# Supplementary material for: Probing coenzyme A homeostasis with semisynthetic biosensors
Source: Nat Chem Biol. 2022 Oct 31;19(3):346–55. doi: 10.1038/s41589-022-01172-7 (PMC9974488; doi:10.1038/s41589-022-01172-7)
Supplement: Source Data Fig. 3 — Source Spectral Data. [file 41589_2022_1172_MOESM4_ESM.xlsx]

## Sheet: fig3a and b
Method name: GFP-TMR FRET (Modified)
Application: SparkControl				V3.0
Device: Spark				Serial number: 1711007196
Firmware:				LUM:V5.2.3|MTP:V13.1.5|FLUOR:V5.1.3|FLUOR_FP:V5.0.2|FLUOR_BOTTOM:V5.0.2|FLUOR_MEM:V5.0.7|FLUOR_MEX:V5.0.7|INJ:V3.1.1|COOLING:V1.1.8|PODI:V1.11.1
Date:				2020-04-19
Time:				7:44 PM
System				CB-PC-066
User				CB-PC-066\user
Plate				[GRE96ft] - Greiner 96 Flat Transparent Cat. No.: 655101/655161/655192
Lid lifter				No lid
Humidity Cassette				No humidity cassette
Smooth mode				Not selected
List of actions in this measurement script:
Plate
	Fluorescence Intensity Scan Top Reading					GFP
Name				GRE96ft
Plate layout
Plate area				A8-H10
Mode	Fluorescence Intensity Scan Top Reading
Name	GFP
Scan selection				Emission Scan
Excitation				Monochromator
Excitation wavelength [nm]				450
Excitation bandwidth [nm]				10
Emission wavelength start [nm]				480
Emission wavelength end [nm]				700
Emission wavelength step size [nm]				2
Emission scan number				111
Emission bandwidth [nm]				10
Gain Manual				130
Mirror				Automatic (50% Mirror)
Number of flashes				20
Integration time [µs]				40
Lag time [µs]				0
Settle time [ms]				0
Z-Position [μm]				20000
Z-Position mode				Manual
Temperature [°C]				25.4
Wavel.	A8	A9	A10	B8	B9	B10	C8	C9	C10	D8	D9	D10	E8	E9	E10	F8	F9	F10	G8	G9	G10	H8	H9	H10
480	1630	1694	1668	1744	1578	1690	1595	1656	1710	1841	1712	1847	1805	1825	1859	1812	1982	2058	1945	2026	2109	2087	2047	2255
482	1905	1925	1896	1877	1819	1869	1891	1890	1864	2005	1989	2185	2085	2142	2093	2197	2072	2425	2361	2249	2350	2432	2354	2465
484	2142	2164	2176	2084	2108	2166	2318	2067	2202	2244	2288	2424	2523	2498	2373	2611	2671	2841	2777	2775	2970	2895	2865	3002
486	2478	2480	2498	2560	2372	2509	2486	2408	2419	2775	2628	2768	2879	2959	2924	3083	3246	3344	3121	3218	3367	3246	3395	3746
488	2810	2821	2849	2854	2764	2870	3001	2874	2968	3162	3107	3184	3319	3665	3269	3775	3701	4133	3892	3865	4173	4275	4102	4596
490	3467	3364	3556	3384	3307	3388	3567	3311	3554	3766	3814	3728	4258	4105	4006	4656	4637	5045	4920	4663	5257	5085	4990	5440
492	4066	4240	4043	4070	3887	4072	4150	3989	4128	4479	4343	4672	4874	5078	4811	5508	5629	6156	5885	5698	6290	6005	6111	6750
494	4830	4812	4846	5052	4643	4590	5095	4688	4965	5433	5193	5628	6069	5878	5686	6787	6907	7204	7161	7010	7730	7311	7393	8128
496	5616	5480	5659	5698	5418	5504	5861	5402	5656	6278	6103	6287	6897	6978	6867	8072	8036	8381	8435	8468	8838	8934	8566	9492
498	6353	6527	6425	6631	6202	6281	6643	6338	6580	7315	7082	7508	8094	8304	8026	9355	9399	10117	10036	9733	10697	10442	10558	11407
500	7236	7367	7127	7652	7233	7130	7622	7103	7642	8349	8402	8487	9372	9475	9152	10804	10960	11776	11628	11503	12237	11760	11899	12795
502	8163	8045	7940	8396	8029	8010	8663	8166	8638	9468	9215	9695	10584	10809	10672	12321	12368	12990	12956	12930	13840	13730	13692	14831
504	9156	9030	8989	9248	8727	8667	9506	8907	9468	10243	10087	10436	11620	11817	11497	13574	14022	14740	14630	14315	15647	15146	15265	16491
506	9858	9575	9603	9971	9407	9172	10128	9517	9933	11140	10768	11421	12495	12784	12250	14483	14671	15725	15459	15396	16586	16646	16515	17878
508	9892	9737	9962	10332	9774	9747	10536	9817	10554	11540	11304	11638	13035	13428	12938	15331	15499	16538	16645	15864	17564	16976	16958	19125
510	10127	10371	10135	10549	9993	9998	10675	10078	10647	12010	11469	12262	13332	13802	13158	15434	15713	17018	16708	16203	17871	17631	17856	19342
512	9804	10103	10066	10019	9873	9880	10567	10109	10395	11888	11287	12188	13334	13587	13130	15448	15732	16855	16901	16405	17668	17594	17497	19031
514	10045	10130	9926	9966	9838	9826	10466	9680	10582	11575	11213	12006	13116	13252	12866	14926	15493	16725	16468	15749	17438	16744	16956	18812
516	9462	9293	9330	9519	9020	9226	10066	9307	9533	10728	10604	11414	12484	12419	12135	14388	14987	15794	15642	15042	16456	15893	16067	17773
518	8756	8758	8942	9151	8757	8611	9322	8826	9040	10263	9915	10692	11731	11967	11047	13509	13854	14646	14404	14480	15450	15060	15349	17034
520	8425	8160	8164	8339	7801	8127	8545	7951	8563	9313	9392	9799	10918	10963	10734	12764	12378	13345	13617	13142	14504	13841	13923	15359
522	7720	7543	7573	7884	7422	7525	7966	7560	7956	8808	8597	9273	10243	10262	9672	11632	11778	12718	12410	12260	13483	13223	13215	14255
524	6963	7229	6969	7105	6922	6927	7371	6922	7155	8265	7846	8417	9281	9389	8999	10719	10687	11564	11257	11120	11667	11928	12020	12896
526	6592	6686	6672	6649	6461	6466	6898	6556	6795	7528	7227	7706	8573	8743	8229	9647	9970	10390	10718	10394	11275	10847	11104	12263
528	6287	6157	6055	6334	5833	6115	6458	5960	6413	7051	6646	7264	7913	7919	8041	8946	9505	10310	9766	9653	10591	10017	10171	11106
530	5870	5744	5807	5768	5569	5615	5912	5601	6006	6594	6414	6897	7543	7565	7182	8526	8666	9255	9052	9021	9899	9620	9593	10543
532	5329	5523	5592	5591	5604	5494	5701	5458	5701	6311	6229	6478	7333	7160	6949	8311	8169	8701	8719	8674	9244	8901	9176	9930
534	5234	5348	5371	5409	5120	5075	5399	5373	5360	6192	5943	6254	6985	6742	6811	7471	7758	8385	8374	8207	8978	8746	8976	9663
536	4890	4908	5314	5216	5017	4911	5176	5035	5109	5917	5717	6060	6569	6432	6439	7321	7409	7974	7875	7814	8334	8498	8607	9051
538	4804	5140	4864	5212	4856	4741	5171	4968	5165	5604	5526	5800	6292	6366	6321	7101	7549	7628	7429	7418	8135	7946	7939	8725
540	4695	4750	4881	5099	4597	4576	4733	4614	4849	5384	5252	5630	6132	6127	5991	6926	7037	7444	7433	7258	7655	7617	7827	8527
542	4660	4611	4699	4825	4731	4579	4828	4640	4927	5298	5273	5440	6036	5953	5837	6876	6993	7174	7292	6993	7631	7497	7331	8077
544	4619	4428	4513	4591	4551	4398	4710	4486	4759	5171	5049	5337	5581	5655	5487	6425	6795	7243	6873	6948	7357	7195	7468	7974
546	4378	4536	4624	4522	4476	4618	4557	4403	4603	5020	4990	5200	5715	5606	5508	6164	6377	6867	6813	6828	7071	7074	6965	7706
548	4496	4420	4433	4431	4352	4353	4442	4394	4623	4984	4941	5107	5596	5499	5191	6063	6219	6661	6368	6335	6932	6662	6932	7534
550	4460	4248	4363	4515	4254	4402	4479	4394	4550	4844	4975	4869	5323	5454	5329	5753	6175	6577	6335	6371	6774	6552	6756	7246
552	4467	4380	4388	4309	4401	4297	4830	4426	4540	4776	4958	5239	5236	5414	5364	5789	5964	6428	6199	6042	6597	6433	6345	7117
554	4562	4644	4532	4604	4372	4447	4606	4508	4640	4962	5006	5203	5310	5335	5112	5893	5694	6290	6144	5919	6394	6393	6373	6875
556	4727	4820	4769	4767	4680	4521	4805	4699	4883	5088	4911	5369	5462	5451	5396	5678	5585	6341	5875	5937	6194	6283	6115	6719
558	5340	4955	5160	5016	4840	5000	5263	4728	5045	5455	5204	5520	5509	5284	5128	5727	6013	6119	5823	6024	6191	5921	6043	6760
560	5453	5310	5525	5544	5386	5473	5658	5274	5342	5705	5367	5688	5315	5589	5609	5766	5997	6207	5827	5827	6039	6150	6068	6875
562	6069	5833	6050	6163	6015	5805	6048	5860	5904	6234	5936	6388	5939	6073	5967	5808	6007	6178	6055	5860	6322	6236	6219	6865
564	6643	6522	6603	6654	6471	6304	6703	6066	6655	6682	6465	6736	6240	6579	6138	6044	5991	6630	6116	6046	6373	6187	6089	7009
566	7732	7229	7505	7321	6945	7117	7460	6828	7218	7491	7196	7517	6626	6678	6538	6322	6460	6936	6200	6315	6559	6480	6604	7065
568	7928	7902	7925	8367	7864	7843	8311	7955	8039	7827	7736	8220	7177	7176	6929	6651	6585	7190	6494	6175	6970	6287	6653	7009
570	8677	8827	8909	8939	8310	8559	9011	8157	8875	8598	8518	8772	7568	7537	7663	6920	6974	7522	6721	6489	7100	6520	6599	7412
572	9479	9734	9424	9480	9206	9163	9619	9026	9229	9558	9181	9517	7847	8357	7802	7280	7396	7720	6692	6425	7059	6892	6952	7461
574	10160	10126	9913	10230	9791	9934	9938	9504	9966	9958	9327	9759	8484	8460	8425	7286	7426	8099	6871	6738	7266	6834	7029	7458
576	10413	10624	10425	10527	10245	10260	10391	9803	10454	10259	9776	10618	8734	8895	8672	7382	7643	8097	6925	6774	7485	6815	6861	7641
578	11111	11034	10698	11189	10469	10449	11162	10047	10825	10355	10131	10690	8880	8811	8589	7529	7579	8054	6892	6811	7431	6921	6889	7389
580	11391	11113	11191	11513	10540	11106	11337	10169	11011	10734	10049	10760	8858	8950	8999	7269	7407	8326	6747	6563	7067	6817	6717	7394
582	11191	11120	10928	11252	10666	10829	11062	10494	10911	10647	10267	10648	8563	8744	8605	7283	7387	7811	6603	6418	7024	6360	6733	7402
584	10930	10864	10798	10740	10291	10552	10902	10377	10837	10437	10040	10695	8317	8569	8097	6971	7255	7732	6412	6116	6765	6172	6284	7013
586	10690	10613	10487	10663	10077	10314	10718	10045	10329	9908	9568	10509	8262	8343	8098	6904	6768	7366	6167	5947	6250	6017	6173	6601
588	10139	9991	9956	10507	9719	9561	10161	9667	9893	9575	9203	10054	7932	8065	7810	6288	6683	6714	5907	5756	6121	5915	5733	6456
590	9686	9341	9540	9540	9248	9254	9522	9007	9354	9199	8775	9421	7333	7434	7263	6182	6360	6571	5404	5348	5610	5709	5512	5809
592	8934	9173	8904	9142	8766	8803	9008	8624	8546	8672	8297	8801	6868	6980	7080	5748	5791	6236	5018	5091	5319	5150	5129	5671
594	8645	8433	8219	8623	8318	8208	8492	7871	8346	8203	7664	8236	6609	6657	6434	5408	5536	5907	4832	4961	5148	4795	4792	5230
596	7987	7648	7814	7924	7316	7320	7789	7176	7868	7533	7119	7639	6219	6030	5971	4990	5077	5373	4584	4534	4686	4399	4547	4915
598	7154	7339	7101	7208	6791	7010	7311	6788	7129	6782	6650	7105	5677	5625	5544	4673	4692	5165	4219	4145	4473	4107	4248	4549
600	6596	6607	6666	6695	6433	6450	6712	6241	6752	6405	6265	6347	5044	5151	5246	4212	4305	4380	3978	3848	4163	3894	3836	4140
602	6144	5880	5915	6216	5837	5825	6232	5792	5892	5684	5487	6061	4793	4726	4522	3909	4137	4128	3622	3391	3518	3675	3675	3783
604	5739	5828	5710	5552	5402	5476	5528	5092	5530	5265	5087	5529	4250	4300	4454	3515	3672	3876	3235	3351	3489	3399	3239	3519
606	5019	5035	5138	5213	4957	4904	4979	4961	5186	4845	4628	4962	4027	4089	4018	3298	3252	3625	3086	3056	3231	3135	3045	3429
608	4646	4640	4569	4766	4526	4435	4642	4402	4384	4414	4391	4462	3856	3588	3674	2994	3105	3140	2885	2768	2918	2712	2752	2976
610	4514	4258	4260	4582	4032	4450	4311	4120	4188	4133	4138	4104	3365	3293	3291	2822	2975	3138	2673	2577	2769	2629	2705	2944
612	3985	4012	3992	4042	3796	3824	4013	3661	3854	3846	3737	3955	3228	3175	3067	2649	2661	3019	2328	2462	2617	2287	2392	2605
614	3672	3758	3711	3821	3714	3734	3898	3723	3713	3574	3399	3823	2965	3032	2913	2514	2480	2677	2146	2314	2330	2184	2283	2528
616	3778	3584	3484	3576	3616	3410	3490	3297	3408	3432	3157	3580	2844	2787	2782	2296	2414	2477	2120	2116	2278	2236	2052	2232
618	3422	3258	3158	3424	3250	3281	3384	3194	3214	3294	3135	3205	2614	2572	2655	2348	2279	2471	2077	1926	2139	1930	2027	2182
620	3319	3250	3186	3278	3139	3263	3274	2998	3173	3006	2929	3147	2514	2433	2453	2022	2145	2278	1930	1898	1942	1976	2075	2144
622	2918	3063	3124	3011	2872	2975	2956	2950	3038	2808	2849	2896	2335	2513	2395	1947	2015	2243	1820	1762	1878	1787	1908	2017
624	3049	3058	2975	3002	2847	2790	2858	2754	2841	2844	2679	2935	2223	2080	2179	1895	2056	2054	1947	1897	1827	1694	1852	2032
626	2760	2866	2754	2890	2751	2745	2998	2524	2759	2671	2614	2785	2282	2290	2021	1843	1875	1963	1648	1716	1987	1695	1719	1886
628	2888	2854	2695	2805	2610	2658	2579	2552	2666	2736	2436	2742	2149	2235	2112	1748	1847	1820	1636	1555	1804	1639	1604	1747
630	2787	2740	2697	2705	2514	2579	2747	2440	2509	2495	2496	2655	2042	2179	2038	1633	1734	1965	1554	1498	1610	1720	1590	1780
632	2605	2573	2488	2615	2321	2412	2547	2471	2481	2447	2378	2635	2111	1992	2001	1583	1651	1842	1500	1621	1668	1518	1575	1603
634	2521	2543	2485	2597	2478	2401	2530	2430	2318	2283	2348	2451	1795	2084	1973	1714	1692	1816	1482	1466	1541	1590	1490	1571
636	2465	2620	2448	2472	2284	2213	2438	2358	2281	2289	2170	2455	1846	1937	1975	1625	1506	1698	1524	1333	1602	1486	1560	1507
638	2238	2251	2395	2384	2202	2279	2375	2286	2103	2209	1988	2117	1921	1766	1726	1422	1453	1705	1443	1419	1435	1294	1359	1512
640	2289	2193	2086	2270	2157	2107	2112	2033	2022	1971	2041	2185	1852	1653	1649	1386	1428	1621	1266	1293	1426	1314	1284	1348
642	2120	2132	2114	2170	2057	2069	2110	2001	2131	1901	1976	1942	1607	1682	1491	1430	1386	1408	1185	1214	1360	1236	1204	1354
644	2098	1938	2016	2065	1815	1961	1781	1744	2005	1844	1849	1966	1560	1474	1528	1355	1352	1402	1060	1046	1267	1155	1241	1211
646	1985	1835	1910	1978	1830	1789	2108	1893	1916	1856	1784	1795	1506	1397	1553	1144	1227	1257	1104	1101	1184	1119	1062	1092
648	1868	1774	1886	1867	1797	1733	1815	1627	1683	1671	1756	1611	1391	1292	1355	1122	1093	1272	1029	973	1160	1034	1191	1111
650	1652	1730	1692	1592	1740	1597	1608	1549	1643	1545	1775	1578	1370	1360	1439	910	1086	1196	971	941	991	994	1031	933
652	1600	1647	1560	1660	1564	1526	1567	1591	1513	1500	1480	1490	1132	1178	1152	1072	1081	1178	980	926	1017	967	1024	866
654	1456	1508	1546	1572	1418	1685	1503	1427	1508	1428	1344	1331	1191	1062	1084	922	902	987	909	909	947	948	884	915
656	1302	1470	1339	1417	1223	1363	1402	1220	1400	1191	1389	1401	1002	1140	923	829	924	1075	776	856	775	861	784	880
658	1245	1234	1372	1245	1296	1344	1392	1240	1330	1130	1175	1288	1068	1101	1026	860	809	907	738	781	938	727	722	843
660	1370	1196	1228	1244	1134	1287	1136	1215	1329	1164	1115	1073	953	919	952	677	805	780	621	651	714	756	665	860
662	1160	1129	1057	1085	1105	1124	1143	1136	1097	990	1066	1125	939	805	831	736	815	781	753	690	732	655	655	761
664	1216	1092	1023	1079	970	1033	977	922	1031	992	986	1036	858	814	751	696	811	787	675	568	763	648	652	675
666	878	944	1155	1046	883	1005	988	978	1000	954	804	900	776	795	726	569	663	764	570	552	594	590	671	730
668	918	789	964	868	907	831	919	796	847	930	885	817	719	750	738	568	747	664	599	472	634	574	558	544
670	896	862	907	851	920	886	867	767	895	885	812	937	699	670	737	574	552	725	546	474	488	522	573	580
672	811	739	777	772	841	847	907	784	801	744	736	731	747	675	573	502	579	596	508	531	539	555	539	487
674	803	726	780	726	710	778	733	763	697	702	738	749	631	689	640	546	559	576	458	505	523	456	484	517
676	746	730	773	799	761	658	661	577	630	805	732	641	602	653	612	456	520	542	532	411	497	454	410	471
678	746	745	700	729	576	642	671	599	611	635	693	688	574	518	433	509	504	455	428	365	434	418	491	524
680	695	639	699	610	575	648	671	534	529	580	677	619	532	547	463	500	462	501	442	466	414	410	429	429
682	587	635	649	681	603	591	645	557	615	557	487	552	467	465	518	367	424	449	381	375	431	388	411	442
684	623	537	555	620	584	619	591	513	575	569	561	600	476	454	450	435	428	469	370	386	401	364	503	372
686	528	494	599	596	533	509	507	496	563	484	484	603	454	478	405	379	392	388	345	335	390	477	333	410
688	474	556	519	463	569	526	571	498	434	535	473	525	372	438	408	391	350	337	355	322	317	348	351	332
690	595	488	494	436	485	514	526	489	404	417	540	475	382	387	426	275	278	404	292	285	295	321	349	454
692	422	396	518	473	442	466	452	406	499	428	430	453	359	430	370	377	340	388	405	292	309	331	302	310
694	382	528	481	550	486	455	460	500	480	376	373	508	424	327	342	312	392	326	272	333	316	337	306	340
696	444	407	463	436	392	446	502	438	505	421	386	406	270	365	433	350	418	373	300	263	265	358	304	246
698	471	465	444	437	314	434	447	364	448	416	371	475	419	284	340	316	325	354	218	266	361	303	259	327
700	403	393	419	463	390	352	414	439	381	370	361	349	305	334	235	292	308	268	310	337	189	276	330	277
End Time				2020-04-19 19:44:29

## Sheet: fig3b
Method name: GFP-TMR FRET (Modified)
Application: SparkControl				V3.0
Device: Spark				Serial number: 1711007196
Firmware:				LUM:V5.2.3|MTP:V13.1.5|FLUOR:V5.1.3|FLUOR_FP:V5.0.2|FLUOR_BOTTOM:V5.0.2|FLUOR_MEM:V5.0.7|FLUOR_MEX:V5.0.7|INJ:V3.1.1|COOLING:V1.1.8|PODI:V1.11.1
Date:				2020-04-19
Time:				7:44 PM
System				CB-PC-066
User				CB-PC-066\user
Plate				[GRE96ft] - Greiner 96 Flat Transparent Cat. No.: 655101/655161/655192
Lid lifter				No lid
Humidity Cassette				No humidity cassette
Smooth mode				Not selected
List of actions in this measurement script:
Plate
	Fluorescence Intensity Scan Top Reading					GFP
Name				GRE96ft
Plate layout
Plate area
Mode	Fluorescence Intensity Scan Top Reading
Name	GFP
Scan selection				Emission Scan
Excitation				Monochromator
Excitation wavelength [nm]				450
Excitation bandwidth [nm]				10
Emission wavelength start [nm]				480
Emission wavelength end [nm]				700
Emission wavelength step size [nm]				2
Emission scan number				111
Emission bandwidth [nm]				10
Gain Manual				130
Mirror				Automatic (50% Mirror)
Number of flashes				20
Integration time [µs]				40
Lag time [µs]				0
Settle time [ms]				0
Z-Position [μm]				20000
Z-Position mode				Manual
Temperature [°C]				25.4
AcCoA
Wavel.	A1	B1	C1	D1	E1	F1	G1	H1		Wavel.	A2	B2	C2	D2	E2	F2	G2	H2		Wavel.	F8	F9	F10	F11	G8	G9	G10	G11
480	1470	1467	1456	1488	1520	1538	1613	1708		480	1408	1493	1434	1549	1555	1609	1610	1816		480	1450	1443	1541	1558	1540	1530	1659	1748
482	1690	1680	1758	1805	1685	1776	1762	2019		482	1605	1586	1649	1656	1651	1774	1940	2036		482	1617	1631	1624	1651	1722	1853	1928	1917
484	1864	1764	2035	1960	1949	2034	2195	2423		484	1858	1885	1891	1905	1989	2098	2209	2363		484	1832	1906	1978	2024	1957	1999	2335	2332
486	2161	2185	2236	2215	2289	2345	2592	2803		486	2217	2195	2176	2166	2232	2374	2713	2949		486	2123	2272	2148	2198	2260	2282	2765	2730
488	2578	2634	2653	2557	2734	2688	3176	3374		488	2543	2515	2600	2552	2694	2794	3201	3381		488	2672	2620	2487	2640	2688	2763	3145	3397
490	2983	3057	3061	3177	3096	3420	3902	4167		490	3002	2994	2892	3062	3138	3404	3860	4121		490	3037	3103	3029	3018	3254	3450	3915	4288
492	3704	3751	3479	3772	3799	4139	4552	4723		492	3616	3617	3484	3721	3787	4104	4730	4885		492	3492	3631	3469	3737	3719	3969	4783	5022
494	4327	4445	4263	4410	4184	4851	5495	5988		494	4328	4316	4161	4375	4516	4864	5664	5952		494	4295	4341	4275	4336	4417	4936	5557	5813
496	4940	5078	5097	5266	5109	5505	6609	7017		496	5036	4963	4702	5142	5170	5582	6475	6920		496	4902	5012	4898	5210	5221	5831	6689	7010
498	5859	5798	5665	6127	5794	6371	7724	8244		498	5555	5810	5585	5898	5939	6658	7663	8072		498	5695	5821	5676	5818	6139	6669	7836	8092
500	6654	6765	6727	6867	6576	7415	8768	9562		500	6500	6531	6447	6798	6794	7922	8649	9183		500	6586	6572	6322	6881	6779	7624	9045	9338
502	7447	7346	7370	7662	7603	8458	9894	10576		502	7025	7256	7146	7634	7670	8494	9849	10433		502	7250	7456	7209	7464	7926	8479	10166	10720
504	8315	8317	8281	8477	8396	9280	10751	11715		504	7821	8087	7950	8284	8359	9394	11322	11690		504	7972	7932	8002	8240	8668	9615	11198	11779
506	8604	8713	8494	9138	8951	9983	11552	12815		506	8479	8381	8392	8935	8888	10092	11915	12594		506	8444	8742	8269	8728	8924	10216	11866	13015
508	8916	9102	8923	9572	9324	10526	12760	13334		508	8585	8853	8720	9092	9503	10667	12891	13243		508	8720	9163	8778	9094	9481	10446	12654	13465
510	9121	9246	9301	9661	9483	10542	12792	13868		510	8956	9147	8827	9458	9674	10590	12851	13433		510	8771	9261	8888	9398	9671	10481	12666	13506
512	9124	9266	9016	9291	9510	10777	12665	13540		512	8726	9316	8794	9425	9541	10978	12580	13354		512	8898	9105	8817	9271	9468	10619	12783	13433
514	8704	9066	8918	9229	9313	10419	12632	13470		514	8577	8951	8587	9183	9209	9962	12563	13043		514	8549	8940	8451	9131	9293	10571	12178	13230
516	8470	8623	8581	8585	8790	9820	11603	12986		516	8275	8266	8149	8609	8967	10084	11493	12968		516	8327	8352	8090	8336	8818	10142	11733	12690
518	8085	8244	8064	8332	8356	9292	10966	11971		518	7680	7900	7764	8137	8470	9215	11053	11727		518	7474	7986	7554	8160	8305	9221	11166	11720
520	7243	7603	7383	7742	7883	8778	10067	11020		520	7247	7317	7201	7434	7671	8677	10025	11007		520	7320	7371	7056	7746	7690	8589	10375	10904
522	6774	7095	6741	7258	7310	8140	9627	10446		522	6868	7042	6615	7108	7159	8007	9430	10149		522	6760	6748	6636	7006	7271	8038	9727	9955
524	6460	6535	6260	6694	6709	7370	8709	9666		524	6284	6459	6024	6439	6770	7208	8533	9327		524	6078	6336	6053	6364	6581	7223	8710	9074
526	5795	5975	5892	6117	6054	6876	7993	8753		526	5758	5929	5830	5905	5888	6841	8139	8862		526	5828	5862	5922	5988	6020	6847	8281	8811
528	5420	5599	5335	5781	5846	6660	7554	8124		528	5276	5566	5356	5639	5591	6591	7489	8058		528	5241	5662	5390	5740	5681	6476	7546	7999
530	5340	5321	5210	5412	5303	6020	7056	7595		530	5119	5253	5179	5320	5257	6080	7032	7654		530	5200	5156	5034	5244	5360	6122	6983	7634
532	4879	5133	4923	5118	4985	5653	6928	7233		532	4757	5007	4910	5139	5256	5807	6648	7174		532	4877	5053	4722	5097	5090	5768	6615	7078
534	4632	4906	4800	4820	4726	5618	6415	6921		534	4455	4734	4525	5040	4949	5505	6448	7046		534	4578	4881	4513	4874	4933	5503	6308	6751
536	4603	4517	4453	4784	4720	5154	6073	6579		536	4592	4620	4595	4621	4758	5256	6060	6443		536	4418	4545	4430	4533	4705	5496	6390	6697
538	4377	4662	4344	4584	4715	5050	5878	6283		538	4233	4399	4178	4686	4604	5218	5889	6400		538	4242	4380	4258	4581	4514	5003	5930	6448
540	4158	4273	4355	4473	4300	4911	5463	6155		540	4164	4316	4093	4329	4567	5104	5710	6095		540	4059	4381	4137	4342	4467	5000	5582	6015
542	3973	4179	4228	4378	4234	4807	5528	6060		542	4042	4175	4002	4223	4384	4736	5540	5940		542	4168	4117	4119	4296	4357	4807	5514	5952
544	4113	4222	4051	4381	4121	4723	5347	5710		544	3828	4102	3771	4030	4334	4737	5397	5829		544	3940	3949	3897	3938	4180	4776	5146	5565
546	3974	4055	4041	4324	4255	4552	5188	5643		546	3878	4012	3711	3860	4189	4563	5216	5563		546	3856	4091	3667	3941	3994	4652	5087	5486
548	3804	3994	3760	4059	4078	4484	4886	5468		548	3798	3946	3925	4071	3854	4332	5025	5225		548	3888	3826	3720	3909	3931	4577	5034	5362
550	3890	3891	3990	4005	3826	4342	4993	5341		550	3708	3984	3744	3936	4046	4323	4907	5321		550	3730	3998	3668	3878	3914	4298	5054	5224
552	3830	3966	3883	4166	4012	4309	4813	5182		552	3795	3880	3808	3903	3951	4311	4879	4952		552	3785	3877	3827	3985	4079	4332	4846	5113
554	3964	3984	3830	4152	4109	4398	4736	5023		554	4038	4001	4051	4122	3957	4215	4541	4976		554	3760	3679	3795	4102	4089	4315	4551	4961
556	4182	4233	4167	4273	4200	4425	4743	4971		556	3997	4139	4097	4133	4040	4387	4679	5022		556	4042	4276	4012	4059	4151	4336	4738	4926
558	4371	4511	4480	4587	4382	4605	4878	4813		558	4296	4462	4068	4517	4493	4484	4833	4813		558	4146	4437	4147	4283	4417	4573	4910	4944
560	4645	4869	4719	4785	4773	4976	5008	4724		560	4472	4810	4646	4805	4854	4836	4866	4860		560	4653	4709	4417	4604	4676	4830	4940	4864
562	5229	5439	5132	5392	5339	5072	5037	5102		562	5027	5288	4928	5252	5319	5028	5192	4913		562	5119	5157	5126	5304	5049	5139	5082	4818
564	5852	5625	5754	5973	5573	5654	5477	5152		564	5657	5722	5688	5711	5791	5503	5462	5173		564	5520	5818	5575	5845	5592	5366	5234	5132
566	6497	6561	6240	6815	6264	5996	5717	5238		566	6127	6238	6153	6644	5932	6392	5694	5321		566	6169	6413	6145	6335	6207	5715	5482	5335
568	7134	7231	7137	7366	6865	6415	6059	5418		568	6927	7036	6941	7104	6681	6309	5942	5237		568	6761	7089	6750	7053	6772	6260	5895	5362
570	7805	8067	7886	8178	7419	6968	6306	5589		570	7647	7772	7593	7741	7586	6929	6214	5820		570	7411	7566	7450	7749	7192	6695	5963	5558
572	8502	8708	8202	8627	7899	7425	6700	6012		572	8173	8398	8186	8216	7918	7313	6692	5753		572	8307	8669	7874	8406	7775	7497	6587	5619
574	9081	9265	8696	9106	8696	7701	7112	5967		574	8798	8915	8527	8921	8358	7772	6885	5969		574	8761	8957	8498	8669	8520	7685	6785	5890
576	9584	9637	9140	9842	9068	8270	7060	5811		576	9286	9255	9059	9405	8944	8056	6962	5934		576	9252	9472	9005	9305	8676	7800	6942	5819
578	9972	10124	9624	9908	9167	8408	7518	5906		578	9411	9669	9449	9779	8854	8325	7141	6043		578	9222	9644	9474	9564	9302	7965	7121	5794
580	9922	10105	9661	10175	9273	8480	7215	5929		580	9480	9767	9737	9822	9457	8273	7086	5723		580	9415	9799	9263	9651	9188	8180	6862	5774
582	10050	9935	9802	10221	9179	8581	6983	5983		582	9583	9692	9470	10147	9361	8284	7014	5782		582	9492	9759	9365	9815	9002	8212	6853	5704
584	9830	9728	9943	9832	8816	8130	7110	5620		584	9660	9610	9212	9513	9165	7940	6922	5577		584	9626	9567	9355	9554	9063	8187	6372	5485
586	9408	9825	9452	9510	8856	8122	6642	5241		586	9048	9447	8983	9370	8857	7869	6673	5384		586	9272	9331	8911	9206	8741	7523	6244	5342
588	9028	9392	8747	9292	8547	7578	6558	5184		588	8690	9147	8365	8877	8465	7479	6359	5091		588	8778	9132	8623	8875	8303	7341	6119	4749
590	8338	8957	8502	9131	7875	7353	5974	5024		590	8453	8463	8424	8504	7880	7258	5877	4728		590	8190	8465	8182	8503	7862	6978	5780	4730
592	7880	8296	7955	8040	7477	6979	5631	4645		592	7686	8088	7587	7933	7479	6827	5390	4448		592	7837	8327	7562	7909	7320	6743	5470	4313
594	7723	7850	7606	7735	6980	6456	5291	4398		594	7384	7664	7202	7384	6982	6258	5218	4234		594	7373	7471	7088	7615	6873	6119	4995	4122
596	6723	7162	6818	6907	6581	6025	4915	3936		596	6805	6913	6677	7103	6484	5930	4717	3906		596	6556	6844	6541	6613	6378	5823	4693	3933
598	6568	6613	6326	6505	6140	5362	4743	3680		598	6325	6215	6182	6268	6175	5304	4501	3639		598	6280	6344	6303	6344	5874	5319	4240	3556
600	5842	6321	5792	6066	5737	4949	4035	3465		600	5566	5867	5678	5920	5388	5049	4081	3236		600	5623	5726	5818	5950	5452	4891	4041	3156
602	5242	5441	5307	5640	5141	4586	3941	3214		602	5092	5434	5149	5314	4985	4455	3634	3095		602	4982	5319	5134	5259	5052	4309	3621	3031
604	4781	4974	4899	5069	4590	4214	3439	2949		604	4926	4997	4807	4911	4714	4112	3262	2897		604	4584	4853	5098	4959	4585	3946	3520	2686
606	4352	4621	4487	4686	4344	3783	3225	2743		606	4318	4497	4365	4497	4341	3762	3091	2676		606	4478	4552	4381	4562	4149	3704	3137	2669
608	4079	4187	4150	4249	3703	3604	2952	2524		608	3947	4218	3953	4210	3848	3534	2931	2494		608	4060	4112	4086	4176	3750	3532	2836	2537
610	3751	3881	3579	3971	3530	3340	2760	2282		610	3734	3647	3747	3802	3511	3320	2613	2300		610	3648	3804	3868	3862	3572	3199	2619	2170
612	3576	3655	3483	3625	3387	3110	2677	2117		612	3539	3739	3632	3575	3491	3143	2596	2152		612	3463	3547	3358	3612	3153	2961	2523	2153
614	3152	3267	3133	3411	3102	2818	2435	2009		614	3250	3361	3311	3421	3165	2913	2349	2138		614	3309	3249	3183	3357	3007	2686	2456	2000
616	3241	3045	3095	3093	2848	2716	2287	1944		616	2921	3230	2841	3348	2874	2571	2343	1964		616	2992	3178	2942	3029	2894	2561	2268	1873
618	2975	3101	3078	3085	2760	2619	2249	1834		618	2864	2944	2866	2926	2867	2603	2092	1748		618	2851	2838	2769	2955	2556	2441	2122	1848
620	2810	2894	2829	2933	2813	2477	2206	1648		620	2612	2882	2676	2833	2606	2453	1957	1755		620	2683	2964	2823	2840	2693	2247	2019	1719
622	2555	2782	2588	2778	2574	2328	1973	1703		622	2579	2685	2489	2593	2596	2366	1979	1564		622	2572	2642	2425	2667	2466	2284	1741	1622
624	2556	2730	2598	2667	2458	2247	1827	1494		624	2585	2625	2554	2518	2423	2077	1782	1465		624	2505	2608	2427	2519	2401	2256	1971	1508
626	2541	2671	2487	2593	2349	2115	1810	1637		626	2376	2426	2535	2571	2387	2154	1787	1427		626	2533	2563	2431	2409	2308	2185	1719	1465
628	2410	2433	2362	2541	2285	2248	1786	1459		628	2246	2274	2332	2372	2293	2148	1755	1525		628	2251	2445	2217	2266	2150	1863	1739	1487
630	2288	2316	2446	2412	2169	1980	1682	1448		630	2489	2435	2321	2373	2094	1973	1757	1354		630	2183	2300	2181	2256	2377	2074	1685	1427
632	2300	2394	2210	2396	2179	1999	1611	1403		632	2200	2260	2153	2180	2143	1982	1512	1440		632	2054	2297	2291	2113	2074	1970	1534	1382
634	2260	2252	2148	2253	2033	1987	1453	1512		634	2227	2068	2214	2144	2041	2042	1509	1236		634	2152	1996	2151	2102	2030	1765	1488	1322
636	2012	2160	2126	2298	2031	1687	1582	1302		636	2027	2170	1967	2107	1989	1858	1466	1393		636	2020	2136	1964	2107	1912	1822	1512	1251
638	2062	2160	2061	2140	1968	1778	1446	1173		638	2118	1954	1997	2019	1795	1810	1414	1282		638	1984	2005	2009	2046	1822	1770	1309	1190
640	2097	2011	2012	2002	1813	1737	1419	1141		640	1854	1951	2091	1858	1844	1656	1333	1214		640	1837	1957	1860	2062	1788	1649	1353	1089
642	1852	1913	1806	1994	1820	1556	1325	1128		642	1974	1865	1673	1775	1638	1463	1366	1064		642	1767	1858	1784	1901	1718	1492	1247	1150
644	1784	1770	1824	1834	1647	1439	1171	1036		644	1730	1729	1646	1759	1683	1455	1258	1043		644	1662	1782	1706	1827	1640	1425	1194	963
646	1839	1683	1628	1629	1614	1523	1260	1034		646	1685	1760	1644	1714	1643	1463	1215	1007		646	1664	1679	1539	1689	1528	1395	1151	916
648	1784	1670	1555	1579	1461	1336	1222	1019		648	1605	1542	1449	1621	1433	1396	1060	1073		648	1605	1636	1497	1571	1459	1258	963	817
650	1556	1523	1441	1466	1424	1337	1039	928		650	1439	1431	1515	1545	1517	1422	1074	780		650	1464	1545	1363	1500	1452	1166	925	893
652	1392	1493	1422	1370	1280	1127	1044	840		652	1402	1415	1525	1386	1285	1024	1041	926		652	1435	1385	1447	1428	1264	1240	906	856
654	1400	1330	1300	1330	1143	1166	967	794		654	1246	1381	1347	1227	1195	1041	1047	922		654	1160	1212	1398	1237	1294	1039	906	803
656	1200	1279	1213	1267	1161	934	923	764		656	1191	1264	1105	1304	1214	1109	851	786		656	1127	1191	1238	1331	1158	884	848	753
658	1190	1291	1231	1207	1058	828	844	727		658	1164	1215	1129	1232	1079	974	748	684		658	1085	1111	1016	1189	1179	923	756	733
660	1038	1136	993	1104	1063	909	772	682		660	1023	1195	1041	1060	1017	1009	719	638		660	927	1088	975	1145	1011	910	783	669
662	1128	1021	987	1102	859	928	763	638		662	1015	1033	987	967	888	840	667	633		662	1060	936	948	1019	880	813	834	620
664	923	970	928	910	843	834	661	554		664	879	904	825	975	931	837	670	625		664	1000	869	981	953	789	786	638	559
666	814	914	766	824	844	756	655	557		666	857	930	855	813	929	851	706	587		666	877	892	847	954	797	673	728	580
668	834	813	756	834	757	728	534	588		668	780	831	827	867	777	716	636	492		668	687	849	705	875	892	719	578	569
670	667	778	740	754	845	758	518	492		670	819	744	696	707	690	636	540	502		670	730	914	676	810	703	620	478	428
672	652	804	560	739	769	619	483	361		672	618	739	689	738	682	669	496	468		672	723	744	654	757	748	632	548	511
674	743	604	606	674	676	545	525	450		674	648	760	724	630	672	575	450	402		674	675	670	715	754	699	520	392	381
676	612	580	632	698	590	521	522	446		676	597	569	609	657	608	488	428	500		676	665	645	553	594	587	607	452	489
678	616	642	579	561	600	555	465	399		678	625	478	602	621	647	479	462	377		678	672	507	586	615	549	503	355	484
680	560	551	544	556	514	504	394	319		680	551	611	501	507	514	523	485	412		680	495	551	567	497	522	448	452	397
682	597	575	489	504	534	414	406	299		682	559	507	606	537	511	557	403	441		682	627	536	589	585	533	457	438	417
684	498	522	501	521	521	405	399	383		684	500	615	576	511	530	413	399	343		684	560	497	509	495	460	488	338	362
686	490	495	468	483	555	408	283	349		686	437	594	493	547	462	447	335	302		686	444	473	469	456	478	398	436	291
688	436	471	467	500	481	449	354	287		688	462	439	400	462	388	377	304	301		688	471	500	498	497	467	352	389	252
690	446	407	474	410	519	401	398	298		690	375	458	384	423	389	397	384	356		690	456	292	515	459	381	365	323	322
692	391	456	481	429	387	462	323	285		692	541	388	456	452	342	393	311	388		692	462	408	396	434	475	347	301	280
694	378	389	487	477	347	362	316	260		694	461	381	419	484	371	333	422	291		694	364	415	433	318	367	279	297	241
696	380	397	378	396	377	295	334	256		696	395	373	384	398	326	324	266	228		696	382	380	322	430	368	295	215	284
698	363	395	409	384	303	281	289	278		698	343	360	348	377	409	338	261	315		698	372	369	402	339	281	314	241	244
700	429	339	337	411	383	373	294	268		700	344	322	379	391	299	285	274	248		700	350	372	369	359	360	307	281	263
dPCoA
Wavel.	A1	B1	C1	D1	E1	F1	G1	H1		Wavel.	A2	B2	C2	D2	E2	F2	G2	H2		Wavel.	A3	B3	C3	D3	E3	F3	G3	H3
480	1553	1527	1441	1512	1460	1456	1560	1728		480	1555	1588	1395	1414	1381	1498	1639	1731		480	1494	1574	1367	1457	1322	1578	1640	1780
482	1708	1775	1605	1487	1641	1662	1694	1915		482	1684	1589	1578	1669	1614	1676	1742	1961		482	1679	1608	1588	1663	1657	1667	1869	1956
484	1916	1833	1844	1819	1830	1922	2127	2442		484	1950	1882	1740	1962	1783	1929	2124	2302		484	1874	1850	1881	1822	1881	1938	2139	2331
486	2252	2222	2057	2258	2203	2289	2503	2773		486	2057	2095	2125	2073	2102	2220	2452	2737		486	2110	2191	2109	2148	2092	2229	2519	2834
488	2520	2440	2377	2614	2433	2523	2970	3288		488	2410	2542	2272	2502	2398	2547	2856	3265		488	2487	2666	2287	2612	2296	2490	2934	3256
490	3076	2902	2752	3009	2916	3139	3463	4015		490	3042	3038	2892	3074	2814	3047	3569	4049		490	2974	2980	2758	2821	2820	2971	3487	3902
492	3509	3498	3455	3705	3411	3654	4126	4708		492	3318	3481	3252	3475	3329	3555	4253	4764		492	3428	3440	3201	3435	3209	3570	4204	4824
494	4155	4159	4021	4185	4116	4189	4977	5663		494	4161	4118	3908	4185	3852	4270	5110	5642		494	4128	4014	3836	4159	3868	4288	4969	5576
496	4740	4872	4616	5034	4594	5038	5728	6653		496	4633	4720	4405	4987	4475	4996	6056	6694		496	4709	4738	4501	4746	4478	4965	6111	6668
498	5488	5591	5276	5619	5411	5728	6631	7954		498	5287	5539	5258	5521	5314	5730	6746	7690		498	5665	5262	5302	5501	5241	5761	6989	7859
500	6207	6350	6071	6303	6016	6578	7716	9005		500	6099	6258	5989	6224	5995	6535	7828	9080		500	6036	6231	5969	6129	5834	6514	8030	8667
502	7099	7029	6808	7152	6721	7239	8619	10087		502	7077	6926	6496	7095	6605	7326	8658	10015		502	6922	6710	6489	7078	6620	7404	8930	9835
504	7840	7536	7171	7664	7423	8026	9456	11265		504	7565	7463	7072	7848	7193	7955	9695	10677		504	7474	7603	7145	7503	7301	7928	9883	10695
506	8078	8223	7863	8290	7554	8401	10021	11918		506	8109	8061	7733	8220	7425	8159	10361	11678		506	7783	7935	7738	8225	7671	8512	10607	11692
508	8455	8476	8118	8633	8268	8794	10384	12499		508	8486	8346	8179	8397	8037	8778	10918	12337		508	8510	8388	7844	8434	7964	8756	11173	12157
510	8560	8747	8539	8710	8283	9027	10843	12698		510	8445	8295	8298	8842	8068	8932	10972	12621		510	8194	8415	8321	8481	8054	8953	11224	12450
512	8296	8583	8054	8536	8017	8920	10641	12874		512	8323	8486	8266	8506	7926	8912	10947	12616		512	8266	8372	8103	8534	7971	8938	11301	12318
514	8461	8335	7903	8282	8034	8734	10482	12282		514	8331	8286	7820	8586	7738	8583	10720	12325		514	8031	8142	7878	8476	7825	8516	10942	12349
516	7745	7888	7554	7808	7569	8041	9731	11721		516	7531	7826	7505	7867	7434	8271	10332	11445		516	7705	7735	7473	7833	7500	8385	10572	11538
518	7443	7385	7000	7753	7114	7468	9427	11020		518	7243	7280	7114	7544	7000	7822	9597	10863		518	7381	7449	6995	7329	6913	7615	9820	10890
520	6729	6840	6789	6954	6613	7232	8480	9942		520	6731	6995	6663	7069	6572	7321	8771	9940		520	6706	6779	6508	6792	6441	7177	9132	9775
522	6450	6406	6237	6552	6217	6715	7938	9423		522	6258	6329	6248	6279	6190	6599	7903	9238		522	6403	6439	6093	6353	6081	6859	8556	9082
524	5838	5843	5794	5960	5679	6121	7273	8574		524	5944	5881	5698	5941	5633	6150	7478	8493		524	5738	5778	5860	5723	5704	6254	7605	8485
526	5503	5655	5116	5307	5294	5696	6982	7845		526	5325	5557	5200	5532	5305	5625	6911	7851		526	5464	5412	5271	5553	5182	5830	7265	7987
528	5277	5302	5093	5378	4985	5242	6420	7267		528	5115	5155	4797	5182	4929	5445	6458	7354		528	5041	5062	4691	5186	4821	5332	6650	7273
530	4716	4906	4704	5029	4721	4937	5972	7104		530	4908	4907	4708	4934	4674	5164	6344	6959		530	4694	5000	4712	4851	4686	5306	6301	7019
532	4609	4544	4571	4700	4421	4877	5666	6746		532	4538	4619	4597	4606	4417	4926	5963	6502		532	4668	4509	4415	4585	4361	4801	6063	6628
534	4670	4611	4217	4624	4158	4600	5306	6468		534	4499	4484	4223	4558	4308	4737	5590	6387		534	4373	4502	4243	4298	4151	4676	5861	6289
536	4382	4459	4142	4387	4243	4519	5169	6208		536	4159	4113	4010	4277	4189	4279	5350	5922		536	4301	4256	4123	4291	4032	4503	5549	6077
538	4405	4207	4184	4030	4115	4300	5041	5909		538	4299	4093	4053	4169	3854	4324	5153	5723		538	4173	4248	3984	4094	3860	4497	5269	5791
540	4071	4136	3843	4136	3888	4160	4864	5918		540	3881	4051	3920	3954	3731	4288	4986	5440		540	3888	4044	3798	4229	3739	4241	5153	5447
542	3811	3875	3851	3966	3667	4019	4712	5447		542	3966	3806	3651	3778	3672	4231	4833	5344		542	3901	4053	3724	3780	3725	4131	4911	5350
544	3823	4004	3782	3657	3543	3975	4493	5445		544	3884	3937	3776	3829	3665	3960	4646	5143		544	3832	3675	3660	3655	3528	4019	4905	5127
546	3697	3805	3708	3676	3617	3850	4401	5053		546	3628	3653	3533	3677	3473	3925	4525	5053		546	3746	3677	3549	3713	3599	3937	4771	5177
548	3812	3677	3583	3784	3356	3663	4195	4908		548	3834	3562	3477	3664	3467	3794	4420	4984		548	3782	3496	3579	3469	3446	3652	4571	4769
550	3593	3716	3511	3768	3296	3732	4261	4818		550	3659	3611	3528	3605	3449	3620	4363	4801		550	3573	3592	3458	3476	3420	3753	4555	4631
552	3710	3674	3607	3793	3410	3796	4131	4704		552	3748	3671	3391	3574	3446	3664	4452	4694		552	3537	3652	3600	3452	3433	3714	4521	4478
554	3586	3773	3653	3708	3595	3717	4322	4642		554	3697	3730	3688	3611	3436	3862	4517	4430		554	3772	3876	3447	3513	3486	3638	4426	4605
556	3862	3821	3653	3861	3536	3916	4252	4542		556	3679	3720	3784	3660	3645	3955	4353	4529		556	3583	3805	3601	3904	3757	3872	4512	4538
558	3943	4143	3961	4147	3902	4030	4436	4424		558	3993	3946	3827	4025	3782	4053	4700	4461		558	3795	3958	4076	3981	3876	4111	4653	4545
560	4263	4355	4092	4475	4139	4420	4685	4530		560	4214	4212	4098	4373	4060	4338	4754	4566		560	4359	4268	4100	4356	4134	4522	4910	4414
562	4891	4840	4758	5077	4602	4615	4810	4630		562	4650	4563	4338	4813	4421	4908	4996	4546		562	4702	4592	4387	4572	4478	4727	5127	4499
564	5145	5266	5000	5416	4946	5054	5222	4935		564	5075	5141	5098	5148	5034	5105	5295	4823		564	5073	5096	4773	5022	4768	4975	5364	4839
566	5784	5903	5593	5971	5463	5659	5728	5097		566	5780	5602	5650	5776	5310	5668	5893	5114		566	5574	5617	5352	5648	5558	5677	5745	4880
568	6243	6428	6312	6324	5972	6221	6074	4998		568	6122	5987	5758	6213	5999	6146	6144	5189		568	6156	6246	6111	6275	5869	6008	6363	5197
570	7010	7137	6693	7173	6601	6689	6832	5357		570	6819	6813	6526	7236	6359	6605	6746	5364		570	6639	6837	6628	6671	6170	6802	6863	5356
572	7581	7664	7301	7796	7043	7439	6994	5528		572	7405	7510	7068	7437	6745	7302	7295	5717		572	7253	7392	6994	7691	6923	7403	7168	5469
574	7926	7949	7675	8012	7551	7859	6956	5645		574	7776	7645	7789	7933	7165	7657	7426	5873		574	7301	7936	7599	7575	7126	7896	7573	5584
576	8377	8508	7924	8476	7967	8232	7837	6107		576	8190	8306	8120	8535	7489	7951	7558	5665		576	8182	7891	7974	8351	7642	7928	7966	5834
578	8829	8812	8286	8706	8290	8248	7670	5801		578	8403	8501	8224	8602	7858	8503	8170	5819		578	8490	8491	8122	8552	8311	8034	7983	5864
580	8592	8746	8500	9022	8030	8398	7965	6161		580	8666	8667	8352	8829	8199	8264	8040	5825		580	8499	8605	8506	8740	8123	8558	7984	5812
582	8617	8730	8411	8725	8303	8316	7833	5813		582	8848	8747	8511	8592	8105	8458	7915	5883		582	8359	8545	8187	8475	7951	8167	8182	5576
584	8364	8513	8187	8904	8050	8150	7724	5674		584	8491	8284	7938	8869	7845	8393	7892	5531		584	8214	8641	7973	8410	7914	8025	7916	5476
586	8336	7983	7855	8397	7530	8004	7353	5202		586	8209	8465	7882	8293	7725	7639	7551	5447		586	7821	8132	7889	8056	7640	7865	7751	5325
588	7768	8100	7719	8064	7558	7553	7068	5230		588	7806	7927	7675	7615	7261	7409	7275	5083		588	7935	8134	7548	7598	7041	7872	7308	5193
590	7485	7507	7339	7314	6845	7112	6711	4936		590	7255	7513	7107	7204	7081	7146	7034	4775		590	7539	7513	7137	7460	6893	7076	6859	4820
592	6923	7229	6772	7164	6654	6650	6292	4526		592	6923	7060	6892	7282	6552	6848	6451	4528		592	6911	7088	6605	6880	6491	6746	6460	4396
594	6499	6634	6469	6953	6236	6520	5772	4343		594	6595	6564	6209	6709	5825	6373	5923	4262		594	6329	6550	6416	6577	5953	6305	6063	4132
596	6202	6265	5869	6194	5719	5903	5518	3974		596	6263	6121	5759	6034	5535	5914	5380	3812		596	6134	5977	5914	5810	5427	5938	5629	3964
598	5645	5879	5444	5735	5566	5415	4762	3788		598	5554	5702	5292	5566	5207	5518	5003	3647		598	5540	5611	5477	5677	5205	5357	5109	3581
600	5193	5073	4896	5272	4805	4866	4529	3271		600	5254	4996	4872	5341	4865	5029	4661	3333		600	5111	5242	4869	5169	4555	4813	4691	3470
602	4831	4848	4564	4797	4424	4286	4336	3202		602	4648	4664	4526	4501	4370	4322	4690	3158		602	4797	4638	4496	4545	4278	4452	4299	3063
604	4412	4437	4136	4432	3974	4141	3886	2947		604	4342	4299	4156	4476	4009	4279	3856	2956		604	4237	4172	4132	4436	4148	4452	3972	2811
606	3992	4165	4005	4034	3822	3917	3533	2579		606	3936	3949	3960	4056	3758	3806	3368	2667		606	3656	3950	3796	3809	3537	3855	3865	2531
608	3559	3687	3454	3706	3354	3432	3260	2524		608	3644	3644	3472	3706	3460	3700	3436	2426		608	3575	3557	3358	3446	3315	3437	3580	2496
610	3320	3514	3445	3526	3111	3225	3120	2436		610	3323	3532	3325	3342	3307	3239	3078	2256		610	3231	3387	3120	3313	3084	3151	3228	2191
612	3110	3179	3004	3226	2879	3034	2834	2103		612	3015	3118	2949	3077	2886	2940	2934	2078		612	3068	3037	3098	3168	2817	3006	2860	2098
614	2900	3022	2711	2960	2650	2677	2608	1902		614	2904	2903	2693	2798	2786	2889	2698	1965		614	3011	2995	2691	2866	2714	2695	2734	1918
616	2678	2757	2588	2834	2522	2647	2290	1884		616	2724	2786	2648	2955	2586	2698	2559	1895		616	2651	2790	2549	2789	2454	2607	2703	1773
618	2597	2708	2503	2489	2463	2501	2497	1792		618	2651	2756	2637	2496	2375	2529	2358	1849		618	2699	2750	2462	2523	2477	2602	2503	1756
620	2529	2559	2387	2567	2266	2401	2197	1778		620	2431	2275	2377	2418	2300	2328	2184	1695		620	2388	2338	2415	2306	2311	2238	2161	1562
622	2494	2464	2290	2447	2092	2154	2079	1551		622	2297	2437	2292	2429	2174	2362	2220	1616		622	2419	2476	2291	2339	2147	2267	2192	1636
624	2376	2400	2219	2288	2181	2245	2058	1593		624	2197	2409	2263	2251	2155	2088	2138	1447		624	2364	2249	2203	2318	2126	2283	2065	1532
626	2154	2162	2126	2297	2259	2253	2006	1562		626	2200	2264	2083	2212	2074	2110	2119	1503		626	2249	2372	2129	2245	1978	2050	2146	1483
628	2288	2308	2098	2306	1907	2099	1919	1459		628	2108	2157	2036	2146	1875	2021	2027	1410		628	2152	2204	2128	2146	2022	1935	1916	1434
630	2050	2144	1990	2051	1951	2076	1893	1320		630	2048	2065	1962	2128	1766	1948	1749	1275		630	1949	2206	1952	2042	1943	1938	1906	1337
632	1999	1812	1963	1982	1924	1862	1847	1411		632	2010	2008	1928	2112	1943	1781	1945	1320		632	2043	2014	1823	2123	1825	1918	1914	1364
634	2136	1983	1824	2013	1770	1887	1692	1228		634	1923	1962	1795	1926	1845	1900	1594	1220		634	1897	1885	1803	1992	1915	1778	1806	1317
636	1896	1847	1746	1951	1704	1823	1808	1322		636	1916	1962	1808	1941	1710	1768	1657	1221		636	1737	1836	1724	1946	1797	1718	1704	1260
638	1783	1903	1704	1785	1754	1655	1648	1212		638	1841	1876	1768	1669	1630	1794	1622	1105		638	1709	1817	1746	1694	1675	1777	1765	1187
640	1704	1789	1670	1764	1578	1669	1538	1172		640	1754	1645	1680	1703	1567	1615	1512	1143		640	1751	1679	1647	1808	1676	1641	1543	1259
642	1743	1644	1537	1658	1343	1684	1483	1149		642	1663	1675	1590	1627	1509	1453	1559	992		642	1560	1793	1617	1815	1556	1652	1511	1061
644	1495	1542	1485	1628	1404	1463	1492	1057		644	1502	1535	1413	1551	1417	1465	1482	981		644	1626	1398	1489	1521	1387	1537	1479	1003
646	1549	1508	1687	1472	1523	1355	1248	1002		646	1493	1511	1488	1307	1355	1566	1376	1100		646	1547	1494	1490	1497	1406	1411	1320	944
648	1353	1330	1305	1440	1329	1326	1275	931		648	1404	1335	1357	1387	1377	1305	1271	935		648	1270	1421	1283	1491	1419	1281	1192	956
650	1360	1494	1188	1449	1259	1303	1260	866		650	1279	1307	1315	1453	1157	1399	1085	946		650	1336	1292	1302	1294	1119	1275	1245	912
652	1324	1267	1274	1287	1054	1227	1145	853		652	1125	1295	1238	1229	1157	1173	1079	800		652	1292	1201	1242	1237	1159	1127	1180	794
654	1237	1286	1040	1261	1212	1295	1110	788		654	1142	1122	1005	1088	1060	1196	1055	701		654	1165	1274	1093	1236	1104	1155	1111	822
656	1130	1070	1140	1148	1059	1005	991	778		656	1144	1087	1039	1110	1037	1043	1053	628		656	1089	1095	994	1122	962	1029	955	694
658	1092	1095	972	1172	1015	1017	902	648		658	1109	1080	1049	939	972	944	977	697		658	1082	990	967	1046	937	915	1008	664
660	914	936	928	960	903	851	832	676		660	938	994	1006	951	846	829	882	577		660	1026	968	873	953	923	871	894	632
662	775	998	913	883	823	842	827	597		662	962	892	856	830	772	856	758	560		662	791	882	832	797	853	804	724	618
664	847	832	810	851	714	834	751	557		664	845	826	830	867	831	762	768	641		664	803	904	823	783	832	867	805	541
666	815	778	833	800	875	739	686	570		666	726	790	868	857	707	792	743	599		666	780	732	676	758	741	794	750	546
668	824	776	719	701	657	657	571	470		668	709	679	722	671	640	733	581	452		668	740	647	746	726	668	675	765	480
670	620	680	679	736	678	651	613	513		670	749	670	629	737	621	765	546	490		670	636	758	611	708	649	608	625	436
672	627	748	596	649	669	585	571	445		672	640	689	572	727	613	615	567	444		672	668	641	626	754	650	585	593	452
674	609	592	532	539	524	483	603	427		674	614	620	547	589	619	618	532	448		674	623	574	551	615	557	614	587	408
676	653	605	605	567	528	519	562	458		676	565	612	533	660	479	598	584	415		676	564	624	573	550	518	500	490	338
678	568	507	496	503	514	556	553	387		678	492	592	546	547	417	481	460	377		678	566	452	515	519	540	457	494	346
680	580	450	440	485	447	498	486	381		680	541	483	505	473	512	458	547	318		680	556	487	432	458	445	516	485	376
682	599	464	499	396	462	432	476	370		682	518	532	444	532	473	419	468	314		682	480	476	520	552	483	474	506	330
684	462	490	432	482	417	431	432	292		684	500	523	471	432	426	443	487	340		684	516	403	443	446	502	462	410	370
686	474	453	470	494	416	352	438	274		686	493	372	441	383	411	417	401	219		686	461	468	446	541	417	389	407	320
688	440	483	492	425	365	482	353	292		688	420	443	420	388	448	511	391	339		688	450	387	363	391	337	435	395	274
690	418	329	402	368	356	416	286	305		690	447	404	410	415	364	420	345	295		690	421	381	362	393	377	372	309	236
692	432	430	348	399	360	342	346	331		692	462	497	346	332	374	387	356	301		692	401	323	369	391	306	449	373	258
694	375	310	284	400	353	415	331	245		694	386	338	407	341	414	405	276	230		694	366	332	299	345	340	267	302	296
696	405	323	323	396	385	351	308	295		696	366	379	324	375	328	353	408	215		696	419	319	330	346	309	331	240	242
698	368	281	357	413	325	341	295	233		698	326	328	252	257	308	277	394	264		698	376	268	324	281	358	335	310	216
700	336	362	270	247	311	335	291	203		700	295	187	383	320	302	276	331	215		700	339	309	355	347	391	301	300	273
ATP
Wavel.	A4	B4	C4	D4	E4	F4	G4	H4		Wavel.	A5	B5	C5	D5	E5	F5	G5	H5		Wavel.	A6	B6	C6	D6	E6	F6	G6	H6
480	1497	1509	1415	1394	1428	1514	1361	1452		480	1462	1465	1410	1321	1380	1414	1382	1528		480	1517	1585	1428	1330	1439	1489	1439	1513
482	1681	1621	1663	1475	1536	1586	1546	1630		482	1685	1642	1485	1498	1523	1532	1523	1631		482	1634	1642	1564	1583	1580	1459	1651	1653
484	1958	1777	1708	1668	1762	1812	1891	1965		484	1926	1902	1711	1759	1797	1808	1765	1926		484	1944	1882	1833	1745	1800	1804	1775	1913
486	2191	2072	2158	2023	1913	2086	2042	2233		486	2090	2051	2108	2040	1966	2179	2137	2073		486	2157	2089	2087	1919	2050	2015	2154	2193
488	2468	2517	2453	2380	2375	2387	2298	2512		488	2432	2359	2450	2323	2333	2554	2200	2588		488	2475	2357	2439	2455	2356	2365	2323	2471
490	2940	2930	2927	3051	2859	2895	2948	2989		490	2946	2787	2908	2813	2841	2723	2902	2958		490	2892	2782	2914	2951	2869	2793	2969	3095
492	3525	3421	3332	3375	3218	3463	3374	3525		492	3491	3366	3394	3541	3202	3291	3459	3471		492	3472	3459	3378	3421	3228	3363	3349	3717
494	4232	4023	4158	4079	3870	4020	4027	4187		494	4136	3936	3921	4093	3843	3836	3918	4112		494	4060	3961	4049	4007	3891	3986	4022	4054
496	4750	4870	4761	4732	4425	4499	4699	4955		496	4707	4708	4611	4691	4263	4634	4698	4969		496	4750	4603	4471	4488	4409	4562	4614	4971
498	5490	5290	5415	5646	5306	5273	5485	5639		498	5371	5194	5383	5375	5148	5356	5446	5570		498	5394	5264	5195	5504	5112	5265	5367	5596
500	6376	5999	6098	6124	5990	5855	6180	6578		500	6200	6069	6141	6218	5755	5939	6153	6640		500	6041	5887	6151	6140	5841	6080	6047	6528
502	7116	6859	6899	6892	6773	6761	6968	7398		502	6869	6754	6770	6967	6593	6801	7003	7156		502	6943	6708	6713	6895	6310	6495	6631	7268
504	7838	7284	7488	7690	7375	7334	7602	8048		504	7427	7369	7590	7631	7216	7275	7487	7906		504	7426	7330	7257	7458	7005	7384	7360	7709
506	8414	7923	8113	8265	7792	8115	8246	8314		506	7859	7955	7957	8033	7758	7818	7914	8451		506	8227	7814	7970	8116	7715	7765	8010	8456
508	8566	8441	8419	8630	7885	8213	8581	9066		508	8367	8255	8365	8479	7995	8179	8360	8836		508	8287	8096	8576	8487	7839	8049	8184	8823
510	8688	8656	8542	8801	8261	8705	8802	9106		510	8362	8223	8455	8485	8063	8452	8333	8986		510	8625	8613	8448	8610	7989	8421	8585	8966
512	8610	8336	8561	8714	8246	8553	8398	9243		512	8614	8181	8373	8471	8221	8216	8292	8907		512	8615	8249	8384	8400	7873	8212	8507	9034
514	8306	8212	8402	8293	8068	8193	8452	8748		514	8354	8159	8171	8478	8056	8023	8257	8743		514	8335	8084	8239	8412	7876	8133	8232	9036
516	7810	7636	7813	7692	7726	7781	7838	8572		516	7995	7769	7782	7921	7733	7735	7873	8320		516	7940	7782	7810	7664	7568	7635	7914	8325
518	7435	7412	7557	7512	7082	7125	7519	8036		518	7515	7147	7500	7463	7328	7234	7300	7612		518	7358	7427	7267	7331	6968	7311	7242	7740
520	6970	6863	6826	6701	6707	6662	6697	7070		520	6949	6711	6676	6564	6586	6812	6965	7152		520	6843	6695	6961	6831	6443	6708	6830	7348
522	6476	6315	6470	6551	6092	6545	6456	6863		522	6512	6337	6388	6345	6009	6475	6411	6802		522	6367	6391	6385	6425	6149	6494	6316	6764
524	6016	5931	5984	5952	5808	5776	5771	6445		524	5972	5495	5805	5946	5683	5595	5751	6366		524	5833	5774	5650	5939	5423	5704	5811	6166
526	5543	5411	5527	5570	5283	5341	5458	5842		526	5515	5476	5291	5456	5195	5406	5444	5941		526	5593	5355	5254	5466	5309	5361	5550	5860
528	5142	5204	5178	5386	4970	5189	5065	5340		528	5062	5097	5133	5232	5020	5147	5157	5455		528	5202	5044	5093	5052	4977	4967	5030	5446
530	4974	4938	4882	5141	4659	4752	4983	5447		530	4753	4838	4784	4799	4710	4752	4929	5175		530	4913	4756	4749	4850	4640	4709	4826	5052
532	4810	4504	4707	4764	4493	4695	4756	4871		532	4728	4640	4484	4626	4497	4478	4550	4863		532	4600	4616	4565	4707	4380	4474	4612	5047
534	4536	4629	4440	4531	4318	4650	4521	4710		534	4589	4439	4427	4374	4355	4385	4380	4504		534	4625	4395	4411	4464	4269	4450	4350	4597
536	4283	4386	4155	4376	4177	4204	4191	4392		536	4265	4313	4326	4218	4050	4070	4217	4520		536	4263	4012	4390	4271	4089	4132	4196	4330
538	4152	4185	4052	4179	3964	4251	4177	4567		538	4292	4004	4050	4145	3894	4013	4136	4227		538	4086	4128	4095	4124	4052	4001	4037	4489
540	4014	4038	4039	3951	3938	3954	3840	4203		540	4084	4003	3983	4024	3849	3810	3884	4146		540	4078	3785	3807	4183	3736	3832	3860	4170
542	4010	3996	3875	4034	3762	3896	3875	4108		542	3876	3883	3704	3882	3753	3775	3806	4123		542	3916	3821	3840	3889	3677	3826	3702	4178
544	3898	3743	3939	3806	3762	3713	3775	3808		544	3947	3749	3820	3864	3734	3799	3663	3911		544	3952	3621	3628	3883	3507	3739	3847	3942
546	3806	3806	3851	3865	3537	3664	3584	3926		546	3836	3622	3780	3693	3643	3415	3699	3887		546	3652	3639	3585	3728	3572	3661	3772	4092
548	3751	3552	3764	3585	3606	3475	3575	3830		548	3650	3556	3634	3462	3544	3553	3640	3891		548	3646	3465	3663	3575	3459	3424	3615	3815
550	3727	3590	3550	3625	3457	3628	3599	3725		550	3629	3542	3537	3731	3474	3621	3612	3525		550	3537	3358	3698	3535	3527	3651	3530	3690
552	3659	3760	3827	3719	3628	3749	3546	3930		552	3602	3703	3710	3541	3413	3489	3598	3604		552	3535	3352	3664	3756	3512	3452	3534	3925
554	3832	3578	3734	3543	3459	3539	3755	3834		554	3858	3723	3724	3764	3482	3649	3632	3722		554	3760	3784	3659	3731	3466	3645	3706	3839
556	3883	3935	3815	3841	3725	3806	3965	3833		556	3889	3775	3715	3994	3603	3584	3755	3819		556	3846	3754	3874	3741	3797	3843	3634	3995
558	4194	4122	3998	4190	3909	4070	3947	4066		558	4055	3951	4076	4108	3908	4236	3834	4162		558	3988	4229	4012	4147	3834	3948	3852	4018
560	4601	4468	4451	4548	4296	4414	4402	4405		560	4262	4266	4506	4326	4290	4245	4211	4303		560	4408	4290	4514	4534	4331	4397	4315	4252
562	5001	4911	5024	4899	4749	4921	4634	4805		562	4978	4873	4644	4790	4700	4786	4776	4620		562	5069	4663	4781	4838	4504	4634	4597	4692
564	5375	5343	5354	5595	5189	5282	5363	5018		564	5398	5227	5588	5550	4906	5162	5394	5036		564	5279	5200	5456	5341	5083	5322	5112	5038
566	6006	5829	6010	6232	5854	6038	5714	5352		566	6071	5936	5845	5929	5602	5948	5615	5624		566	5907	5851	6003	6168	5791	5721	5465	5539
568	6677	6371	6496	6762	6470	6552	6185	6284		568	6713	6549	6382	6707	6212	6143	6090	6148		568	6742	6532	6674	6722	6075	6509	6160	6096
570	7276	7232	7443	7364	7015	7243	7060	6900		570	7357	6737	7214	7185	6684	7213	6891	6362		570	7213	7105	6990	7362	7030	7030	6584	6796
572	7783	7879	8064	8090	7583	7476	7736	7429		572	7624	7686	8092	8073	7631	7579	7249	7222		572	7863	7613	7548	7931	7275	7580	7299	6919
574	8595	8369	8594	8603	7775	8240	7811	7627		574	8471	8276	8299	8552	7885	8020	7625	7400		574	8237	8107	8407	8508	7840	7724	7668	7421
576	8949	8920	8927	8975	8341	8576	8370	7992		576	8838	8646	8460	8919	8370	8566	8100	7582		576	8731	8622	8892	8746	8227	8443	8355	7582
578	9065	8990	9204	9161	8688	8692	8647	7984		578	9174	8805	9337	9114	8793	8728	8534	7870		578	9043	8662	9061	9352	8598	8622	8127	7864
580	9214	9058	9394	9471	8927	8678	8478	8392		580	9101	8954	8985	9311	8866	8789	8425	8266		580	8984	8779	9374	9401	8623	9142	8599	8080
582	9237	9345	9101	9462	8772	8891	8624	8353		582	8911	9011	9148	9391	8449	9102	8488	7849		582	9139	8788	9177	8868	8758	8781	8425	8045
584	9173	8845	8944	9180	8497	8858	8594	8148		584	8869	8641	9105	9040	8386	8748	8400	7789		584	8676	8770	9033	9174	8733	8573	8234	7724
586	8731	8418	8723	8764	8415	8809	8098	7765		586	8654	8576	8676	8589	8330	8504	8036	7513		586	8729	8487	8669	8454	7941	8121	7959	7412
588	8329	8252	8411	8522	8023	8443	7800	7422		588	8182	7863	8403	8336	7803	8156	7656	7293		588	8612	8252	8251	8353	8020	7967	7747	7241
590	8085	7928	8044	8136	7939	7749	7688	7104		590	7920	7649	7864	7697	7512	7857	7215	6986		590	7975	7531	7750	7724	7512	7556	7269	6870
592	7609	7350	7594	7455	7106	7197	7196	6800		592	7418	7442	7735	7591	6938	7228	7009	6456		592	7437	7229	7422	7230	7163	7177	6879	6392
594	7105	6920	7102	6889	6584	6833	6754	6366		594	7273	6838	6805	7144	6565	6791	6542	6080		594	7006	6564	6948	6863	6633	6694	6545	6078
596	6385	6314	6390	6613	6177	6407	6094	5769		596	6466	6301	6531	6314	6103	6396	5913	5634		596	6454	6137	6339	6318	6105	6083	5997	5436
598	6044	6127	6130	6219	5798	5749	5517	5078		598	5974	5870	5977	6122	5753	5722	5532	5140		598	5769	5849	5971	5973	5481	5687	5575	5210
600	5635	5356	5427	5605	5105	5268	5286	4928		600	5467	5290	5559	5630	5291	5129	4968	4809		600	5672	5560	5493	5506	5208	5367	4942	4699
602	5008	4960	5061	5242	4947	4868	4543	4549		602	5043	4633	5134	5000	4622	4809	4269	4497		602	4983	4726	4977	5072	4597	4781	4720	4136
604	4807	4557	4638	4590	4533	4500	4296	4106		604	4728	4375	4629	4498	4230	4475	4209	4064		604	4667	4520	4613	4628	4396	4537	4209	3952
606	4241	4226	4170	4280	3982	3957	4181	3783		606	4149	4235	3974	3999	3804	4184	3824	3716		606	4229	4145	4094	3991	3822	4033	3929	3629
608	3892	3787	3893	3965	3626	3760	3798	3570		608	3864	3849	3952	3965	3663	3698	3720	3404		608	4064	3840	3671	3960	3746	3633	3538	3287
610	3593	3563	3674	3804	3524	3563	3202	3080		610	3487	3481	3518	3620	3414	3302	3343	3089		610	3591	3668	3526	3698	3300	3351	3249	3060
612	3320	3257	3367	3332	3119	3234	3106	2881		612	3179	3392	3266	3272	3238	3199	3159	2928		612	3372	3261	3293	3435	3091	3102	3017	2898
614	2999	3194	3046	3142	2813	3056	2808	2874		614	3068	2894	2922	3133	2795	2899	3032	2560		614	3095	2868	3068	3232	2912	3033	2785	2851
616	2952	2865	2841	2808	2787	2740	2679	2648		616	2853	2803	2821	2892	2829	2754	2583	2551		616	2954	2825	2907	3006	2753	2848	2806	2619
618	2868	2806	2763	2921	2586	2806	2643	2577		618	2877	2742	2655	2742	2584	2657	2607	2534		618	2736	2623	2769	2823	2584	2620	2559	2417
620	2661	2625	2787	2509	2442	2585	2410	2478		620	2573	2646	2582	2731	2547	2414	2478	2407		620	2650	2418	2703	2640	2434	2562	2415	2151
622	2597	2604	2503	2404	2624	2382	2507	2266		622	2549	2488	2479	2514	2311	2536	2328	2145		622	2454	2390	2420	2585	2330	2319	2286	2181
624	2399	2272	2438	2357	2437	2167	2376	2234		624	2325	2434	2375	2423	2186	2292	2244	2190		624	2240	2385	2375	2493	2444	2192	2187	2184
626	2490	2256	2285	2405	2218	2198	2283	2111		626	2396	2387	2417	2373	2154	2334	2133	2077		626	2355	2201	2366	2273	2141	2180	2032	2012
628	2288	2409	2173	2230	2144	2151	1987	1910		628	2342	2270	2270	2224	2083	2224	2056	1990		628	2206	2150	2228	2180	2137	2124	2124	2042
630	2300	2194	2297	2191	2145	2117	2092	1862		630	2127	2290	2197	2228	2188	2138	2242	1924		630	2229	2266	2384	2204	2163	2143	2022	1852
632	2089	2156	2218	2170	2066	2030	2013	1882		632	2081	2033	2022	2120	1865	2085	1859	1656		632	2108	1951	2163	1994	2160	1954	1979	1896
634	2121	1930	2104	2067	2040	2105	1901	1925		634	2030	1912	2080	2060	1965	2046	1867	1933		634	1966	2018	1958	2078	1967	1777	1930	1779
636	1991	1915	2026	2170	1968	1818	1881	1777		636	1958	2041	1931	2036	1901	1902	1829	1742		636	2016	1770	1920	1973	1886	1942	1847	1708
638	1856	2078	1791	2057	1905	1758	1885	1855		638	1894	2026	2038	1888	1705	1888	1827	1634		638	1902	1885	1900	1928	1818	1673	1741	1742
640	1851	1720	1851	1889	1729	1715	1767	1626		640	1790	1824	1814	1908	1687	1875	1653	1645		640	1896	1777	1883	1926	1744	1689	1644	1584
642	1704	1678	1740	1755	1718	1626	1566	1645		642	1687	1662	1711	1797	1659	1620	1608	1460		642	1717	1683	1792	1788	1712	1669	1697	1543
644	1657	1609	1652	1731	1622	1665	1592	1570		644	1619	1506	1692	1744	1590	1668	1567	1333		644	1609	1703	1583	1625	1524	1687	1574	1418
646	1580	1533	1663	1601	1634	1530	1438	1411		646	1595	1688	1574	1565	1477	1477	1365	1328		646	1511	1550	1463	1603	1501	1579	1487	1401
648	1484	1346	1460	1439	1319	1504	1457	1343		648	1530	1437	1547	1516	1261	1438	1376	1407		648	1613	1313	1503	1425	1332	1408	1421	1184
650	1436	1315	1425	1351	1379	1409	1306	1355		650	1369	1326	1429	1456	1418	1329	1305	1255		650	1335	1385	1346	1439	1350	1303	1325	1256
652	1377	1320	1243	1397	1322	1214	1268	1154		652	1378	1262	1368	1334	1127	1256	1233	1142		652	1401	1323	1173	1352	1253	1255	1146	1069
654	1092	1372	1305	1162	1149	1338	1207	1174		654	1275	1243	1256	1332	1134	1229	1203	1078		654	1197	1246	1224	1325	1279	1178	1245	1019
656	1045	1226	1064	1184	1075	1079	1136	1123		656	1187	1125	1076	1090	1083	1191	1033	1017		656	1153	1152	1083	1103	1112	1160	1104	1008
658	1124	993	1081	1056	1061	1015	978	990		658	1147	1078	1152	1220	1075	981	980	985		658	1073	1080	1107	1106	977	1075	1013	926
660	950	1001	1015	991	818	1056	938	834		660	956	826	1036	1138	985	858	908	880		660	1037	938	974	962	935	1123	893	920
662	1085	1035	838	922	884	962	993	782		662	853	897	932	905	805	920	889	846		662	961	920	870	929	879	879	896	814
664	835	883	992	837	940	881	863	838		664	958	869	832	854	757	784	791	775		664	928	929	893	918	900	791	813	754
666	874	815	800	831	731	785	704	777		666	763	782	852	811	760	756	811	797		666	770	789	772	778	815	701	816	724
668	769	809	711	756	766	744	677	685		668	770	693	754	736	618	787	799	686		668	790	819	715	771	748	810	707	493
670	705	661	693	798	624	671	671	656		670	723	782	722	734	658	667	657	652		670	677	665	824	753	592	673	716	685
672	800	703	698	676	615	685	576	656		672	691	590	621	640	692	630	692	614		672	717	718	769	656	677	673	653	585
674	595	740	655	643	579	632	544	559		674	590	647	693	673	588	619	540	615		674	649	591	520	575	648	581	561	579
676	615	532	592	626	550	689	584	577		676	615	589	573	685	606	583	604	537		676	614	604	570	513	598	598	602	658
678	615	541	450	560	475	600	428	560		678	603	560	509	579	612	596	596	512		678	581	523	602	517	499	553	555	545
680	538	527	582	533	509	549	508	422		680	588	537	448	535	502	484	497	479		680	559	505	525	444	438	492	496	489
682	553	510	528	495	583	482	458	406		682	570	505	482	445	527	495	650	455		682	489	535	500	496	444	547	440	450
684	542	450	486	452	497	483	453	444		684	514	445	459	507	396	457	467	445		684	431	470	433	476	427	422	513	387
686	420	506	371	493	501	458	477	449		686	389	417	455	440	475	511	453	383		686	524	446	414	494	422	399	423	405
688	441	452	467	403	381	437	439	405		688	418	435	464	380	451	393	457	324		688	423	427	445	436	366	338	407	355
690	468	396	445	411	411	438	419	429		690	491	412	382	477	302	452	350	413		690	423	340	408	323	412	397	415	324
692	414	433	371	494	376	370	420	358		692	403	366	400	387	375	367	375	372		692	368	448	397	376	381	386	363	347
694	339	388	356	367	400	471	334	275		694	392	378	392	356	418	319	346	314		694	331	385	391	313	380	344	369	378
696	368	303	379	393	346	335	335	254		696	410	317	375	373	348	413	316	287		696	330	412	315	387	279	368	305	344
698	265	400	336	396	318	351	312	354		698	340	362	281	312	361	363	351	381		698	372	338	378	386	348	358	344	380
700	411	381	310	326	300	328	354	292		700	285	354	334	313	387	349	311	283		700	306	353	365	330	323	351	292	340
[CoA]	mean	SD	[AcCoA]	mean	SD	[dpCoA]	mean	SD	[ATP]	mean	SD
1.28e-08	0.9093	0.02232	6.4e-08	0.93186	0.01273	6.4e-08	0.9783	0.01641	6.4e-08	0.94058	0.02072
6.4e-08	0.92154	0.02436	3.2e-07	0.9322	0.01551	3.2e-07	0.97837	0.02152	3.2e-07	0.95169	0.03155
3.2e-07	0.96653	0.02472	1.6e-06	0.94293	0.03156	1.6e-06	0.99212	0.01323	1.6e-06	0.91718	0.02103
1.6e-06	1.13326	0.01249	8e-06	0.96207	0.01217	8e-06	0.97909	0.01954	8e-06	0.9188	0.00934
8e-06	1.50312	0.04002	4e-05	1.03272	0.01719	4e-05	1.00234	0.02553	4e-05	0.92043	0.00955
4e-05	2.0962	0.04525	0.0002	1.26817	0.02167	0.0002	1.0673	0.01855	0.0002	0.96197	0.04099
0.0002	2.49133	0.03266	0.001	1.81079	0.0365	0.001	1.37727	0.02477	0.001	1.00856	0.0261
0.001	2.62019	0.03619	0.005	2.34177	0.0047	0.005	2.12328	0.05529	0.005	1.09395	0.01364

## Sheet: fig3c, titration of V97T
Method name: GFP-TMR FRET (Modified)
Application: SparkControl				V3.0
Device: Spark				Serial number: 1711007196
Firmware:				LUM:V5.2.3|MTP:V13.1.5|FLUOR:V5.1.3|FLUOR_FP:V5.0.2|FLUOR_BOTTOM:V5.0.2|FLUOR_MEM:V5.0.7|FLUOR_MEX:V5.0.7|INJ:V3.1.1|COOLING:V1.1.8|PODI:V1.11.1
Date:				2020-10-25
Time:				5:00 PM
System				CB-PC-066
User				CB-PC-066\user
Plate				[GRE96ft] - Greiner 96 Flat Transparent Cat. No.: 655101/655161/655192
Lid lifter				No lid
Humidity Cassette				No humidity cassette
Smooth mode				Not selected
List of actions in this measurement script:
Plate
	Fluorescence Intensity Scan Top Reading					GFP
Name				GRE96ft
Plate layout
Plate area				A1-H3
Mode	Fluorescence Intensity Scan Top Reading
Name	GFP
Scan selection				Emission Scan
Excitation				Monochromator
Excitation wavelength [nm]				450
Excitation bandwidth [nm]				10
Emission wavelength start [nm]				480
Emission wavelength end [nm]				700
Emission wavelength step size [nm]				2
Emission scan number				111
Emission bandwidth [nm]				10
Gain Manual				130
Mirror				Automatic (50% Mirror)
Number of flashes				20
Integration time [µs]				40
Lag time [µs]				0
Settle time [ms]				0
Z-Position [μm]				20000
Z-Position mode				Manual
Part of Plate				A1-H3
Start Time				2020-10-25 16:46:53
Temperature [°C]				22.8
V97T
Wavel.	A1	A2	A3	B1	B2	B3	C1	C2	C3	D1	D2	D3	E1	E2	E3	F1	F2	F3	G1	G2	G3	H1	H2	H3
480	1837	1798	1642	1760	1726	1668	1653	1770	1707	1882	1775	2005	1901	1798	1785	1953	1916	1821	1834	1988	1975	2091	1929	2007
482	1914	1867	1940	2003	1966	1858	2125	2015	1934	2148	2136	2145	2169	2158	2151	2435	2151	2244	2093	2442	2386	2546	2406	2415
484	2229	2189	2250	2206	2197	2323	2514	2362	2501	2669	2688	2563	2684	2740	2844	2885	2717	2780	2648	2847	2807	2971	2832	2946
486	2844	2737	2622	2643	2805	2529	2844	2773	2849	3167	3034	3123	3390	3254	3108	3465	3408	3294	3020	3538	3400	3684	3582	3417
488	3330	3180	3063	3197	3353	3225	3421	3397	3356	3846	3676	3708	3887	3884	3662	4011	3895	3978	4039	4354	4131	4665	4149	4398
490	4026	3930	3808	3758	4000	3904	4312	4051	4204	4549	4665	4678	5048	4894	4949	5272	4960	5001	4680	5344	5115	5804	5261	5307
492	4763	4584	4386	4508	4653	4453	4944	4960	4883	5647	5493	5687	6085	5752	5931	6405	5868	6009	5789	6545	6364	6909	6341	6439
494	5846	5505	5437	5468	5859	5540	5998	5898	6167	6894	6629	6725	7443	6896	7083	7641	7487	7486	6939	7863	7732	8355	7910	7744
496	6867	6503	6238	6109	6700	6319	7075	6942	6968	7718	7933	7810	8660	8409	8608	9114	8807	8584	8323	9394	9238	10098	9212	9249
498	8002	7600	7005	7382	7470	7746	8270	8088	8152	9472	9413	9486	10426	9652	10093	11031	9969	10420	9652	11296	10704	11863	10913	10968
500	8999	8560	8335	8395	8939	8504	9724	9053	9455	10431	11036	10911	12146	11375	11398	12389	11731	12031	11338	12718	12663	13884	12556	12439
502	10025	9657	9171	9229	10178	9623	10681	10157	10617	12306	12233	12052	13576	12719	13049	14166	13210	13554	12724	14494	14190	15716	14056	14222
504	11071	10314	10153	10327	10870	10534	11832	11434	11468	13035	13497	13583	15016	14340	14346	15598	14444	14991	14007	15619	16083	17431	15588	15544
506	11757	11098	10904	11147	11892	11379	12741	12147	12479	14062	14656	14223	15911	15095	15577	16683	15909	16351	15244	17158	17183	18701	17266	17156
508	12751	11682	11523	11625	12210	11784	13242	12560	12956	14646	14991	14893	16607	15913	16235	17791	16325	16767	16225	17957	17679	19685	17840	17584
510	12533	11897	11331	11739	12538	11870	13637	13037	12918	15406	15618	15572	17129	16541	16607	17858	17017	17438	15976	18428	18571	20142	18468	17989
512	12652	11803	11452	11797	12600	11970	13594	12791	13124	15341	15426	15267	17044	16252	16825	17797	16940	17476	16071	18665	18086	20055	18233	18121
514	12272	11736	10914	11272	12074	11896	13122	12541	12900	14962	15141	15049	16417	15652	16086	17447	16871	16854	15487	18116	17716	19117	17923	17830
516	11507	11088	10533	10610	11353	11011	12484	11623	12170	13944	14374	14120	15826	15037	15142	16415	15696	15752	15511	16916	16446	18259	17062	16562
518	10676	10143	9890	9967	10871	10586	11509	11123	11403	13193	13191	13085	14724	14176	14119	15371	14495	14886	13947	16035	15894	17549	15801	15591
520	9846	9523	9220	9261	10039	9686	10700	10287	10661	11881	12168	11927	13818	13246	13406	14095	13674	13424	12873	14658	14428	15918	14683	14325
522	9291	8746	8573	8682	9348	8961	9915	9729	9868	11114	11141	11232	12869	11969	12054	13304	12538	12701	11978	13306	13445	14765	13477	13011
524	8359	7900	7913	7976	8411	8077	8938	8641	8853	9762	10509	10378	11367	10989	11135	12036	11646	11658	10969	12250	12163	13745	12210	12138
526	7914	7412	7388	7364	8002	7416	8329	8052	8384	9672	9448	9744	10586	10243	10425	11290	10674	10750	10102	11546	11241	12635	11533	11327
528	7369	6949	6637	6974	7361	7128	7933	7753	7625	9006	9121	8927	9959	9387	9756	10374	9769	10017	9469	10504	10648	11470	10384	10528
530	6750	6502	6341	6693	6887	6641	7435	7215	7138	8338	8539	8182	9027	8743	8999	9830	9100	9506	8823	9775	9683	11165	9988	9641
532	6723	6263	6094	6105	6732	6384	6827	6874	6928	7717	7784	7911	8860	8435	8866	9075	8938	8778	8370	9430	9386	10435	9470	9176
534	6241	5945	5929	5817	6157	6053	6728	6584	6654	7794	7497	7471	8428	8003	8071	8657	8125	8554	7851	8937	8898	9700	9114	8736
536	6217	5819	5649	5737	5866	5747	6358	6098	6260	7087	7561	7057	7827	7688	7913	8407	7777	8072	7845	8841	8688	9401	8329	8385
538	5688	5590	5436	5504	5916	5687	6317	5971	6110	7023	7044	7083	7849	7374	7538	8137	7909	7999	6966	8215	8101	9059	8331	8378
540	5794	5345	5217	5432	5406	5468	5760	5826	5883	6697	6576	6809	7519	6967	7295	7800	7305	7393	7230	7871	7779	8950	7987	7746
542	5386	5268	5132	5314	5336	5169	5747	5522	5680	6429	6626	6528	7106	7019	7060	7686	7175	7363	6824	7859	7543	8523	7631	7647
544	5312	5120	4790	5044	5452	5170	5690	5457	5551	6307	6509	6522	7128	6571	6758	7327	6819	7007	6683	7394	7470	7778	7384	7481
546	5114	5097	4954	4944	5190	4959	5546	5345	5289	6036	6203	6173	6735	6412	6605	6885	6555	6856	6423	6924	7326	7673	7246	7236
548	5051	5056	4715	4796	5021	4876	5452	5293	5292	5974	5683	5935	6564	6210	6236	6736	6347	6565	6149	7127	6697	7511	6511	7039
550	5285	4890	4590	4700	5058	4684	5297	5088	5041	5592	5654	6037	6216	6063	6308	6312	6112	6405	5832	6944	6535	7259	6442	6652
552	5047	4692	4578	4707	4926	5159	5241	4866	4997	5818	5806	5690	6294	5734	5968	6396	5890	6156	5759	6450	6413	7140	6623	6542
554	5178	4815	4624	4774	4920	4871	5294	5154	5149	5510	5623	5483	5817	5652	5626	6107	6069	5772	5590	6285	6128	7094	6359	6279
556	5204	5125	4609	4845	5273	4964	5273	5099	4937	5352	5324	5349	5896	5587	5552	5885	5903	5763	5499	6075	5933	7006	6260	6113
558	5446	5070	4835	5081	5419	5007	5373	5153	5380	5546	5583	5606	5648	5379	5558	5911	5575	5687	5414	5967	6027	6649	5995	5909
560	5811	5389	5103	5207	5496	5364	5573	5397	5447	5585	5715	5755	5657	5700	5797	5914	5413	5750	5178	5850	5907	6351	6043	6103
562	6078	5736	5515	5642	5745	5942	5984	5702	5825	5907	6030	5954	5960	5575	5606	5921	5582	5705	5236	6159	6033	6376	6012	5978
564	6519	6237	5947	6148	6471	6181	6346	6117	6066	6125	6234	6155	5958	5571	5832	5876	5525	5780	5492	5825	5922	6574	5872	6133
566	7474	6948	6622	6543	6985	6714	6845	6683	6733	6629	6544	6274	6132	5925	6092	5992	6058	5739	5307	6181	5886	6605	5967	6027
568	8086	7570	7003	7260	7691	7363	7283	6979	7191	6999	6846	6950	6575	6140	6468	6119	5756	5847	5638	6169	6194	6776	6092	5903
570	8739	8065	7897	8013	8179	7968	8261	7498	7861	7467	7292	7264	6608	6365	6314	6265	5985	6090	5613	6452	6309	7017	6160	5958
572	9203	8903	8336	8346	8806	8728	8644	8262	8108	7793	7784	7606	6899	6407	6621	6549	6176	6290	5627	6487	6360	6934	6261	6180
574	9290	8944	8632	8777	9111	9139	8670	8374	8578	7809	7715	7916	6856	6596	6517	6521	6113	6297	5745	6689	6253	6929	6407	6406
576	10060	9517	9180	9113	9994	9335	9455	8763	9088	8132	8190	8088	7067	6486	6660	6138	6186	6296	5610	6625	6512	7156	6211	6327
578	10295	10032	9644	9230	10157	9872	9495	9073	9223	8056	8270	8220	6885	6672	6544	6686	6031	6372	5739	6257	6221	7112	6278	6310
580	10565	9714	9498	9683	10160	9827	9645	9243	9451	8245	8154	7924	6756	6718	6737	6353	5953	6125	5617	6198	6125	6787	6180	6214
582	10659	9511	9280	9207	9975	9926	9561	9027	9282	7737	7910	8222	6588	6490	6692	6302	5793	5863	5273	6195	5909	6764	6001	6129
584	10244	9541	9139	9028	10042	9225	9150	9073	9229	7740	7586	7798	6481	6319	6333	6066	5662	5675	4980	6007	5972	6372	5974	5836
586	9810	9210	8832	8607	9406	9173	9015	8654	8568	7346	7232	7476	6212	5978	6252	5662	5193	5632	5085	5629	5675	6223	5570	5488
588	9454	8823	8650	8467	9386	8658	8401	8095	8232	7047	7110	7267	5827	5580	5822	5344	5217	5254	4690	5468	5181	5727	5215	5166
590	8789	8457	8095	7975	8535	8699	8097	7557	7834	6622	6632	6706	5704	5600	5399	4973	4717	4873	4531	4977	5025	5473	4800	4880
592	8303	7861	7485	7588	8345	7964	7394	7152	7439	6525	6442	6467	5198	4835	4829	4793	4380	4645	4256	4623	4541	5095	4656	4634
594	7660	7528	7009	7054	7832	7136	7058	6728	7079	5948	5779	6066	5085	4464	4767	4528	4389	4278	3750	4235	4294	4755	4464	4377
596	7305	7040	6683	6316	6942	6760	6439	6404	6391	5306	5626	5511	4466	4380	4446	4168	3837	3914	3582	4009	4010	4410	4110	4062
598	6584	6246	5942	6181	6286	6252	6002	5728	6045	5003	4882	5078	4305	3953	4190	4073	3709	3691	3400	3781	3789	4112	3700	3801
600	6241	5956	5532	5536	5887	5800	5449	5246	5303	4559	4700	4725	3860	3618	3682	3646	3325	3381	3079	3378	3486	3861	3476	3307
602	5715	5210	5028	5079	5491	5205	5082	4892	4986	4141	4219	4247	3454	3364	3283	3148	2810	3184	2719	3161	3210	3477	3105	2996
604	5150	4816	4389	4624	5027	4957	4528	4317	4522	4082	3935	3904	3355	3257	3234	2894	2817	2987	2809	2880	2728	3195	2863	2917
606	4882	4476	4280	4301	4511	4099	4387	4020	4260	3524	3471	3537	2974	2948	3126	2794	2627	2620	2365	2697	2709	3016	2570	2865
608	4234	4020	4029	3904	4121	3773	3812	3791	3810	3313	3413	3356	2788	2582	2685	2536	2510	2337	2384	2512	2433	2633	2449	2501
610	3932	3766	3649	3631	3865	3582	3633	3498	3714	2959	3024	3150	2654	2463	2524	2430	2231	2338	2169	2432	2340	2642	2387	2254
612	3679	3685	3414	3433	3630	3442	3334	2982	3203	2842	2795	2909	2336	2226	2419	2169	2147	2080	1977	2115	2091	2367	2320	2242
614	3564	3318	3187	2902	3267	3244	3073	3160	3136	2421	2705	2690	2218	2244	2240	2192	1873	2147	1912	2139	2092	2002	2009	1977
616	3301	3069	2956	2900	3115	3075	2873	2839	2802	2595	2452	2408	2241	1948	2146	1903	1858	1858	1622	1887	1948	2309	2077	1811
618	3041	3014	2843	2932	2889	2833	2709	2671	2807	2298	2328	2305	2025	1920	2010	1692	1811	1812	1648	1960	1972	1987	1852	1864
620	2925	2771	2866	2611	2890	2864	2532	2691	2567	2217	2270	2251	2017	1804	1878	1796	1793	1777	1548	1756	1664	1882	1812	1843
622	2789	2568	2585	2568	2777	2653	2607	2369	2354	2073	2172	2049	1856	1595	1812	1675	1698	1586	1609	1734	1620	1799	1679	1595
624	2643	2579	2310	2489	2470	2575	2476	2413	2454	2039	2177	2206	1691	1751	1745	1631	1442	1402	1556	1743	1631	1766	1586	1500
626	2668	2538	2482	2272	2533	2430	2336	2286	2478	1879	2015	1920	1652	1628	1501	1460	1531	1556	1440	1561	1574	1585	1559	1501
628	2432	2409	2166	2209	2349	2420	2450	2294	2268	1875	1918	1863	1577	1566	1636	1512	1438	1423	1357	1524	1553	1528	1476	1433
630	2338	2311	2134	2158	2453	2157	2269	2217	2104	1781	1931	1804	1601	1447	1498	1381	1293	1361	1314	1433	1505	1593	1456	1453
632	2328	2228	2017	2028	2226	2219	2119	1979	2210	1826	1797	1748	1371	1518	1509	1427	1424	1282	1207	1362	1223	1486	1292	1278
634	2267	2182	2158	2012	2169	2142	2043	2055	2028	1771	1814	1681	1440	1351	1542	1305	1316	1260	1263	1302	1364	1421	1330	1351
636	2244	2122	2122	2092	2059	2022	2105	1944	1931	1828	1627	1693	1488	1419	1273	1318	1203	1271	1042	1159	1206	1274	1315	1215
638	2142	1958	1807	1874	1980	2046	1862	1821	1907	1573	1652	1486	1359	1158	1309	1244	1202	1200	1091	1212	1152	1303	1142	1214
640	1867	1882	1787	1814	1832	1931	1847	1788	1872	1474	1491	1600	1358	1216	1318	1237	1095	1118	1045	1146	1027	1292	1027	1111
642	1954	1844	1795	1709	1876	1868	1776	1752	1605	1331	1342	1582	1169	1152	1191	998	1159	1090	944	1155	1115	1188	1029	1031
644	1805	1713	1594	1728	1797	1632	1652	1618	1641	1459	1353	1412	1147	1035	1077	1078	1029	1036	972	999	1091	1092	983	1090
646	1660	1630	1651	1502	1653	1585	1691	1574	1555	1295	1335	1249	1095	1013	1134	1027	875	951	968	912	1006	1095	1009	932
648	1704	1612	1609	1432	1592	1578	1516	1455	1434	1201	1176	1278	1064	926	1057	922	856	907	785	892	945	1032	904	915
650	1520	1531	1387	1388	1576	1424	1547	1337	1418	1264	1165	1273	979	976	965	1005	906	847	829	811	795	1001	916	815
652	1451	1348	1406	1290	1433	1337	1325	1365	1219	1177	1141	1102	907	911	876	931	804	815	736	871	871	906	877	833
654	1425	1291	1187	1306	1493	1297	1303	1189	1216	984	1045	1057	870	844	870	676	702	827	788	765	892	850	821	742
656	1335	1169	1059	1214	1191	1190	1225	1244	1226	1054	875	1014	789	635	821	799	752	689	586	759	775	807	718	712
658	1241	1201	1137	1109	1189	1039	1139	1056	1076	869	924	874	802	778	782	692	716	707	645	714	703	771	722	631
660	1205	1011	998	971	1038	1049	972	1051	1050	980	784	879	727	679	659	679	602	553	612	698	588	730	594	670
662	1058	883	990	897	960	1051	1067	902	905	819	776	764	640	631	625	675	514	582	534	572	636	736	593	552
664	963	1077	899	892	943	860	897	912	854	766	876	763	619	619	663	658	485	518	504	622	513	613	607	700
666	888	927	869	864	830	868	807	894	753	677	702	674	518	552	524	590	492	543	524	559	570	611	487	562
668	800	767	884	708	762	801	821	787	783	609	588	616	572	531	560	533	510	547	468	499	513	533	549	540
670	742	711	728	666	875	744	729	641	625	627	634	636	473	563	520	511	492	470	429	545	500	577	461	423
672	813	711	656	620	699	686	693	614	573	569	501	556	460	478	460	472	452	387	366	441	416	451	435	462
674	711	697	683	646	622	696	613	612	630	476	572	614	502	400	448	468	458	443	391	481	497	532	487	447
676	684	670	580	645	660	595	547	537	616	529	516	535	463	384	500	442	448	403	398	431	384	508	412	361
678	554	584	506	591	569	575	683	640	540	446	462	481	383	437	481	453	434	425	339	360	415	430	378	369
680	569	480	563	610	638	542	544	597	689	476	508	481	426	386	392	349	385	404	356	289	375	468	349	406
682	535	575	560	545	504	594	564	495	517	458	435	477	351	418	362	367	321	365	318	354	403	427	351	307
684	632	568	550	490	472	539	496	590	588	446	469	362	398	361	377	361	357	303	371	353	268	357	360	405
686	454	513	504	501	482	548	415	419	397	492	384	433	332	347	321	306	348	385	283	334	336	381	359	318
688	539	485	475	466	511	420	601	466	414	315	361	416	397	295	303	274	320	358	256	308	329	360	382	291
690	433	397	409	401	410	417	473	366	367	304	369	368	372	297	319	338	269	298	307	312	282	286	282	324
692	498	413	374	414	377	493	400	405	385	341	349	357	320	303	301	295	291	254	246	294	274	258	282	330
694	418	423	419	401	396	414	360	362	446	365	305	390	285	268	289	320	249	230	258	270	327	280	289	281
696	431	402	336	363	419	392	367	382	379	290	312	344	285	256	319	259	307	318	294	252	245	334	296	307
698	388	346	409	371	390	383	375	413	395	350	335	303	338	246	235	345	239	255	272	227	256	279	330	219
700	459	374	392	401	347	364	357	364	312	249	348	325	216	209	333	222	236	262	191	251	257	273	312	308
End Time				2020-10-25 17:00:44
G41S
Wavel.	A1	A2	A3	B1	B2	B3	C1	C2	C3	D1	D2	D3	E1	E2	E3	F1	F2	F3	G1	G2	G3	H1	H2	H3
480	1713	1625	1546	1703	1492	1623	1583	1599	1636	1823	1667	1669	1635	1626	1687	1800	1729	1691	1783	1791	1804	1972	1794	1739
482	1912	1745	1816	1792	1779	1769	1832	1713	1715	1815	1720	1806	1932	1916	1875	1975	1926	1941	2069	1989	2092	2148	2008	2007
484	1999	2023	1963	2031	1949	1981	1968	1970	2064	2053	1996	2027	2221	2038	2056	2366	2220	2219	2464	2406	2395	2390	2476	2261
486	2165	2239	2227	2424	2185	2235	2340	2163	2272	2450	2361	2158	2551	2500	2387	2623	2547	2629	3009	2868	2842	2985	2822	2518
488	2654	2602	2526	2569	2412	2503	2737	2592	2654	2841	2603	2546	2891	2875	2803	3061	3021	3067	3206	3180	3413	3247	3281	3063
490	3092	3006	3025	3090	2980	2982	3293	2981	2981	3351	3006	3100	3605	3364	3190	3917	3706	3786	4231	3825	3971	4278	3927	3735
492	3594	3273	3415	3574	3480	3530	3566	3459	3546	3901	3538	3736	4167	4009	3858	4550	4430	4302	4985	4740	4784	4842	4742	4469
494	4256	4119	4183	4127	4067	4246	4383	4086	4177	4510	4313	4467	4865	4856	4748	5629	5284	5431	5828	5705	5595	5888	5669	5293
496	4832	4650	4860	4843	4588	4893	4863	4881	4775	5450	4896	5114	6020	5670	5647	6686	6204	6052	7251	6650	6705	6974	6760	6320
498	5742	5314	5210	5466	5254	5741	5617	5490	5707	6222	5662	5926	6887	6534	6673	7509	7123	7206	8341	7723	7771	8159	7750	7476
500	6263	5974	6055	6147	6000	6431	6680	6007	6735	6906	6463	6596	7955	7538	7470	9070	8355	8555	9491	8940	9213	9265	8946	8479
502	7052	6685	6741	7089	6470	7376	7344	7022	7211	7740	7423	7526	8681	8506	8161	9906	9453	9650	10719	10041	10075	10367	9888	9788
504	7912	7408	7396	7630	7289	8019	8186	7482	7986	8528	8001	8424	9807	9313	9164	10773	10365	10558	11959	11197	11419	11850	11272	10775
506	8395	7710	7880	8238	7998	8392	8509	8097	8574	9286	8423	8833	10455	10005	9893	11758	11029	11317	12669	12115	12433	12624	12051	11564
508	8382	8039	8197	8509	8209	8807	8927	8139	9175	9691	8783	9149	10980	10273	10436	12741	11956	11960	13532	12318	13016	13599	12808	12311
510	8772	8460	8417	8697	8243	9033	9316	8392	9141	9729	9201	9529	11300	10685	10543	12615	11811	12103	14053	13069	13342	13876	12957	12316
512	8795	8444	8291	8693	8353	9290	9191	8565	9082	9747	9392	9343	11061	10422	10723	12891	12149	12293	13915	13015	13121	14008	13025	12281
514	8482	8102	8012	8399	8124	8781	8727	8098	8807	9399	9082	9037	10862	10607	10527	12329	11874	11937	13633	12809	12803	13246	13002	12238
516	7980	7808	7832	8074	7652	8225	8479	7987	8376	8730	8554	8854	10668	9963	10294	11748	11531	11385	12740	11948	12315	12999	12283	11786
518	7585	7362	7218	7804	7149	7751	7994	7585	7751	8492	8275	8283	9865	9386	9464	11424	10803	10615	12124	11586	11719	12093	11535	11262
520	7193	6863	6564	6957	6409	7185	7468	6987	7262	7810	7508	7542	9335	8374	8613	10639	9686	9707	11120	10492	10816	11233	10952	10380
522	6641	6238	6325	6622	6338	6718	6779	6467	6948	7479	7011	7107	8451	8190	8002	9814	8934	9252	10347	9867	9982	10137	9932	9601
524	5971	5919	5714	6089	5734	6257	6387	6005	6388	6959	6567	6526	7845	7389	7358	8929	8348	8406	9495	8949	9133	9538	9276	8599
526	5590	5699	5475	5926	5458	5721	5947	5459	5928	6336	6004	6138	7251	6758	6810	8102	7824	7806	8736	8331	8602	9002	8601	8188
528	5365	5304	5137	5161	5028	5514	5610	5212	5612	5961	5394	5638	6709	6344	6250	7647	7192	7504	8276	7655	7861	8230	7738	7510
530	4982	4892	4952	5072	4916	5293	5331	4836	5064	5533	5432	5294	6462	5968	6054	7068	6727	6738	7963	7179	7420	7900	7562	7392
532	4825	4616	4508	4958	4651	4944	5121	4795	5057	5277	4969	5112	6247	5732	5756	6737	6483	6591	7291	6796	7272	7555	7150	6751
534	4750	4559	4424	4709	4488	4755	4796	4499	4942	5146	4699	4978	5694	5441	5668	6464	5990	6204	6955	6516	7062	7148	6803	6746
536	4502	4284	4416	4439	4248	4609	4591	4361	4508	4865	4529	4812	5694	5191	5428	6261	5853	5726	6707	6328	6547	6955	6566	6533
538	4411	4222	4205	4305	4135	4554	4639	4176	4503	4851	4474	4625	5382	5200	5160	6191	5704	5875	6689	6169	6369	6754	6470	6182
540	4183	4103	4093	4295	4080	4184	4189	4183	4407	4622	4367	4445	5084	4826	5029	5585	5359	5594	6214	5801	5931	6454	6270	5963
542	3985	3953	3912	4011	3984	4183	4075	3931	4239	4560	4278	4352	5002	4827	4693	5549	5337	5328	6121	5794	6223	6326	6057	5861
544	4180	3859	3856	4019	3831	3964	4276	3930	4380	4492	4309	4372	5152	4633	4604	5647	5098	5263	5659	5637	5652	6059	5704	5646
546	3936	3940	3874	3982	3683	4200	4162	3901	4054	4343	3986	4128	4774	4564	4496	5289	4997	5182	5591	5384	5428	5963	5724	5287
548	3927	3720	3675	3926	3846	4126	4113	3718	3978	4184	4100	4115	4839	4413	4485	5084	4785	4939	5570	5288	5358	5751	5418	5374
550	3885	3775	3831	3876	3835	4061	3992	3819	4047	4167	4031	4156	4384	4443	4389	5206	4778	4816	5339	5148	5223	5612	5484	5035
552	4039	3907	3776	3905	3736	4108	4084	3816	4115	4339	3932	4063	4540	4471	4256	4945	4690	4694	5244	4861	5146	5508	5136	5004
554	3959	3874	3886	3912	3773	4113	4194	3828	4174	4233	3970	4257	4533	4371	4391	5021	4519	4762	5347	4788	4940	5273	5140	5206
556	4280	4095	3852	4187	3998	4205	4210	4047	4279	4282	4072	4225	4730	4247	4415	4899	4594	4641	5119	4788	4920	5259	5080	4710
558	4466	4237	4357	4708	4228	4689	4379	4279	4678	4604	4259	4302	4648	4509	4523	4892	4435	4544	5000	4806	4757	5192	4891	4835
560	4765	4754	4531	4592	4594	4854	4759	4642	5008	4832	4503	4452	4871	4473	4434	4765	4647	4547	5046	4780	4946	5168	4901	4712
562	5272	5268	5200	5339	5022	5515	5263	5002	5477	5096	4800	5006	4880	4852	4955	4980	4696	4779	4942	4799	4884	5155	4909	4799
564	5944	5508	5459	5773	5337	6172	6028	5363	5747	5595	5351	5382	5317	5186	4960	5150	4852	4727	5224	5008	4991	5212	4924	4991
566	6548	6183	6084	6494	6288	6891	6372	6081	6435	6179	5752	5861	5803	5342	5309	5349	5038	5013	5233	4713	5173	5277	5187	4967
568	7442	6929	6765	7082	6577	7326	6961	6738	6994	6612	6389	6363	6075	5710	5878	5700	5251	5206	5524	5148	5187	5576	5378	5023
570	7574	7280	7641	7790	7367	7638	8039	7102	7812	7431	6491	6982	6361	6022	6249	5802	5476	5541	5609	5092	5503	5693	5493	5242
572	8318	8034	8215	8404	8040	8767	8172	7733	8281	7665	7068	7545	6719	6448	6426	5919	5386	5667	5910	5562	5357	6023	5318	5245
574	8892	8495	8648	8898	8442	9048	8840	8336	8886	8195	7614	8013	7372	6484	6564	5981	5617	5805	5795	5382	5511	6028	5468	5291
576	9389	8984	8907	9369	8882	9452	9190	8724	9225	8627	7966	8252	7220	6961	6756	6182	5779	6007	5831	5457	5670	5798	5456	5215
578	9694	9224	9188	9565	9189	9969	9717	8863	9421	8872	8249	8260	7461	6857	6869	6226	5753	6084	6021	5628	5735	5842	5674	5190
580	9723	9365	9324	9788	9128	10224	9778	9201	9668	8819	8020	8686	7571	7114	7224	6445	5965	5932	5889	5653	5544	5696	5629	5294
582	9932	9458	9106	9691	9248	9746	9996	8798	9408	8881	8147	8438	7670	7010	7184	6173	5761	5752	5708	5324	5491	5519	5113	4991
584	9769	8990	9242	9268	9198	9594	9474	8785	9590	8611	8227	8365	7203	6802	6885	6080	5559	5900	5791	5056	5271	5282	5091	5042
586	9507	8831	9199	8953	8548	9426	9095	8288	9256	8570	7789	8273	7027	6799	6745	5747	5372	5333	5362	4981	5114	5200	4880	4742
588	8778	8687	8653	8871	8430	9094	8896	8090	8594	7932	7336	7641	6590	6254	6422	5472	4995	5092	5327	4653	4769	4927	4428	4328
590	8505	7994	8213	8254	7975	8696	8333	7624	8308	7753	6961	7273	6309	5703	5905	5069	4846	4900	4657	4469	4674	4679	4321	4254
592	8119	7529	7642	7958	7515	7981	7948	7365	7846	7361	6700	6896	5689	5534	5679	4919	4538	4694	4331	4233	4118	4571	4022	4026
594	7432	7363	7276	7464	7143	7543	7347	6912	7367	6701	6248	6460	5702	5137	5313	4537	4331	4368	4332	3982	4174	3999	4027	3678
596	6814	6536	6667	7085	6430	7054	6989	6444	6591	6188	5646	5830	5288	4758	4734	4074	3934	3894	3930	3686	3706	3758	3759	3414
598	6437	6264	6162	6232	6167	6481	6210	5991	6454	6002	5418	5441	4956	4516	4440	3938	3673	3692	3622	3390	3361	3434	3262	3226
600	5891	5573	5821	5894	5650	5981	5569	5445	5714	5370	5038	5216	4440	4171	4163	3685	3548	3439	3333	3136	3316	3476	3157	3105
602	5393	5172	5089	5399	5155	5425	5141	4824	5239	4802	4390	4579	4084	3772	3863	3211	3150	2969	3118	2728	2872	3087	2950	2692
604	5085	4801	4763	4962	4535	4966	4882	4594	4776	4314	4169	4206	3736	3540	3623	3079	2793	2855	2897	2749	2723	2855	2660	2512
606	4551	4270	4276	4546	4426	4638	4527	3932	4471	4107	3682	3702	3511	3223	3235	2859	2631	2796	2593	2462	2578	2553	2520	2483
608	4390	4179	3937	4042	3810	4385	4075	3942	3996	3675	3459	3537	3044	3005	2938	2736	2459	2535	2534	2253	2342	2405	2333	2225
610	3849	3523	3602	4040	3641	3925	3784	3495	3726	3578	3064	3390	2790	2834	2817	2553	2260	2470	2287	2187	2211	2219	2220	2089
612	3564	3457	3352	3707	3258	3613	3592	3305	3409	3230	2833	3063	2883	2571	2540	2328	2141	2115	2011	1986	2250	2065	1981	1897
614	3331	3217	3278	3230	3175	3435	3051	3161	3413	3087	2720	2743	2509	2407	2404	2160	2046	1904	1918	1788	1920	2021	1911	1883
616	3165	2946	2930	3082	2901	3343	3209	2833	3219	2808	2581	2726	2339	2258	2319	2004	1975	1950	1855	1852	1746	1945	1894	1699
618	2932	2829	3038	3027	2806	3042	2983	2862	3057	2702	2598	2718	2207	2220	2151	1984	1841	1888	1788	1657	1796	1847	1720	1717
620	2836	2750	2636	2730	2591	2938	2811	2697	2864	2529	2423	2415	2092	2123	1977	1719	1643	1722	1791	1590	1524	1713	1619	1647
622	2722	2753	2499	2681	2459	2743	2687	2433	2656	2321	2321	2429	2036	2048	1879	1693	1585	1698	1581	1631	1496	1670	1575	1509
624	2602	2459	2576	2621	2507	2618	2469	2397	2561	2293	2235	2196	1897	2011	1854	1726	1616	1619	1577	1409	1632	1634	1525	1466
626	2620	2407	2415	2576	2411	2593	2407	2547	2468	2194	2080	2165	1973	1739	1750	1654	1548	1548	1444	1425	1463	1530	1509	1382
628	2455	2407	2394	2585	2201	2552	2428	2159	2502	2181	2107	2070	1860	1648	1791	1619	1626	1444	1507	1306	1383	1368	1397	1362
630	2380	2271	2353	2411	2264	2462	2285	2100	2277	2048	1921	2027	1868	1664	1864	1636	1437	1410	1448	1247	1446	1444	1306	1269
632	2335	2251	2153	2208	2102	2372	2193	2060	2296	1916	2012	1914	1813	1654	1691	1371	1358	1298	1374	1235	1331	1366	1273	1222
634	2151	2102	2095	2210	2008	2236	2207	2031	2166	1917	1781	1890	1700	1630	1652	1384	1211	1427	1289	1326	1246	1250	1241	1173
636	2160	2013	2048	2167	1999	2201	2146	1906	2125	1992	1811	1823	1581	1559	1515	1376	1229	1289	1324	1074	1277	1229	1194	1082
638	2152	1964	2016	1886	2000	2058	1943	1771	2043	1815	1751	1698	1608	1496	1494	1348	1235	1272	1169	1186	1177	1201	1249	1148
640	1887	1907	1885	2001	1829	1995	2027	1920	1945	1734	1619	1666	1475	1477	1520	1171	1264	1118	1152	1166	1105	1132	1186	1100
642	2064	1859	1857	1846	1814	1980	1847	1678	1766	1678	1458	1558	1268	1303	1325	1158	997	1046	1051	876	979	1185	1101	1018
644	1829	1726	1762	1771	1766	1868	1791	1610	1788	1592	1535	1641	1378	1311	1321	1039	1036	1054	965	964	988	977	972	983
646	1735	1661	1708	1610	1558	1707	1677	1597	1737	1539	1431	1457	1199	1197	1276	1044	1067	974	1024	962	948	1028	899	814
648	1584	1651	1452	1535	1613	1676	1574	1422	1580	1470	1349	1473	1222	1124	1192	961	999	1005	1008	796	878	936	853	886
650	1505	1463	1550	1575	1370	1552	1400	1432	1621	1380	1242	1217	1129	1210	1124	1065	851	914	763	905	842	851	858	862
652	1543	1430	1297	1382	1355	1589	1442	1335	1421	1323	1265	1200	1048	956	950	946	890	799	800	780	833	865	767	787
654	1431	1351	1411	1347	1257	1478	1316	1184	1458	1289	1094	1310	972	960	949	797	838	817	763	663	758	638	718	702
656	1179	1252	1280	1330	1129	1266	1304	1198	1193	1010	1103	1066	1040	930	891	727	786	779	686	671	656	735	693	758
658	1252	1194	1123	1209	1067	1236	1142	1177	1193	1155	1035	989	899	806	899	740	741	693	716	659	651	703	663	668
660	1080	1013	1025	1105	1109	1196	1081	1049	1137	1101	878	980	983	778	790	724	661	628	605	629	631	683	600	646
662	1114	987	937	967	975	1101	920	883	977	867	902	811	710	759	837	670	674	716	586	622	530	627	645	577
664	1004	947	1005	994	900	1007	967	970	962	814	848	879	693	786	755	694	532	515	555	500	597	621	588	531
666	937	842	863	1005	784	903	839	800	998	787	785	753	680	659	727	551	584	531	512	500	457	546	521	565
668	758	760	808	897	759	909	770	838	819	866	731	787	658	664	605	500	504	543	544	577	536	531	463	486
670	838	742	667	838	781	838	724	738	725	781	675	693	566	562	535	531	518	538	467	538	481	475	459	459
672	757	816	735	737	704	831	683	683	719	737	682	608	630	601	505	532	424	442	478	414	453	459	394	508
674	690	744	810	702	832	730	687	582	733	578	558	636	421	540	555	451	440	471	449	421	426	493	369	422
676	724	702	642	670	587	646	628	625	615	591	531	543	609	466	512	455	448	428	450	388	423	404	398	437
678	587	585	621	616	553	627	623	587	651	518	497	572	464	468	497	431	387	362	401	457	444	408	405	375
680	653	610	596	547	627	579	649	579	715	595	604	469	428	474	461	391	488	441	388	426	368	393	325	389
682	559	438	578	638	515	658	579	561	536	558	485	527	419	395	458	401	401	408	347	423	368	367	359	307
684	530	529	527	506	440	553	589	429	542	534	467	465	407	435	370	327	373	356	302	305	275	403	365	386
686	522	442	505	529	466	455	493	479	523	463	430	487	397	351	348	376	363	394	316	325	354	321	371	308
688	517	477	538	494	484	526	449	512	553	439	444	425	428	349	387	385	325	291	327	312	290	331	341	298
690	457	441	480	478	507	476	499	420	444	382	356	438	418	332	388	316	300	330	301	318	303	358	279	270
692	475	477	409	417	479	433	370	415	539	451	391	515	302	326	374	292	242	262	322	331	309	294	269	281
694	385	439	394	406	392	415	430	351	487	389	402	343	278	274	367	328	297	273	325	239	304	340	227	288
696	424	439	386	401	381	351	460	413	435	330	304	418	344	370	290	289	271	220	237	297	335	289	251	332
698	381	421	356	435	379	379	370	452	422	381	293	383	293	283	307	220	235	277	246	262	276	297	274	292
700	372	376	339	394	403	395	362	362	290	317	365	354	326	328	321	291	227	287	217	225	251	314	251	290
G41N
Wavel.	A7	A8	A9	B7	B8	B9	C7	C8	C9	D7	D8	D9	E7	E8	E9	F7	F8	F9	G7	G8	G9	H7	H8	H9
480	1707	1629	1734	1660	1640	1695	1604	1831	1623	1640	1628	1658	1691	1744	1542	1752	1728	1812	1917	1995	1758	1890	1975	1921
482	1930	1824	1857	1891	1768	1916	1739	1779	1802	1758	1718	1856	1812	1827	1743	1952	1856	2014	2019	2212	2037	2203	2142	2292
484	2144	2054	2048	1981	2040	1994	1979	2050	2039	2062	2004	2173	2108	2055	2113	2099	2194	2222	2357	2581	2493	2568	2608	2612
486	2327	2308	2476	2385	2243	2356	2240	2305	2381	2372	2318	2433	2400	2443	2352	2647	2464	2573	2812	3001	2764	2961	3164	2992
488	2779	2583	2678	2663	2565	2610	2615	2590	2586	2668	2629	2766	2747	2685	2718	3140	2816	3162	3379	3571	3348	3528	3520	3587
490	3288	3156	2986	3107	3265	3082	3190	3168	3199	3205	3198	3232	3496	3277	3327	3735	3375	3851	4068	4355	4102	4128	4335	4280
492	3909	3599	3592	3740	3568	3733	3492	3608	3763	3737	3566	3906	3900	3825	3871	4204	4021	4395	4973	5090	4762	4950	5283	5267
494	4467	4467	4421	4293	4259	4266	4375	4167	4327	4578	4310	4459	4528	4554	4503	4949	4788	5066	5625	5912	5682	5983	6197	6018
496	5181	4909	5157	5172	4949	4868	5019	4899	5155	5204	4909	5163	5475	5184	5294	6093	5527	5989	6921	7301	6845	6904	7269	7052
498	6047	5599	5763	5795	5608	5840	5844	5676	5888	5989	5823	5973	6145	6047	6056	7012	6629	7000	7951	8256	7870	8337	8454	8202
500	7048	6362	6544	6581	6508	6380	6766	6350	6710	6848	6427	6853	7097	7042	6880	8219	7554	8005	8912	9766	9140	9502	9850	9437
502	7635	7303	7267	7320	7060	7411	7484	7253	7522	7671	7358	7652	7889	7744	7973	9072	8150	9041	10202	11303	10100	10699	10774	10670
504	8598	7778	7940	8164	7877	7955	8335	7863	8140	8330	7941	8475	8658	8437	8470	9771	9269	10107	11310	11997	11456	11500	12123	11487
506	8750	8345	8701	8697	8443	8432	8694	8616	8555	8858	8869	8773	9500	8923	9159	10327	9956	10678	11974	12757	12259	12715	12925	12427
508	9354	8721	8949	8931	8864	8838	9057	8404	9329	9411	8821	9716	9930	9413	9184	10952	10468	11092	12731	13611	12777	13043	13562	13314
510	9528	9219	8857	9421	8991	9001	9245	9096	9227	9452	9103	9437	10101	9701	9826	11213	10275	11386	13074	13889	13192	13552	13587	13650
512	9252	9015	8899	9162	8775	8674	9177	8730	9223	9735	8999	9684	10024	9671	9536	11215	10465	11572	12973	13951	13256	13480	13932	13813
514	9195	8724	8945	8867	8741	8717	8889	8755	8938	9136	8776	9424	9651	9355	9432	10892	10185	11036	12955	13277	12603	13193	13274	13527
516	8993	8348	8309	8860	8193	8092	8686	8165	8216	8871	8467	8670	9325	8835	8967	10529	9798	10593	12104	12860	11939	12719	13138	12934
518	8180	7738	7893	8090	7912	7791	8160	7637	7954	8111	8175	8258	8506	8147	8375	9955	9370	9950	11618	12092	11193	11892	12273	12369
520	7593	7166	7352	7195	7445	7248	7426	6885	7507	7607	7428	7790	8040	7634	7985	9093	8401	9009	10689	11357	10365	11100	11567	11179
522	7001	6619	7103	6902	6845	6614	6986	6704	6803	7085	6794	7224	7517	7095	7321	8659	7897	8571	9820	10440	9760	10648	11092	10584
524	6690	6345	6209	6216	6145	6325	6287	6205	6467	6485	6357	6542	6893	6806	6868	7725	7231	7837	8742	9361	8831	9691	9909	9832
526	5992	5845	5921	6227	5997	5730	6052	5810	5862	6093	5840	6001	6550	6360	6296	7427	6711	7378	8326	8766	8432	8997	9326	9344
528	5645	5359	5530	5574	5624	5403	5350	5460	5668	5769	5475	5753	6007	5917	5953	6831	6382	6857	8072	8268	7715	8555	8692	8627
530	5676	5283	5150	5397	5069	5145	5186	5217	5434	5536	5342	5300	5614	5426	5467	6419	5925	6467	7357	7872	7266	7945	8161	8377
532	5080	4863	4907	5035	5053	4747	4981	5003	5014	5151	5106	5111	5393	5292	5212	6176	5659	6011	7004	7263	6990	7335	7833	7778
534	4926	4798	4881	4809	4895	4864	4883	4635	4851	4995	4763	4981	5163	4985	4979	5810	5509	5767	6601	7048	6763	7365	7748	7471
536	4774	4584	4617	4888	4537	4521	4622	4485	4715	4842	4705	4643	5010	4682	4837	5652	5178	5388	6444	6814	6462	7190	7258	7242
538	4540	4434	4347	4547	4384	4230	4663	4292	4585	4822	4363	4689	4844	4658	4887	5284	5098	5422	6230	6567	6248	6915	7187	6987
540	4327	4294	4274	4432	4298	4258	4351	4289	4500	4495	4447	4571	4740	4512	4710	5189	4782	5310	5928	6359	5900	6798	6652	6718
542	4355	4155	4322	4221	4345	4282	4150	4129	4348	4403	4267	4319	4626	4397	4514	5086	4921	5169	6044	6016	5856	6592	6487	6526
544	4333	4075	4086	4317	3873	3977	4287	4018	4078	4159	4146	4504	4486	4307	4353	5108	4447	5076	5766	6135	5774	6381	6550	6430
546	4174	4108	4098	3991	4043	4021	4073	3897	4178	4354	4145	4254	4467	4213	4331	4861	4679	4864	5629	6001	5597	6219	6240	6111
548	4127	4056	3947	3979	3961	3898	4169	3863	4089	4132	3818	4127	4287	4174	4334	4941	4535	4842	5487	5571	5259	5991	6202	5869
550	4201	3896	4007	4005	4061	3948	4088	3910	4060	4079	3934	4156	4207	4124	4065	4606	4468	4620	5216	5438	5331	5925	6055	5784
552	4191	4046	4139	4053	4096	3997	4037	3956	4139	4234	3994	4297	4320	4121	4299	4618	4461	4869	5249	5611	5223	5621	5923	5734
554	4519	4277	4127	4078	4116	4008	4313	4070	4244	4390	4121	4303	4341	4153	4188	4711	4193	4757	5279	5562	5164	5686	5626	5837
556	4516	4273	4223	4425	4415	4181	4460	4229	4628	4370	4333	4549	4560	4434	4383	4954	4344	4957	5196	5346	5108	5436	5814	5659
558	4964	4665	4693	4680	4410	4563	4921	4562	4524	4736	4428	4603	4662	4568	4588	5019	4674	5120	5294	5422	5032	5465	5843	5527
560	5260	5105	5000	4962	5063	5062	4993	4920	4924	5148	4945	5019	5273	4830	4932	5065	4835	5230	5286	5463	5186	5624	5527	5596
562	5630	5464	5494	5734	5434	5475	5489	5548	5463	5706	5485	5685	5648	5377	5470	5638	5254	5415	5533	5784	5619	5594	6037	5764
564	6280	6008	5848	5894	5882	6042	6234	5805	6109	6256	5985	6147	5982	5696	6148	5935	5588	6014	5619	6198	5573	5683	5997	5835
566	7381	6651	6775	6934	6449	6773	6964	6616	6722	6915	6622	7038	6705	6343	6598	6466	6117	6343	6069	6667	6078	5944	6057	6034
568	7941	7439	7440	7426	7411	7168	7653	7030	7769	7530	7084	7605	7120	7128	7253	6888	6433	6926	6340	6673	6226	5988	6320	6108
570	8864	7848	8109	8265	7857	7985	8264	7938	8311	8440	7995	8198	7963	7592	7860	7353	7015	7541	6658	7195	6659	6177	6282	6193
572	9174	8786	8666	8743	8607	8388	9078	8490	8854	9108	8578	8745	8481	8428	8484	7965	7134	7938	7008	7506	6688	6463	6481	6265
574	9609	8805	9301	9177	9016	9351	9351	9092	9294	9494	8890	9450	9131	8425	9227	8378	7601	8342	7426	7772	7287	6421	6702	6545
576	10384	9526	9766	10102	9753	9439	9985	9160	9855	10006	9385	9764	9552	9162	9341	8417	8019	8942	7404	8000	7352	6324	6546	6640
578	10818	9929	9944	10223	10011	9834	10355	9725	10256	10260	9820	10038	9823	9378	9389	8609	8159	8801	7375	7724	7576	6411	6673	6255
580	10806	10171	10255	10109	9932	10179	10366	9762	10129	10140	9984	10034	10005	9474	9495	8700	8487	8874	7308	7962	7504	6358	6606	6290
582	10639	10385	9886	10199	9937	10012	10070	9921	10379	10359	9834	10340	9702	9756	9467	8652	8244	8847	7500	7690	7257	6043	6346	6315
584	10369	9743	10047	10167	9971	9936	10186	9731	10170	10488	9859	10094	9721	9270	9517	8575	8083	8725	7049	7487	7014	6207	6035	6041
586	10282	9516	9711	10072	9469	9360	9968	9271	9756	10079	9248	9821	9560	8883	9043	8342	7620	8669	6482	7276	6771	5778	6153	5770
588	9963	9497	9484	9535	9292	9207	9544	9011	9560	9447	9130	9303	9124	8731	8804	7997	7338	7959	6364	6986	6660	5450	5667	5534
590	9345	8591	8615	8725	8692	8692	8877	8821	8938	8870	8420	8911	8516	7874	8157	7622	6845	7320	5978	6657	6172	5204	5453	5185
592	9228	8167	8435	8580	7886	8041	8616	8040	8325	8229	8054	8554	7920	7550	7730	6972	6624	7328	5555	5949	5636	4862	5101	4869
594	8273	7557	7759	7918	7568	7561	7762	7561	7888	8089	7660	7966	7403	7151	7297	6764	6143	6391	5571	5865	5465	4640	4890	4601
596	7548	7122	7203	7297	7254	7021	7273	6864	7410	7333	7282	7537	7081	6642	6743	5997	5804	6334	4879	5311	4978	4269	4444	4352
598	7097	6797	6798	6722	6729	6710	6588	6557	6729	6887	6436	6806	6531	6163	6220	5685	5273	5762	4776	4973	4720	3973	4359	3898
600	6100	6157	6179	6168	5968	5908	5896	5848	6075	6158	5747	6207	6024	5371	5663	5206	4758	5352	4338	4389	4262	3536	3760	3813
602	5875	5449	5747	5770	5621	5483	5606	5329	5802	5629	5525	5624	5313	5193	5249	4761	4347	4758	3838	3968	3933	3331	3714	3423
604	5473	5112	5346	5144	5107	5185	5183	5076	5034	5210	4827	5072	4987	4675	4697	4669	4113	4204	3729	3924	3480	3094	3306	3175
606	4854	4740	4866	4711	4691	4553	4775	4591	4853	4929	4596	4735	4401	4492	4468	3942	3664	3934	3216	3676	3431	2970	3091	3011
608	4517	4336	4345	4344	4223	4210	4228	4264	4399	4400	4109	4326	4164	4028	3980	3723	3466	3715	3129	3323	3172	2746	2841	2653
610	4167	4046	3985	3981	3957	3781	4011	3987	4120	4187	3943	4105	3792	3742	3824	3659	3206	3659	2899	2988	2969	2540	2597	2659
612	3806	3541	3903	3793	3607	3685	3712	3678	3691	3737	3710	3788	3548	3529	3395	3219	2914	3328	2737	2990	2780	2395	2426	2507
614	3758	3491	3444	3490	3440	3458	3373	3421	3499	3483	3386	3435	3344	3134	3153	2957	2642	2980	2653	2656	2468	2193	2458	2242
616	3528	3222	3367	3304	3089	3241	3102	3070	3173	3398	3246	3457	2963	2993	3034	2994	2623	2848	2326	2528	2365	2311	2150	2198
618	3237	3171	3185	3162	2934	2911	3252	2961	3231	3099	3014	3243	3005	2856	2820	2691	2438	2641	2320	2297	2310	1989	2059	2097
620	2967	2971	3091	2990	2879	2851	2979	2739	2932	3034	2808	2917	2863	2886	2640	2506	2402	2459	2124	2279	2096	1922	2078	1960
622	3056	2627	2830	2931	2881	2786	2836	2855	2796	2861	2679	2782	2728	2571	2636	2499	2300	2344	2146	2204	2002	1840	1863	1901
624	2812	2548	2907	2737	2828	2601	2732	2588	2785	2729	2638	2802	2666	2436	2630	2286	2308	2309	1940	2144	1947	1871	1844	1747
626	2715	2488	2522	2693	2596	2642	2589	2571	2670	2571	2626	2612	2490	2416	2338	2287	2219	2151	1805	2046	1913	1670	1872	1763
628	2549	2400	2422	2636	2590	2505	2644	2483	2456	2603	2342	2621	2521	2419	2239	2250	2089	2300	1871	1909	1876	1562	1756	1657
630	2676	2324	2579	2458	2448	2405	2591	2317	2385	2525	2304	2488	2262	2244	2294	2103	2028	2112	1797	1959	1810	1597	1531	1701
632	2487	2307	2304	2325	2225	2210	2295	2377	2545	2362	2330	2293	2257	2295	2345	2104	1899	2001	1769	1787	1810	1568	1590	1530
634	2343	2247	2438	2194	2192	2255	2432	2369	2369	2324	2096	2352	2034	2012	2059	1972	1854	1867	1676	1665	1723	1403	1604	1415
636	2245	2120	2219	2263	2193	2440	2321	2245	2163	2097	2143	2358	2233	2115	2176	1833	1846	1906	1738	1702	1531	1424	1457	1426
638	2172	2031	2185	2161	2092	2013	2188	2160	2103	2064	2157	2089	1947	2046	2085	1790	1746	1972	1514	1634	1520	1327	1397	1315
640	2113	1985	2147	2151	1984	1918	1967	2073	1978	2029	1911	2078	1880	1878	1911	1834	1613	1823	1369	1548	1418	1279	1361	1314
642	2066	1886	1850	1868	1932	1924	1997	1998	2022	1910	1907	1979	1872	1864	1918	1870	1527	1626	1466	1432	1316	1230	1214	1283
644	2004	1739	1909	1868	1851	1802	1799	1809	1883	1797	1669	1864	1797	1788	1642	1555	1518	1657	1418	1462	1260	1154	1147	1096
646	1670	1802	1911	1871	1558	1690	1800	1764	1714	1757	1658	1778	1571	1491	1696	1500	1420	1422	1253	1347	1294	1104	1107	1134
648	1720	1558	1792	1664	1646	1631	1904	1803	1702	1741	1729	1674	1588	1625	1576	1462	1236	1349	1275	1271	1174	1000	1095	1066
650	1755	1578	1520	1593	1659	1580	1638	1416	1657	1508	1622	1619	1593	1451	1494	1407	1299	1346	1059	1137	1082	1101	965	961
652	1550	1525	1602	1482	1416	1513	1405	1365	1483	1621	1477	1326	1326	1381	1378	1236	1281	1305	959	1158	1005	902	1025	873
654	1339	1350	1380	1413	1404	1469	1285	1248	1311	1492	1362	1429	1184	1345	1265	1198	1138	1177	974	1068	997	916	903	879
656	1373	1315	1434	1303	1351	1307	1353	1302	1346	1396	1262	1217	1255	1189	1113	1207	907	1041	906	968	936	791	872	847
658	1244	1210	1157	1316	1234	1208	1181	1224	1127	1306	1151	1192	1233	1050	971	1100	900	965	947	811	804	720	798	803
660	1084	1144	1179	1192	1121	1145	1155	1130	1071	1191	1044	1159	1059	965	1133	940	946	860	834	861	755	732	724	739
662	1004	1169	1099	1009	1073	1014	1132	1084	1133	1076	1026	1104	948	932	1026	898	815	881	770	840	728	668	659	666
664	1078	1051	914	931	946	969	946	980	975	981	936	1109	897	870	992	851	771	890	741	728	730	698	605	701
666	1039	874	1005	992	843	953	997	928	951	962	970	955	888	820	907	748	745	784	635	726	707	705	625	576
668	953	835	850	968	840	933	835	864	835	852	830	878	899	808	836	693	698	726	625	716	603	599	707	605
670	836	823	711	856	788	824	761	766	754	872	804	848	727	814	873	689	692	639	626	623	586	536	517	561
672	814	874	676	739	768	806	674	784	813	790	841	732	668	742	644	698	670	720	597	683	588	575	553	552
674	763	677	687	651	699	727	799	647	648	724	706	766	818	712	624	640	592	619	591	509	557	497	559	514
676	704	671	707	768	686	685	679	590	697	713	647	652	663	680	740	561	544	623	477	527	534	491	440	482
678	699	667	665	693	670	602	650	626	724	607	666	689	555	653	614	572	579	666	459	486	457	413	412	414
680	661	533	590	601	568	590	604	571	517	615	612	657	577	526	587	576	513	444	473	490	468	486	507	441
682	602	595	593	589	575	511	589	558	492	616	571	540	531	514	559	553	492	513	523	491	423	411	469	457
684	570	547	511	573	647	513	538	493	578	515	541	520	570	543	485	470	428	465	387	439	391	346	369	404
686	602	446	481	436	473	513	543	532	500	535	466	572	527	551	466	448	472	373	392	410	368	459	385	352
688	510	488	439	478	630	519	467	529	505	494	568	493	519	484	442	462	419	403	385	385	437	391	413	378
690	471	474	498	454	475	481	466	469	467	505	498	497	392	492	533	473	406	437	431	337	395	339	373	354
692	521	495	416	452	478	412	434	445	409	430	485	525	398	383	357	413	396	380	358	365	307	317	318	374
694	505	523	450	445	409	376	427	447	447	492	405	402	520	428	298	317	417	391	373	303	376	305	403	333
696	419	392	428	434	377	338	437	442	450	407	362	369	441	425	357	338	358	330	362	382	332	262	338	338
698	396	397	331	398	361	380	402	365	441	474	468	383	425	406	278	355	346	386	292	312	291	328	311	268
700	413	363	412	386	386	296	384	375	379	365	404	392	380	356	328	312	447	377	347	283	284	330	337	328
	G41			G41S			G41N			V97T		Halo-MaP-Me
[coA]	mean	SD	[coA]	mean	SD	[coA]	mean	SD	[coA]	mean	SD	[coA]	mean	SD
1.28e-08	0.9093	0.02232	6.4e-08	0.90276	0.00058725	1.28e-07	0.88394	0.02145	1.28e-08	1.05316	0.03506	6.4e-08	3.08927	0.13259
6.4e-08	0.92154	0.02436	3.2e-07	0.8917	0.01014	6.4e-07	0.90716	0.02389	6.4e-08	1.08491	0.01851	3.2e-07	3.26961	0.04806
3.2e-07	0.96653	0.02472	1.6e-06	0.93677	0.02169	3.2e-06	0.91153	0.01997	3.2e-07	1.19233	0.04061	1.6e-06	3.20874	0.02123
1.6e-06	1.13326	0.01249	8e-06	1.11583	0.02739	1.6e-05	0.92814	0.01479	1.6e-06	1.4755	0.05691	8e-06	3.21155	0.06876
8e-06	1.50312	0.04002	4e-05	1.48465	0.02233	8e-05	1.02281	0.01267	8e-06	2.0082	0.06989	4e-05	3.15086	0.05502
4e-05	2.0962	0.04525	0.0002	1.99256	0.04287	0.0004	1.26087	0.04356	4e-05	2.43022	0.0927	0.0002	3.27442	0.05738
0.0002	2.49133	0.03266	0.001	2.31578	0.06866	0.002	1.7638	0.02285	0.0002	2.43841	0.06763	0.001	3.20144	0.05476
0.001	2.62019	0.03619	0.005	2.35478	0.07149	0.01	2.11946	0.05762	0.001	2.52607	0.10026	0.005	3.29221	0.06713

## Sheet: fig3d
apo sensor	1mM CoA	100M ADP	100u M GTP	1mM ATP	1 mM Pan	1 mM PPan	1 mM PPanSH	1mM Mg2+	1mM Ca2+	100 uM NAD	100 uM NADH	100 uM NADP	100 uM NADPH	100nM n-Propionyl	100uM Butyryl-CoA	100uM Hexanoyl-CoA	100uM Malonyl-CoA	100uM Succinoyl-CoA	100uM HMG-CoA	1uM Lauroyl-CoA	1uM Myristoyl-CoA	1uM Oleoyl-CoA
1.00192	2.50115	0.98818	0.98697	1.03186	1.01564	0.94367	0.99825	0.93333	0.96702	0.99962	1.02167	0.98375	1.02593	0.9415	1.02783	1.01309	0.97438	0.99367	0.9563	0.99586	0.98825	0.9774
1.0264	2.44343	0.99278	0.92781	1.06848	0.98321	0.96279	1.01182	0.91297	0.91575	0.97351	0.96871	0.9449	1.00278	0.93133	0.96134	0.97401	0.95852	0.97483	0.9428	0.97055	0.99513	0.97025
1.0508	2.63957	0.96985	0.97074	1.03275	0.97302	0.96714	1.0438	0.93416	0.91858	0.97449	0.96683	0.95859	0.99076	0.99213	1.00217	1.01899	0.96942	0.97417	0.94117	0.98092	0.95674	0.97098
