# Supplementary material for: Probing coenzyme A homeostasis with semisynthetic biosensors
Source: Nat Chem Biol. 2022 Oct 31;19(3):346–55. doi: 10.1038/s41589-022-01172-7 (PMC9974488; doi:10.1038/s41589-022-01172-7)
Supplement: Source Data Fig. 4 — Statistical source data. [file 41589_2022_1172_MOESM5_ESM.xlsx]

## Sheet: fig4a,cytosol
overexpresson	control	treatments												Mean	Standard Deviation	SE of mean
PANK1	37.6603	49.9879	47.8646	50.4877	43.6962	43.9979	53.5359	32.7338	27.0958	34.0609	16.0273	16.8283	42.155	28.1502	10.2795	4.19658
PANK2	37.6603	40.0069	40.7849	40.0481	39.2273	37.9942	39.7885	6.23103	8.29699	6.3405	4.16098	0.88668	5.65119	5.26123	2.52272	1.02989
PANK3	37.6603	51.1672	56.4145	57.2083	49.072	48.1129	48.5936	35.8652	49.7984	51.9062	30.3018	27.755	29.0316	37.443	10.7697	4.39673
PPCS	37.6603	37.4142	37.0962	36.5425	36.6294	36.092	36.6642	-0.65344	-1.49791	-2.96795	-2.73717	-4.16422	-2.6449	-2.44427	1.22157	0.4987
PPCDC	37.9131	40.5908	38.9945	40.0037	39.6241	39.0442	38.2626	7.06253	2.8521	5.5141	4.51299	2.9833	0.92178	3.97447	2.1798	0.8899
COASY	37.6603	36.8989	37.7648	38.145	37.7682	37.3927	37.7776	-2.02158	0.27754	1.28713	0.28649	-0.71036	0.31153	-0.09488	1.1358	0.46369
DCAKD	37.6603	38.3335	38.7223	37.9719	38.594	38.0027	38.9835	1.78757	2.81998	0.82741	2.47928	0.90922	3.51353	2.05616	1.07553	0.43908
ACLY	38.5089	38.6836	38.4104	38.6116	38.3414	38.2923	38.0388	0.45373	-0.25571	0.26679	-0.43492	-0.56253	-1.22087	-0.29225	0.60433	0.24672
knockdown	control	treatments												Mean	Standard Deviation	SE of mean
PANK1	37.9049	37.2145	37.6128	37.5396	36.9429	37.4643	36.7909	-1.82132	-0.77057	-0.96371	-2.53783	-1.16246	-2.93888	-1.69913	0.88842	0.36269
PANK2	37.9049	37.7605	37.753	37.3536	38.4376	37.551	37.5981	-0.38087	-0.40065	-1.45437	1.40539	-0.93358	-0.80947	-0.42892	0.98172	0.40078
PANK3	37.9049	37.5239	38.0528	37.4375	38.493	37.5717	36.6399	-1.00528	0.39018	-1.23305	1.55143	-0.87917	-3.33745	-0.75223	1.64964	0.67346
PPCS	37.9049	37.8038	38.1009	38.281	37.4072	37.4108	38.0853	-0.26685	0.51695	0.99218	-1.31315	-1.30365	0.47591	-0.14977	0.98373	0.40161
PPCDC	37.9049	37.9858	38.856	38.4434	37.8027	37.4006	37.671	0.21344	2.50927	1.42077	-0.26963	-1.33052	-0.61716	0.32103	1.41181	0.57637
COASY	37.9049	39.0216	38.5701	38.7706	39.4192	38.1771	37.0519	2.946	1.75484	2.28393	3.9951	0.71799	-2.25035	1.57459	2.17436	0.88768
DCAKD	37.9049	37.693	37.7726	37.6024	37.2089	37.2529	37.297	-0.55919	-0.34891	-0.79819	-1.83629	-1.72023	-1.60389	-1.14445	0.65062	0.26562
ACLY	36.9317	38.9284	38.4014	39.5058	40.1014	40.1376	40.8145	5.40645	3.97963	6.97	8.58263	8.68078	10.5135	7.35549	2.39077	0.97603

## Sheet: fig4b,mito
overexpresson	control													Mean	Standard Deviation	SE of mean
PANK1	35.4244	46.037	49.784	48.5438	44.0802	45.3137	47.1315	29.9586	40.5359	37.0351	24.4346	27.9166	33.0484	32.1549	5.95392	2.43068
PANK2	35.4244	36.4068	38.8649	36.5278	37.2143	38.3796	37.504	2.7732	9.71222	3.11479	5.05287	8.34243	5.87066	5.81103	2.78222	1.13584
PANK3	35.4244	51.7124	46.7944	49.1995	52.5067	51.1574	54.0348	45.9797	32.0965	38.8859	48.2219	44.413	52.5356	43.6888	7.23928	2.95542
PPCS	35.4244	36.8146	35.8278	35.2915	34.8156	33.8205	34.4415	3.92453	1.13888	-0.37505	-1.71859	-4.52747	-2.77451	-0.72203	2.99537	1.22285
PPCDC	35.4244	35.9375	36.0289	35.4281	35.6213	35.9103	36.6598	1.44847	1.70652	0.01066	0.55599	1.37186	3.48757	1.43018	1.19098	0.48622
COASY	35.4244	36.6748	36.2759	37.9152	37.1286	38.667	36.4949	3.52975	2.40386	7.03131	4.81087	9.15363	3.02189	4.99189	2.61644	1.06816
DCAKD	35.4244	35.2838	36.3111	35.7318	35.8715	35.1675	35.8928	-0.39683	2.50307	0.86797	1.26216	-0.7252	1.32231	0.80558	1.19582	0.48819
NUDT8	36.9389	36.9475	38.7194	37.8048	34.5121	34.5179	37.1851	0.02316	4.8201	2.34407	-6.56994	-6.55421	0.66642	-0.8784	4.70457	1.92063
knockdown	control													Mean	Standard Deviation	SE of mean
PANK1	36.0292	36.3538	35.5587	39.3538	37.5788	39.4744	38.126	0.90107	-1.30587	9.22771	4.3011	9.56246	5.81993	4.75107	4.38278	1.78926
PANK2	35.6498	34.0124	35.6372	35.1937	35.1661	34.5572	33.2384	-4.59309	-0.03541	-1.27948	-1.35691	-3.0649	-6.76425	-2.84901	2.49093	1.01692
PANK3	35.6498	35.9315	35.1516	35.7529	35.7772	36.1814	35.1359	0.79014	-1.39746	0.28902	0.35723	1.49101	-1.44166	0.01471	1.19068	0.48609
PPCS	35.171	36.6658	36.7619	35.6603	35.7381	36.0724	36.7201	4.25028	4.52347	1.39121	1.61246	2.56286	4.40466	3.12416	1.44701	0.59074
PPCDC	35.171	34.996	35.4791	36.1048	35.3879	36.3142	34.9949	-0.49762	0.87612	2.65517	0.6167	3.2505	-0.5007	1.0667	1.57701	0.64381
COASY	35.6498	35.692	35.8416	35.8896	36.7624	36.5419	36.5749	0.11814	0.53776	0.67247	3.12088	2.50231	2.59493	1.59108	1.28851	0.52603
DCAKD	35.6498	37.6223	36.5009	35.3313	35.3556	36.3921	36.6854	5.53286	2.38727	-0.89364	-0.82537	2.08215	2.90484	1.86469	2.43732	0.99503
NUDT8	35.6498	40.1201	40.2961	37.5279	39.3338	37.8033	38.6047	12.5394	13.033	5.26802	10.3337	6.0406	8.28845	9.25053	3.26761	1.334

## Sheet: fig4d,cyto-HoPan
vector	PanK3	PanK3+PPanSH	PanK3+HoPan	PanK3+HoPan+PPanSH
4574-02-01	4574-02-01	4574-02-01	4574-02-01	4574-02-01
36.3143	44.8691	46.0256	38.0801	40.9192
35.7752	44.148	46.7416	36.7998	38.4918
35.5708	43.2958	48.1703	36.5667	38.9844
35.9796	45.617	43.7258	36.0196	39.0137
35.8229	45.9223	43.6996	36.1467	39.2799
35.5787	43.2101	47.8447	35.6021	39.0192

## Sheet: fig,4emito-Hopan
vector	PanK3	PanK3+PPanSH	PanK3+HoPan	PanK3+HoPan+PPanSH
6834	6834-02-01	6834-02-01	6834-02-01	6834-02-01
42.8475	60.9087	64.8554	43.8839	48.8153
40.2238	71.1898	59.6967	42.1708	48.7252
41.8427	70.2445	56.6495	43.941	48.4791
41.2305	63.8932	57.9363	43.6385	47.444
41.9779	52.5211	63.7547	44.4211	49.0512
39.5403	62.4061	55.8475	43.2241	47.5677

## Sheet: fig4f,cyto-PZ2891
vector	vector+PZ-2891	PanK1+PZ-2891	PanK2+PZ-2891	PanK2ΔN+PZ-2891	PanK3+PZ-2891
38.9594	43.9314	53.4083	48.0083	52.7847	58.2668
39.0269	44.0655	57.8903	46.6048	50.2	57.0493
38.4102	43.9961	59.1471	45.4882	48.6604	54.6811
38.2269	43.4224	62.876	45.8349	49.1752	53.0562
37.5103	42.9206	62.6169	49.0899	58.037	48.4733
38.6855	43.4636	59.1822	46.0684	61.178

## Sheet: fig4g,mito-PZ2891
vector	vector+PZ-2891	PanK1+PZ-2891	PanK2+PZ-2891	PanK2ΔN+PZ-2891	PanK3+PZ-2891
36.5505	42.9787	55.7204	48.0087	52.5562	61.386
35.9919	45.6365	59.2059	46.5366	46.4358	65.1474
35.5261	46.0949	56.7029	46.3584	53.7911	58.3946
36.889	44.809	52.7228	44.99	52.7365	61.3391
36.4865	43.44	58.2374	48.8142	55.2871	59.0965
37.3688	44.5067	53.4972	46.2847	55.0289	60.2502
