# Supplementary material for: Probing coenzyme A homeostasis with semisynthetic biosensors
Source: Nat Chem Biol. 2022 Oct 31;19(3):346–55. doi: 10.1038/s41589-022-01172-7 (PMC9974488; doi:10.1038/s41589-022-01172-7)
Supplement: Source Data Fig. 5 — Statistical source data. [file 41589_2022_1172_MOESM6_ESM.xlsx]

## Sheet: fig5
cytosol
siFLUC	siSLC25A16	siSLC25A42	vector	CG4241	SLC25A16	SLC25A42
7641	8839	8839	8763	1663	8763	8763
38.5338	38.3672	39.2759	37.9556	37.6385	38.1364	37.5911
39.4796	38.6532	39.3225	38.1056	37.8216	38.2471	37.9909
38.7709	38.4703	38.1817	38.7483	37.298	37.5723	37.3177
38.478	38.6099	39.243	37.9009	36.6929	37.6265	36.7825
37.9496	37.8174	39.1468	36.9992	36.444	37.1188	36.3613
37.3485	37.811	38.5814		37.0305	36.7088	36.0989
mitochondria
siFLUC	siSLC25A16	siSLC25A42	vector	CG4241	SLC25A16	SLC25A42	SLC25A42+CG4241	SLC25A42+SLC25A16
9764	9761	9765	2669	2669	2669	2669	2669	2669
35.7475	36.4249	35.1913	36.2728	37.8511	36.0224	43.3124	39.2347	36.8081
35.1949	36.3273	35.614	34.6708	38.2715	34.1431	47.0793	38.5048	37.2229
35.3956	37.4375	35.5698	36.5456	35.6752	35.6912	43.9909	38.9947	37.7123
35.882	35.9375	36.1678	36.2088	36.2545	34.783	45.6994	37.5592	37.2046
36.1672	35.7389	35.8798	35.8624	39.8522	35.171	43.9125	37.7144	36.5903
35.5119	36.0052	36.6456	36.2535	36.5903	35.3849		35.4308	36.2874

## Sheet: biological triplicates of fig5
Cytosol
overexpression						knockdown
1		2		3		1		2		3
control	SLC25A42	control	SLC25A42	control	SLC25A42	control	SLC25A42	control	SLC25A42	control	SLC25A42
38.9594	38.3088	38.4517	37.7825	39.61	39.7215	38.5338	37.4072	37.6038	39.2759	37.1307	37.5911
39.0269	37.9915	37.9556	37.7378	38.6912	38.5866	39.4796	37.7271	37.0906	39.3225	38.194	37.9909
38.4102	37.7155	38.1056	37.4057	39.1965	38.6287	38.7709	37.5724	36.8758	38.1817	37.7971	37.3177
38.2269	38.4987	38.7483	37.0942	38.589	40.3604	38.478	37.1992	36.6981	39.243	37.4644	36.7825
37.5103	38.0057	37.9009	36.9235	38.2885	39.1977	37.9496	37.2364	37.2505	39.1468	37.6619	36.3613
38.6855	37.6284	36.9992		39.7272	40.4792	37.3485	36.9545	36.0712	38.5814	37.7148	36.0989
Cytosol
overexpression						knockdown
1		2		3		1		2		3
control	SLC25A16	control	SLC25A16	control	SLC25A16	control	SLC25A16	control	SLC25A16	control	SLC25A16
38.9594	37.2352	38.4517	38.1364	39.61	39.8588	38.2981	39.4845	38.5338	38.3672	37.1307	37.3595
39.0269	37.5636	37.9556	38.2471	38.6912	39.2764	39.3911	39.8041	39.4796	38.6532	38.194	37.5066
38.4102	36.9845	38.1056	37.5723	39.1965	38.4751	40.1585	39.6659	38.7709	38.4703	37.7971	36.7622
38.2269	37.3793	38.7483	37.6265	38.589	39.153	38.5426	40.9639	38.478	38.6099	37.4644	36.7015
37.5103	37.0121	37.9009	37.1188	38.2885	38.6762	37.7799	40.0167	37.9496	37.8174	37.6619	36.9251
38.6855	37.0866	36.9992	36.7088	39.7272	38.9912	36.3481	40.9016	37.3485	37.811		37.3734
Cytosol
overexpression
1		2		3
vector	CG4241	vector	CG4241	vector	CG4241
37.5715	37.6653	39.61	40.3429	38.2318	37.6385
37.4401	37.6248	38.6912	40.7212	37.5838	37.8216
36.7063	37.6158	39.1965	42.1257	37.0897	37.298
36.9471	37.6968	38.589	39.432	37.4763	36.6929
36.5014	37.9964	38.2885	39.2998	38.4644	36.444
36.3418	37.6979	39.7272	39.214	37.1157	37.0305
Mito
overexpression						knockdown
1		2		3		1		2		3
control	SLC25A16	control	SLC25A16	control	SLC25A16	control	SLC25A16	control	SLC25A16	control	SLC25A16
36.2728	36.0224	37.5891	40.1915	35.0856	38.8363	35.7475	37.7769	35.4937	36.4249	42.1257	38.0196
34.6708	34.1431	38.7294	39.2798	37.86	35.2412	35.1949	36.7786	36.3092	36.3273	38.3558	38.9308
36.5456	35.6912	39.1748	39.5281	34.862	35.6619	35.3956	37.5311	35.3424	37.4375	37.548	38.3019
36.2088	34.783	37.8151	39.6471	34.9284	36.3619	35.882	36.8825	34.9658	35.9375	38.4079	37.7299
35.8624	35.171	37.5306	37.0448	33.9025	35.6576	36.1672	36.2477	36.4593	35.7389	38.1086	36.3488
36.2535	35.3849	38.3068	38.4742	34.3879	36.627	35.5119	38.545		36.0052
Mito
overexpression						knockdown
1		2		3		1		2		3
control	SLC25A42	control	SLC25A42	control	SLC25A42	control	SLC25A42	control	SLC25A42	control	SLC25A42
36.2728	43.3124	37.5891	53.7437	35.0856	42.6277	35.7475	35.1913	42.1257	39.019	38.0217	41.1485
34.6708	47.0793	38.7294	43.6418	37.86	57.4479	35.1949	35.614	38.3558	38.7594	38.2956	39.05
36.5456	43.9909	39.1748	44.0629	34.862	46.5408	35.3956	35.5698	37.548	39.2915	38.3972	40.1012
36.2088	45.6994	37.8151	45.1885	34.9284	42.3894	35.882	36.1678	38.4079	39.0203	36.6683	40.3779
35.8624	43.9125	37.5306	43.1608	33.9025	41.5241	36.1672	35.8798	38.1086	39.413	39.4661	38.6011
36.2535		38.3068	44.7617	34.3879	49.8532	35.5119	36.6456			38.7469	37.8939
Mito
overexpression
1		2		3
SLC25A42	SLC25A42+CG4241	SLC25A42	SLC25A42+CG4241	SLC25A42	SLC25A42+CG4241
43.3124	39.2347	53.7437	42.1591	42.6277	37.8561
47.0793	38.5048	43.6418	42.2379	57.4479	36.1899
43.9909	38.9947	44.0629	41.1035	46.5408	38.8372
45.6994	37.5592	45.1885	39.6907	42.3894	37.9712
43.9125	37.7144	43.1608	40.6383	41.5241	35.7178
44.7989	35.4308	44.7617	42.2389	49.8532	34.9575
Mito
overexpression
1		2		3
SLC25A42	SLC25A42+SLC25A16	SLC25A42	SLC25A42+SLC25A16	SLC25A42	SLC25A42+SLC25A16
43.3124	36.8081	53.7437	39.7888	42.6277	37.2221
47.0793	37.2229	43.6418	41.4868	57.4479	38.3288
43.9909	37.7123	44.0629	39.7724	46.5408	37.9147
45.6994	37.2046	45.1885	43.1967	42.3894	37.6708
43.9125	36.5903	43.1608	41.4272	41.5241	37.2707
44.7989	36.2874	44.7617	40.2139	49.8532	37.0636
Mito
overexpression
1		2		3
vector	CG4241	vector	CG4241	vector	CG4241
36.0044	37.8511	37.5891	38.7669	37.7659	37.6487
35.6062	38.2715	38.7294	39.84	37.1187	37.3067
38.4153	35.6752	39.1748	38.6273	35.7769	38.1205
38.2659	36.2545	37.8151	38.9653	35.959	37.0331
38.6934	39.8522	37.5306	39.2667	37.2629	38.2322
35.3638	36.5903	38.3068	39.0582	36.4382	36.106
