# Supplementary material for: Probing coenzyme A homeostasis with semisynthetic biosensors
Source: Nat Chem Biol. 2022 Oct 31;19(3):346–55. doi: 10.1038/s41589-022-01172-7 (PMC9974488; doi:10.1038/s41589-022-01172-7)
Supplement: Source Data Extended Data Fig. 1 — Source spectral data. [file 41589_2022_1172_MOESM7_ESM.xlsx]

## Sheet: ed_fig1d,e
Method name: GFP-TMR FRET (Modified)
Application: SparkControl				V3.0
Device: Spark				Serial number: 1711007196
Firmware:				LUM:V5.2.3|MTP:V13.1.5|FLUOR:V5.1.3|FLUOR_FP:V5.0.2|FLUOR_BOTTOM:V5.0.2|FLUOR_MEM:V5.0.7|FLUOR_MEX:V5.0.7|INJ:V3.1.1|COOLING:V1.1.8|PODI:V1.11.1
Date:				2020-04-23
Time:				8:13 PM
System				CB-PC-066
User				CB-PC-066\user
Plate				[GRE96ft] - Greiner 96 Flat Transparent Cat. No.: 655101/655161/655192
Lid lifter				No lid
Humidity Cassette				No humidity cassette
Smooth mode				Not selected
List of actions in this measurement script:
Plate
	Fluorescence polarisation					TMR
Name				GRE96ft
Plate layout
Mode	Fluorescence polarisation
Name	TMR
Excitation				Monochromator
Excitation wavelength [nm]				520
Excitation bandwidth [nm]				20
Emission				Monochromator
Emission wavelength [nm]				600
Emission bandwidth [nm]				20
Gain Optimal				161
Mirror				Automatic (Dichroic 560)
Number of flashes				30
Integration time [µs]				40
Lag time [µs]				0
Settle time [ms]				0
Z-Position [μm]				20000
Z-Position mode				Manual
G-Factor Blank				BF1
G-Factor Reference				RF1
G Factor Calibrated				1.027
Measurement Blank				BF1
Temperature [°C]				32.6
fig1d
[protein]				mean	SD
6.4e-09	63	105	78	82	21.2838
3.2e-08	90	97	120	102.333	15.695
1.6e-07	125	160	127	137.333	19.6554
8e-07	277	249	274	266.667	15.3731
4e-06	336	326	330	330.667	5.03322
2e-05	343	347	340	343.333	3.51188
0.0001	344	330	362	345.333	16.0416
fig1e
	CoA	CoA	CoA	AcCoA	AcCOA	AcCoA	mean of CoA	SD	Mean of AcCoA	SD
6.4e-08	246	246	271	240	263	266	254.333	14.4338	256.333	14.2244
3.2e-07	245	254	262	258	257	266	253.667	8.5049	260.333	4.93288
1.6e-06	237	246	271	251	248	260	251.333	17.6163	253	6.245
8e-06	242	251	256	244	252	272	249.667	7.0946	256	14.4222
4e-05	209	230	241	240	236	263	226.667	16.2583	246.333	14.5717
0.0002	143	158	183	223	229	236	161.333	20.2073	229.333	6.50641
0.001	78	89	104	173	184	199	90.3333	13.0512	185.333	13.0512
0.005	58	66	89	95	101	119	71	16.0935	105	12.49

## Sheet: ed_figf,g,h
time	Blank				hPank1	SD			time	Blank				hPank2	SD			time	Blank				hPank3	SD
1.50003	0.9743	0.7686	0.7575	0.761	0.76237	0.00567			1.50005	0.9744	0.924	0.8933	0.8748	0.89737	0.02485			1.50003	0.9743	0.9599	0.934	0.9207	0.9382	0.01993
2.50025	0.9711	0.6844	0.6733	0.6767	0.67813	0.00569			2.50008	0.9677	0.8928	0.865	0.8466	0.86813	0.02326			2.50025	0.9711	0.9404	0.9136	0.9012	0.9184	0.02004
3.5003	0.9682	0.6095	0.5996	0.6024	0.60383	0.0051			3.50013	0.9673	0.8642	0.8369	0.8182	0.83977	0.02313			3.5003	0.9682	0.9128	0.8856	0.8734	0.8906	0.02017
4.50037	0.9669	0.5372	0.5266	0.5286	0.5308	0.00563			4.50018	0.9648	0.8335	0.8062	0.7877	0.80913	0.02304			4.50037	0.9669	0.8765	0.8495	0.8371	0.85437	0.02015
5.5004	0.9658	0.4702	0.46	0.4622	0.46413	0.00537			5.5003	0.9628	0.7976	0.7724	0.7536	0.77453	0.02208			5.5004	0.9658	0.8362	0.8078	0.7951	0.81303	0.02104
6.50047	0.9647	0.4284	0.4208	0.4224	0.42387	0.00401			6.50035	0.9622	0.7599	0.7363	0.7185	0.73823	0.02077			6.50047	0.9647	0.7881	0.7606	0.7463	0.765	0.02124
7.50053	0.9638	0.422	0.416	0.4173	0.41843	0.00316			7.50042	0.9621	0.7206	0.6987	0.6815	0.70027	0.0196			7.50053	0.9638	0.7358	0.7089	0.6926	0.71243	0.02182
8.50058	0.9625	0.4214	0.4147	0.4167	0.4176	0.00344			8.50045	0.9602	0.6805	0.6602	0.6437	0.66147	0.01843			8.50058	0.9625	0.6802	0.6545	0.6368	0.65717	0.02182
9.50062	0.9612	0.4204	0.4142	0.4156	0.41673	0.00325			9.50052	0.9599	0.642	0.6237	0.6078	0.6245	0.01711			9.50062	0.9612	0.6239	0.5998	0.5829	0.6022	0.02061
10.5008	0.9609	0.4201	0.4131	0.4152	0.41613	0.00359			10.5007	0.9591	0.6125	0.5942	0.5798	0.5955	0.01639			10.5008	0.9609	0.5858	0.5691	0.561	0.57197	0.01265
11.5009	0.96	0.4191	0.4129	0.4141	0.41537	0.00329			11.5008	0.9585	0.6032	0.5846	0.5715	0.58643	0.01593			11.5009	0.96	0.5821	0.5661	0.559	0.56907	0.01183
12.5009	0.9593	0.4182	0.412	0.4128	0.41433	0.00337			12.5009	0.9582	0.602	0.5833	0.5704	0.58523	0.01589			12.5009	0.9593	0.5796	0.5643	0.5565	0.5668	0.01175
13.501	0.9588	0.4174	0.4115	0.4121	0.41367	0.00325			13.5009	0.9576	0.6011	0.5824	0.5695	0.58433	0.01589			13.501	0.9588	0.5768	0.5621	0.5548	0.56457	0.01121
14.5011	0.9585	0.4166	0.4108	0.4115	0.41297	0.00317			14.501	0.9568	0.6003	0.5815	0.5688	0.58353	0.01585			14.5011	0.9585	0.5749	0.5598	0.5527	0.56247	0.01134
15.5012	0.9568	0.4154	0.4088	0.4102	0.41147	0.00348			15.501	0.9561	0.5992	0.5804	0.5677	0.58243	0.01585			15.5012	0.9568	0.5721	0.5571	0.5498	0.55967	0.01137
16.5012	0.9562	0.4143	0.4085	0.4091	0.41063	0.00319			16.501	0.9557	0.5986	0.5801	0.5669	0.58187	0.01592			16.5012	0.9562	0.5692	0.5549	0.5478	0.5573	0.0109
17.5013	0.9561	0.4132	0.4075	0.4083	0.40967	0.00309			17.5011	0.9548	0.5974	0.5788	0.5663	0.58083	0.01565			17.5013	0.9561	0.5677	0.5528	0.5454	0.5553	0.01136
18.5014	0.9558	0.4126	0.4068	0.4076	0.409	0.00314			18.5012	0.9544	0.5965	0.5782	0.5646	0.57977	0.01601			18.5014	0.9558	0.5651	0.5507	0.5428	0.55287	0.01131
19.5014	0.9549	0.4113	0.4055	0.4066	0.4078	0.00308			19.5012	0.9543	0.5958	0.5772	0.5647	0.57923	0.01565			19.5014	0.9549	0.5629	0.5478	0.5407	0.55047	0.01134
20.5015	0.954	0.4106	0.4051	0.4058	0.40717	0.00299			20.5013	0.9534	0.5946	0.5762	0.5632	0.578	0.01578			20.5015	0.954	0.5602	0.5457	0.538	0.54797	0.01127
21.5015	0.9533	0.4093	0.4036	0.4045	0.4058	0.00306			21.5016	0.9528	0.5939	0.5751	0.5626	0.5772	0.01576			21.5015	0.9533	0.5576	0.543	0.5358	0.54547	0.01111
22.5016	0.9521	0.4081	0.4021	0.4033	0.4045	0.00317			22.5016	0.9518	0.5926	0.5742	0.5616	0.57613	0.01559			22.5016	0.9521	0.5547	0.5406	0.5326	0.54263	0.01119
23.5016	0.9523	0.4071	0.4017	0.4026	0.4038	0.00289			23.5017	0.9514	0.5917	0.5736	0.5611	0.57547	0.01539			23.5016	0.9523	0.5527	0.5384	0.5303	0.54047	0.01134
24.5017	0.9513	0.4055	0.4004	0.4012	0.40237	0.00274			24.5019	0.951	0.5909	0.5724	0.5596	0.5743	0.01574			24.5017	0.9513	0.5498	0.5353	0.5279	0.53767	0.01114
25.5018	0.9491	0.4047	0.3993	0.4002	0.4014	0.00289			25.502	0.9502	0.5897	0.5714	0.5586	0.57323	0.01563			25.5018	0.9491	0.547	0.533	0.5246	0.53487	0.01132
26.5018	0.9497	0.4039	0.3986	0.3993	0.4006	0.00288			26.502	0.9496	0.5889	0.5705	0.5583	0.57257	0.0154			26.5018	0.9497	0.5447	0.5305	0.5227	0.53263	0.01115
27.5019	0.9499	0.4027	0.3975	0.3985	0.39957	0.00276			27.5021	0.9487	0.5876	0.5697	0.557	0.57143	0.01537			27.5019	0.9499	0.5424	0.528	0.5206	0.53033	0.01109
28.5019	0.9478	0.4017	0.3966	0.3971	0.39847	0.00281			28.5021	0.9486	0.5868	0.5687	0.556	0.5705	0.01548			28.5019	0.9478	0.5398	0.5255	0.5177	0.52767	0.01121
29.502	0.948	0.4005	0.3955	0.3961	0.39737	0.00273			29.5022	0.9479	0.5859	0.5681	0.5553	0.56977	0.01537			29.502	0.948	0.5365	0.5225	0.5153	0.52477	0.01078
30.502	0.9474	0.3993	0.3942	0.395	0.39617	0.00274												30.502	0.9474	0.5343	0.52	0.5129	0.5224	0.0109
31.5021	0.9468	0.3982	0.3935	0.3942	0.3953	0.00254												31.5021	0.9468	0.5317	0.5175	0.5102	0.5198	0.01093
32.5022	0.9463	0.3973	0.3923	0.393	0.3942	0.00271												32.5022	0.9463	0.5292	0.5153	0.5078	0.51743	0.01086
33.5022	0.9457	0.396	0.3912	0.3921	0.3931	0.00255												33.5022	0.9457	0.5268	0.5127	0.5049	0.5148	0.0111
34.5022	0.9451	0.395	0.3902	0.3908	0.392	0.00262												34.5022	0.9451	0.524	0.5101	0.5024	0.51217	0.01095
35.5023	0.9444	0.3939	0.3886	0.3897	0.39073	0.0028												35.5023	0.9444	0.5214	0.5075	0.4995	0.50947	0.01108
36.5025	0.9439	0.3928	0.3881	0.3887	0.38987	0.00256												36.5025	0.9439	0.5188	0.5052	0.4972	0.50707	0.01092
37.5026	0.9435	0.3915	0.3867	0.3877	0.38863	0.00253												37.5026	0.9435	0.516	0.5021	0.4948	0.5043	0.01077
38.5028	0.9412	0.3907	0.3857	0.3867	0.3877	0.00265												38.5028	0.9412	0.5135	0.5	0.4923	0.50193	0.01073
39.5029	0.9424	0.3898	0.3849	0.3858	0.38683	0.00261												39.5029	0.9424	0.511	0.4972	0.4897	0.4993	0.0108
40.5029	0.941	0.3888	0.3837	0.3847	0.38573	0.0027												40.5029	0.941	0.5083	0.4946	0.487	0.49663	0.01079
41.503	0.9406	0.3874	0.3827	0.3837	0.3846	0.00248												41.503	0.9406	0.5056	0.4919	0.4837	0.49373	0.01106
42.503	0.9402	0.3863	0.3817	0.383	0.38367	0.00237												42.503	0.9402	0.5031	0.4893	0.4815	0.4913	0.01094
43.5031	0.9399	0.3854	0.3808	0.3815	0.38257	0.00248												43.5031	0.9399	0.5009	0.4867	0.4792	0.48893	0.01102
44.5031	0.9393	0.3842	0.38	0.3806	0.3816	0.00227												44.5031	0.9393	0.4983	0.4843	0.4768	0.48647	0.01091
45.5032	0.9385	0.3826	0.378	0.3792	0.37993	0.00239												45.5032	0.9385	0.4954	0.4816	0.4735	0.4835	0.01107
	--	--	--	--	--	--

## Sheet: ed_fig1i
Method name: FP-TMR (Modified)
Application: SparkControl				V3.0
Device: Spark				Serial number: 1711007196
Firmware:				LUM:V5.2.3|MTP:V13.1.5|FLUOR:V5.1.3|FLUOR_FP:V5.0.2|FLUOR_BOTTOM:V5.0.2|FLUOR_MEM:V5.0.7|FLUOR_MEX:V5.0.7|INJ:V3.1.1|COOLING:V1.1.8|PODI:V1.11.1
Date:				2021-03-12
Time:				5:04 PM
System				CB-PC-066
User				CB-PC-066\user
Plate				[GRE96ft] - Greiner 96 Flat Transparent Cat. No.: 655101/655161/655192
Lid lifter				No lid
Humidity Cassette				No humidity cassette
Smooth mode				Not selected
List of actions in this measurement script:
Plate
	Fluorescence polarisation					TMR
Name				GRE96ft
Plate layout
Plate area				A11-C12;D10-E12;F11-H12
Mode	Fluorescence polarisation
Name	TMR
Excitation				Monochromator
Excitation wavelength [nm]				520
Excitation bandwidth [nm]				20
Emission				Monochromator
Emission wavelength [nm]				600
Emission bandwidth [nm]				20
Gain Optimal				152
Mirror				Automatic (Dichroic 560)
Number of flashes				30
Integration time [µs]				40
Lag time [µs]				0
Settle time [ms]				0
Z-Position [μm]				20000
Z-Position mode				Manual
G-Factor Blank				BF1
G-Factor Reference				RF1
G Factor Calibrated				1.012
Measurement Blank				BF1
Part of Plate				A11-C12;D10-E12;F11-H12
Start Time				2021-03-12 17:04:02
Temperature [°C]				31.9
[ecPanK]				mean	SD
100	343	352	340	345	6.245
20	341	340	335	338.667	3.21455
4	347	335	312	331.333	17.7858
0.8	290	285	283	286	3.60555
0.16	194	195	178	189	9.53939
0.032	117	130	107	118	11.5326
0.0064	105	88	109	100.667	11.1505
0.00128	116	95	115	108.667	11.8462
[hPanK1]				mean	SD
100	104	120	96	106.667	12.2202
20	73	90	71	78	10.4403
4	80	91	84	85	5.56776
0.8	78	100	78	85.3333	12.7017
0.16	79	96	81	85.3333	9.29157
0.032	77	96	77	83.3333	10.9697
0.0064	88	91	73	84	9.64365
0.00128	115	98	85	99.3333	15.0444
[hPanK2]				mean	SD
100	133	142	117	130.667	12.6623
20	107	127	137	123.667	15.2752
4	89	90	87	88.6667	1.52753
0.8	95	98	87	93.3333	5.68624
0.16	81	99	82	87.3333	10.116
0.032	75	93	90	86	9.64365
0.0064	97	111	66	91.3333	23.029
0.00128	79	114	98	97	17.5214
[hPanK3]				mean	SD
100	115	129	122	116.5	12.3962
20	85	88	90	70.75	33.8957
4	78	83	88	63.25	39.7104
0.8	59	88	75	55.7	38.4737
0.16	57	69	78	51.04	34.9938
0.032	73	82	85	60.008	40.3078
0.0064	61	91	89	60.2516	42.4342
0.00128	71	77	75	55.7503	37.2496
	ecPank		hPank1		hPank2		hpank3
	mean	SD	mean	SD	mean	SD	mean	SD
0.0001	345	6.245	106.667	12.2202	130.667	12.6623	116.5	12.3962
2e-05	338.667	3.21455	78	10.4403	123.667	15.2752	70.75	33.8957
4e-06	331.333	17.7858	85	5.56776	88.6667	1.52753	63.25	39.7104
8e-07	286	3.60555	85.3333	12.7017	93.3333	5.68624	55.7	38.4737
1.6e-07	189	9.53939	85.3333	9.29157	87.3333	10.116	51.04	34.9938
3.2e-08	118	11.5326	83.3333	10.9697	86	9.64365	60.008	40.3078
6.4e-09	100.667	11.1505	84	9.64365	91.3333	23.029	60.2516	42.4342
1.28e-09	108.667	11.8462	99.3333	15.0444	97	17.5214	55.7503	37.2496
