# Supplementary material for: Probing coenzyme A homeostasis with semisynthetic biosensors
Source: Nat Chem Biol. 2022 Oct 31;19(3):346–55. doi: 10.1038/s41589-022-01172-7 (PMC9974488; doi:10.1038/s41589-022-01172-7)
Supplement: Source Data Extended Data Fig. 2 — Source spectral data. [file 41589_2022_1172_MOESM8_ESM.xlsx]

## Sheet: ed_fig2a-f
Method name: FP-TMR (Modified)
Application: SparkControl				V3.0
Device: Spark				Serial number: 1711007196
Firmware:				LUM:V5.2.3|MTP:V13.1.5|FLUOR:V5.1.3|FLUOR_FP:V5.0.2|FLUOR_BOTTOM:V5.0.2|FLUOR_MEM:V5.0.7|FLUOR_MEX:V5.0.7|INJ:V3.1.1|COOLING:V1.1.8|PODI:V1.11.1
Date:				2020-04-25
Time:				3:56 PM
System				CB-PC-066
User				CB-PC-066\user
Plate				[GRE96ft] - Greiner 96 Flat Transparent Cat. No.: 655101/655161/655192
Lid lifter				No lid
Humidity Cassette				No humidity cassette
Smooth mode				Not selected
List of actions in this measurement script:
Plate
	Fluorescence polarisation					TMR
Name				GRE96ft
Plate layout
Mode	Fluorescence polarisation
Name	TMR
Excitation				Monochromator
Excitation wavelength [nm]				520
Excitation bandwidth [nm]				20
Emission				Monochromator
Emission wavelength [nm]				600
Emission bandwidth [nm]				20
Gain Optimal				165
Mirror				Automatic (Dichroic 560)
Number of flashes				30
Integration time [µs]				40
Lag time [µs]				0
Settle time [ms]				0
Z-Position [μm]				20000
Z-Position mode				Manual
G-Factor Blank				BF1
G-Factor Reference				RF1
G Factor Calibrated				0.996
Measurement Blank				BF1
Start Time				2020-04-25 15:55:37
Temperature [°C]				31.7
ecPankF252Y
	CoA	CoA	CoA	AcCoA	AcCOA	AcCoA	mean of CoA	SD	Mean of AcCoA	SD
6.4e-08	263	249	268	259	256	279	260	9.84886	264.667	12.5033
3.2e-07	256	241	258	257	245	263	251.667	9.29157	255	9.16515
1.6e-06	252	245	261	250	249	261	252.667	8.02081	253.333	6.65833
8e-06	248	248	263	252	243	266	253	8.66025	253.667	11.5902
4e-05	241	250	269	248	258	272	253.333	14.2945	259.333	12.0554
0.0002	241	220	252	243	236	255	237.667	16.2583	244.667	9.60902
0.001	197	195	217	234	234	253	203	12.1655	240.333	10.9697
0.005	136	133	146	203	211	209	138.333	6.80686	207.667	4.16333
ecPankL277F
	CoA	CoA	CoA	AcCoA	AcCOA	AcCoA	mean of CoA	SD	Mean of AcCoA	SD
6.4e-08	255	268	259	247	267	255	260.667	6.65833	256.333	10.0664
3.2e-07	251	264	254	247	281	250	256.333	6.80686	259.333	18.8237
1.6e-06	248	263	264	238	245	252	258.333	8.96289	245	7
8e-06	241	254	251	245	279	257	248.667	6.80686	260.333	17.2434
4e-05	202	224	201	245	272	250	209	13	255.667	14.3643
0.0002	121	133	135	221	238	231	129.667	7.57188	230	8.544
0.001	69	90	71	161	188	173	76.6667	11.5902	174	13.5277
0.005	54	70	51	84	102	95	58.3333	10.2144	93.6667	9.07377
ecPankL277Y
	CoA	CoA	CoA	AcCoA	AcCOA	AcCoA	mean of CoA	SD	Mean of AcCoA	SD
6.4e-08	279	264	258	252	262	234	267	10.8166	249.333	14.1892
3.2e-07	262	239	259	258	253	269	253.333	12.5033	260	8.18535
1.6e-06	255	242	251	267	251	257	249.333	6.65833	258.333	8.0829
8e-06	224	227	229	257	251	258	226.667	2.51661	255.333	3.78594
4e-05	144	170	157	249	232	244	157	13	241.667	8.73689
0.0002	98	93	101	202	207	201	97.3333	4.04145	203.333	3.21455
0.001	68	71	76	148	146	141	71.6667	4.04145	145	3.60555
0.005	63	60	54	89	82	87	59	4.58258	86	3.60555
ecPankL277W
	CoA	CoA	CoA	AcCoA	AcCOA	AcCoA	mean of CoA	SD	Mean of AcCoA	SD
6.4e-08	258	254	275	269	271	274	262.333	11.1505	271.333	2.51661
3.2e-07	243	247	248	275	250	266	246	2.64575	263.667	12.6623
1.6e-06	248	255	268	275	259	267	257	10.1489	267	8
8e-06	216	222	210	263	264	243	216	6	256.667	11.8462
4e-05	122	122	135	244	256	245	126.333	7.50555	248.333	6.65833
0.0002	90	86	87	189	200	220	87.6667	2.08167	203	15.7162
0.001	66	55	66	132	140	152	62.3333	6.35085	141.333	10.0664
0.005	62	53	56	78	68	70	57	4.58258	72	5.2915
			--	--			--	--	--	--
ecPankF252Y,L277W
	AcCoA	AcCOA	AcCoA	CoA	CoA	CoA	Mean of AcCoA	SD	mean of CoA	SD
6.4e-08	267	282	258	237	274	246	269	12.1244	252.333	19.2959
3.2e-07	251	252	268	260	263	257	257	9.53939	260	3
1.6e-06	279	267	243	266	280	240	263	18.3303	262	20.2978
8e-06	245	266	241	267	260	252	250.667	13.4288	259.667	7.50555
4e-05	217	220	206	275	268	256	214.333	7.37111	266.333	9.60902
0.0002	145	139	135	246	239	258	139.667	5.03322	247.667	9.60902
0.001	80	83	70	223	214	208	77.6667	6.80686	215	7.54983
0.005	65	60	56	127	132	125	60.3333	4.50925	128	3.60555
ecPankD127A, F252Y,L277W
	AcCoA	AcCOA	AcCoA	CoA	CoA	CoA	Mean of AcCoA	SD	mean of CoA	SD
6.4e-08	203	191	213	187	208	200	202.333	11.0151	198.333	10.5987
3.2e-07	156	177	173	199	203	183	168.667	11.1505	195	10.583
1.6e-06	146	144	122	185	190	182	137.333	13.3167	185.667	4.04145
8e-06	71	100	91	166	155	166	87.3333	14.8436	162.333	6.35085
4e-05	63	80	68	105	117	115	70.3333	8.73689	112.333	6.4291
0.0002	69	60	71	67	91	71	66.6667	5.85947	76.3333	12.8582
0.001	85	67	54	78	81	64	68.6667	15.5671	74.3333	9.07377
0.005	76	82	81	80	73	61	79.6667	3.21455	71.3333	9.60902

## Sheet: ed_fig2g
Time [s]	H2O	ecPanK	ecPanKD127A
0.5	0.7085	0.6906	0.6835	-0.0179	-0.025
1.49205	0.6994	0.678	0.6844	-0.0214	-0.015
2.49213	0.6973	0.6678	0.6857	-0.0295	-0.0116
3.49192	0.6979	0.6566	0.687	-0.0413	-0.0109
4.49193	0.6975	0.6452	0.6885	-0.0523	-0.009
5.49208	0.6983	0.6329	0.6886	-0.0654	-0.0097
6.49177	0.6997	0.6221	0.6884	-0.0776	-0.0113
7.49175	0.7002	0.6126	0.6902	-0.0876	-0.01
8.49183	0.7005	0.6032	0.6898	-0.0973	-0.0107
9.49188	0.7004	0.5936	0.6892	-0.1068	-0.0112
10.4915	0.701	0.5846	0.6893	-0.1164	-0.0117
11.4917	0.7019	0.5744	0.6901	-0.1275	-0.0118
12.4913	0.7016	0.5639	0.6897	-0.1377	-0.0119
13.4915	0.7021	0.5554	0.6899	-0.1467	-0.0122
14.4913	0.7017	0.5471	0.6907	-0.1546	-0.011
15.4914	0.7028	0.5392	0.6917	-0.1636	-0.0111
16.4913	0.7019	0.5307	0.6919	-0.1712	-0.01
17.4914	0.7024	0.5228	0.6926	-0.1796	-0.0098
18.4914	0.7025	0.5155	0.6912	-0.187	-0.0113
19.4913	0.7031	0.5081	0.6908	-0.195	-0.0123
20.4915	0.7025	0.5002	0.6904	-0.2023	-0.0121
21.4912	0.7015	0.4935	0.6905	-0.208	-0.011
22.4911	0.7025	0.4872	0.6906	-0.2153	-0.0119
23.4911	0.7028	0.4811	0.6907	-0.2217	-0.0121
24.491	0.7028	0.4755	0.6913	-0.2273	-0.0115
25.4911	0.7026	0.4703	0.6915	-0.2323	-0.0111
26.4913	0.7028	0.4652	0.6914	-0.2376	-0.0114
27.4912	0.7025	0.4604	0.6911	-0.2421	-0.0114
28.491	0.7026	0.4558	0.6904	-0.2468	-0.0122
29.491	0.7026	0.4511	0.6903	-0.2515	-0.0123
30.4909	0.7038	0.4469	0.6908	-0.2569	-0.013
31.4908	0.702	0.4432	0.6904	-0.2588	-0.0116
32.4908	0.7028	0.4396	0.6905	-0.2632	-0.0123
33.4909	0.7019	0.4364	0.6906	-0.2655	-0.0113
34.4909	0.7023	0.4335	0.6911	-0.2688	-0.0112
35.4909	0.7023	0.4304	0.6905	-0.2719	-0.0118
36.4909	0.7032	0.4276	0.691	-0.2756	-0.0122
37.4909	0.7012	0.4253	0.6907	-0.2759	-0.0105
38.4909	0.7021	0.4229	0.6906	-0.2792	-0.0115
39.4907	0.7026	0.4204	0.6896	-0.2822	-0.013
40.4905	0.7017	0.4185	0.6897	-0.2832	-0.012
41.4905	0.7016	0.4166	0.6896	-0.285	-0.012
42.4907	0.7014	0.4147	0.6902	-0.2867	-0.0112
43.4907	0.7015	0.4134	0.6903	-0.2881	-0.0112
44.4906	0.7012	0.4118	0.6902	-0.2894	-0.011
45.4906	0.7016	0.4105	0.69	-0.2911	-0.0116
46.4907	0.7012	0.4094	0.6892	-0.2918	-0.012
47.4907	0.701	0.4076	0.6897	-0.2934	-0.0113
48.4907	0.7002	0.4074	0.6894	-0.2928	-0.0108
49.4907	0.7008	0.4063	0.6891	-0.2945	-0.0117
50.4905	0.7006	0.4053	0.6889	-0.2953	-0.0117
51.4905	0.7016	0.4048	0.6897	-0.2968	-0.0119
52.4903	0.7006	0.4042	0.6896	-0.2964	-0.011
53.4905	0.6998	0.4037	0.6896	-0.2961	-0.0102
54.4904	0.7013	0.4033	0.6898	-0.298	-0.0115
55.4904	0.7009	0.4033	0.6894	-0.2976	-0.0115
56.4905	0.7009	0.4025	0.6889	-0.2984	-0.012
57.4906	0.7	0.4022	0.6891	-0.2978	-0.0109
58.4901	0.6998	0.4018	0.6885	-0.298	-0.0113
59.4901	0.7	0.4016	0.6889	-0.2984	-0.0111
60.4903	0.6996	0.4015	0.689	-0.2981	-0.0106
61.4902	0.6999	0.4012	0.6884	-0.2987	-0.0115
62.4904	0.7007	0.4011	0.6889	-0.2996	-0.0118
63.4903	0.699	0.4008	0.6886	-0.2982	-0.0104
64.4904	0.6991	0.4006	0.6885	-0.2985	-0.0106
65.4905	0.6993	0.4006	0.6881	-0.2987	-0.0112
66.4903	0.6995	0.4005	0.6878	-0.299	-0.0117
67.49	0.6987	0.4002	0.6874	-0.2985	-0.0113
68.4901	0.6983	0.4001	0.6876	-0.2982	-0.0107
69.4901	0.6996	0.3999	0.6873	-0.2997	-0.0123
70.4898	0.6996	0.4001	0.6875	-0.2995	-0.0121
71.4896	0.6994	0.4005	0.6872	-0.2989	-0.0122
72.4902	0.6986	0.3999	0.6872	-0.2987	-0.0114
73.4897	0.6985	0.3999	0.6883	-0.2986	-0.0102
74.4897	0.6989	0.3996	0.6873	-0.2993	-0.0116
75.4895	0.6986	0.3993	0.6869	-0.2993	-0.0117
76.4895	0.6979	0.3992	0.6868	-0.2987	-0.0111
77.4894	0.6992	0.3992	0.687	-0.3	-0.0122
78.4893	0.6985	0.3992	0.6873	-0.2993	-0.0112
79.4892	0.6968	0.3989	0.6879	-0.2979	-0.0089
80.4893	0.6975	0.3994	0.6868	-0.2981	-0.0107
81.4895	0.6973	0.399	0.6879	-0.2983	-0.0094
82.4894	0.6977	0.3989	0.6869	-0.2988	-0.0108
83.4894	0.6974	0.3988	0.6869	-0.2986	-0.0105
84.4895	0.6964	0.3983	0.6866	-0.2981	-0.0098
85.4891	0.6981	0.3983	0.6867	-0.2998	-0.0114
86.4895	0.6958	0.3978	0.6861	-0.298	-0.0097
87.4892	0.6968	0.398	0.6865	-0.2988	-0.0103
88.489	0.6975	0.398	0.6865	-0.2995	-0.011
89.4893	0.697	0.398	0.6859	-0.299	-0.0111
90.4892	0.6963	0.398	0.686	-0.2983	-0.0103
91.4891	0.6971	0.398	0.6864	-0.2991	-0.0107
92.4892	0.696	0.3973	0.6859	-0.2987	-0.0101
93.4889	0.6963	0.3978	0.6857	-0.2985	-0.0106
94.489	0.696	0.3977	0.6857	-0.2983	-0.0103
95.4888	0.696	0.3974	0.6855	-0.2986	-0.0105
96.4887	0.6962	0.3975	0.6852	-0.2987	-0.011
97.489	0.696	0.3975	0.685	-0.2985	-0.011
98.4891	0.6959	0.3973	0.6855	-0.2986	-0.0104
99.4891	0.6956	0.3972	0.6851	-0.2984	-0.0105
100.489	0.6957	0.3973	0.6851	-0.2984	-0.0106
101.489	0.6954	0.3971	0.6848	-0.2983	-0.0106
102.489	0.696	0.3971	0.6846	-0.2989	-0.0114
103.489	0.6957	0.3967	0.6844	-0.299	-0.0113
104.489	0.6947	0.3969	0.6841	-0.2978	-0.0106
105.489	0.6942	0.3965	0.6843	-0.2977	-0.0099
106.489	0.6951	0.3963	0.6842	-0.2988	-0.0109
107.489	0.6952	0.3964	0.6845	-0.2988	-0.0107
108.489	0.6951	0.3963	0.6843	-0.2988	-0.0108
109.489	0.6939	0.3962	0.684	-0.2977	-0.0099
110.489	0.6946	0.396	0.6839	-0.2986	-0.0107
111.489	0.6942	0.3963	0.6837	-0.2979	-0.0105
112.489	0.6939	0.396	0.6838	-0.2979	-0.0101
113.488	0.6952	0.396	0.6837	-0.2992	-0.0115
114.488	0.6934	0.3955	0.6837	-0.2979	-0.0097
115.488	0.6941	0.3957	0.6834	-0.2984	-0.0107
116.488	0.6927	0.3957	0.6834	-0.297	-0.0093
117.488	0.6928	0.3954	0.6832	-0.2974	-0.0096
118.488	0.6933	0.3958	0.6838	-0.2975	-0.0095
119.488	0.6931	0.3958	0.6832	-0.2973	-0.0099
120.488	0.6937	0.3954	0.6829	-0.2983	-0.0108
121.488	0.693	0.3951	0.683	-0.2979	-0.01
122.488	0.6932	0.395	0.6824	-0.2982	-0.0108
123.488	0.693	0.3952	0.6826	-0.2978	-0.0104
124.488	0.6928	0.395	0.6825	-0.2978	-0.0103
125.488	0.6934	0.3946	0.6825	-0.2988	-0.0109
126.488	0.6934	0.3948	0.6822	-0.2986	-0.0112
127.488	0.6929	0.3947	0.6828	-0.2982	-0.0101
128.488	0.693	0.3943	0.6824	-0.2987	-0.0106
129.488	0.6931	0.3945	0.6822	-0.2986	-0.0109
130.487	0.6926	0.3946	0.6822	-0.298	-0.0104
131.488	0.6919	0.3938	0.682	-0.2981	-0.0099
132.488	0.6907	0.3939	0.6814	-0.2968	-0.0093
133.488	0.6923	0.3939	0.6819	-0.2984	-0.0104
134.488	0.691	0.3939	0.6812	-0.2971	-0.0098
135.488	0.6905	0.3939	0.6816	-0.2966	-0.0089
136.488	0.6923	0.3939	0.6817	-0.2984	-0.0106
137.488	0.6908	0.3935	0.6813	-0.2973	-0.0095
138.487	0.6901	0.3934	0.6815	-0.2967	-0.0086
139.487	0.6908	0.3928	0.6813	-0.298	-0.0095
140.487	0.6904	0.3933	0.6808	-0.2971	-0.0096
141.487	0.6907	0.3934	0.6812	-0.2973	-0.0095
142.487	0.6915	0.3933	0.6809	-0.2982	-0.0106
143.487	0.6893	0.3932	0.6813	-0.2961	-0.008
144.487	0.6888	0.393	0.6812	-0.2958	-0.0076
145.487	0.69	0.3923	0.6807	-0.2977	-0.0093
146.487	0.6892	0.3927	0.6807	-0.2965	-0.0085
147.486	0.6891	0.3928	0.6807	-0.2963	-0.0084
148.486	0.6896	0.3928	0.6811	-0.2968	-0.0085
149.486	0.6904	0.3926	0.6804	-0.2978	-0.01
150.486	0.6888	0.3924	0.6807	-0.2964	-0.0081
151.487	0.6885	0.3924	0.6802	-0.2961	-0.0083
152.487	0.6896	0.3922	0.6802	-0.2974	-0.0094
153.486	0.689	0.3917	0.6795	-0.2973	-0.0095
154.486	0.6887	0.3922	0.68	-0.2965	-0.0087
155.486	0.6878	0.3919	0.6797	-0.2959	-0.0081
156.486	0.689	0.3921	0.6797	-0.2969	-0.0093
157.486	0.6875	0.3916	0.6796	-0.2959	-0.0079
158.486	0.6879	0.3914	0.6797	-0.2965	-0.0082
159.486	0.6874	0.3917	0.6792	-0.2957	-0.0082
160.486	0.6881	0.3912	0.6792	-0.2969	-0.0089
161.486	0.688	0.3915	0.679	-0.2965	-0.009
162.486	0.6871	0.391	0.6793	-0.2961	-0.0078
163.486	0.6868	0.3911	0.6789	-0.2957	-0.0079
164.486	0.686	0.391	0.6789	-0.295	-0.0071
165.486	0.6877	0.3912	0.6785	-0.2965	-0.0092
166.486	0.6872	0.3909	0.6783	-0.2963	-0.0089
167.486	0.6863	0.3909	0.679	-0.2954	-0.0073
168.486	0.6865	0.3905	0.6785	-0.296	-0.008
169.486	0.6864	0.3905	0.6781	-0.2959	-0.0083
170.486	0.6865	0.3901	0.6785	-0.2964	-0.008
171.486	0.6865	0.3906	0.6785	-0.2959	-0.008
172.486	0.6876	0.3901	0.6776	-0.2975	-0.01
173.486	0.686	0.3902	0.6779	-0.2958	-0.0081
174.486	0.6866	0.3902	0.678	-0.2964	-0.0086
175.486	0.6854	0.3902	0.6776	-0.2952	-0.0078
176.486	0.6862	0.3901	0.6779	-0.2961	-0.0083
177.486	0.6855	0.3897	0.6782	-0.2958	-0.0073
178.486	0.6859	0.3896	0.6772	-0.2963	-0.0087
179.486	0.6863	0.3899	0.6777	-0.2964	-0.0086
180.486	0.6865	0.3895	0.6776	-0.297	-0.0089
181.486	0.6856	0.3893	0.6777	-0.2963	-0.0079
182.486	0.6858	0.3893	0.6778	-0.2965	-0.008
183.486	0.6853	0.3892	0.6775	-0.2961	-0.0078
184.486	0.6847	0.3891	0.6773	-0.2956	-0.0074
185.486	0.6845	0.3892	0.6774	-0.2953	-0.0071
186.486	0.6839	0.3886	0.6773	-0.2953	-0.0066
187.486	0.6858	0.3889	0.6768	-0.2969	-0.009
188.486	0.6844	0.3884	0.6764	-0.296	-0.008
189.486	0.6844	0.388	0.676	-0.2964	-0.0084
190.485	0.6846	0.3882	0.6765	-0.2964	-0.0081
191.486	0.6848	0.3881	0.6767	-0.2967	-0.0081
192.486	0.6835	0.3876	0.677	-0.2959	-0.0065
193.485	0.6843	0.3875	0.6764	-0.2968	-0.0079
194.485	0.6841	0.3879	0.6766	-0.2962	-0.0075
195.485	0.6846	0.3874	0.6754	-0.2972	-0.0092
196.485	0.6845	0.3875	0.6758	-0.297	-0.0087
197.485	0.6853	0.3873	0.6763	-0.298	-0.009
198.485	0.6841	0.3873	0.6764	-0.2968	-0.0077
199.485	0.6844	0.3874	0.6754	-0.297	-0.009
200.485	0.6833	0.3867	0.6765	-0.2966	-0.0068
201.485	0.6833	0.3869	0.6755	-0.2964	-0.0078
202.485	0.6828	0.3871	0.6759	-0.2957	-0.0069
203.485	0.6822	0.3867	0.6757	-0.2955	-0.0065
204.485	0.6824	0.3868	0.6755	-0.2956	-0.0069
205.485	0.6846	0.3875	0.6752	-0.2971	-0.0094
206.485	0.6831	0.3864	0.6746	-0.2967	-0.0085
207.485	0.6824	0.3865	0.6749	-0.2959	-0.0075
208.485	0.6821	0.3865	0.6748	-0.2956	-0.0073
209.485	0.6832	0.3861	0.6748	-0.2971	-0.0084
210.485	0.6821	0.3865	0.6754	-0.2956	-0.0067
211.485	0.6817	0.3868	0.6745	-0.2949	-0.0072
212.485	0.6813	0.3865	0.6747	-0.2948	-0.0066
213.485	0.6813	0.3862	0.6746	-0.2951	-0.0067
214.485	0.6818	0.3859	0.6737	-0.2959	-0.0081
215.485	0.6812	0.3853	0.6735	-0.2959	-0.0077
216.485	0.6815	0.3856	0.6732	-0.2959	-0.0083
217.485	0.6812	0.3856	0.6739	-0.2956	-0.0073
218.485	0.6814	0.3854	0.6742	-0.296	-0.0072
219.485	0.6805	0.3855	0.6744	-0.295	-0.0061
220.484	0.68	0.3852	0.6736	-0.2948	-0.0064
221.484	0.6801	0.3847	0.6732	-0.2954	-0.0069
222.484	0.6808	0.385	0.6738	-0.2958	-0.007
223.484	0.68	0.3845	0.6733	-0.2955	-0.0067
224.484	0.6796	0.3846	0.6733	-0.295	-0.0063
225.484	0.6802	0.3843	0.6731	-0.2959	-0.0071
226.484	0.6797	0.3843	0.6729	-0.2954	-0.0068
227.484	0.679	0.3844	0.6735	-0.2946	-0.0055
228.484	0.6796	0.3846	0.6737	-0.295	-0.0059
229.484	0.6788	0.3847	0.6726	-0.2941	-0.0062
230.484	0.6788	0.3844	0.6725	-0.2944	-0.0063
231.484	0.6787	0.3841	0.6728	-0.2946	-0.0059
232.484	0.6801	0.384	0.6726	-0.2961	-0.0075
233.484	0.6799	0.3838	0.6717	-0.2961	-0.0082
234.484	0.6785	0.3838	0.6713	-0.2947	-0.0072
235.484	0.6781	0.3833	0.6721	-0.2948	-0.006
236.484	0.6785	0.3835	0.6723	-0.295	-0.0062
237.484	0.6794	0.3833	0.6722	-0.2961	-0.0072
238.484	0.6786	0.3831	0.6723	-0.2955	-0.0063
239.484	0.6775	0.3831	0.6715	-0.2944	-0.006
240.484	0.6775	0.3831	0.6713	-0.2944	-0.0062
241.484	0.6773	0.3833	0.6716	-0.294	-0.0057
242.484	0.6779	0.3827	0.6708	-0.2952	-0.0071
243.483	0.6771	0.3826	0.6709	-0.2945	-0.0062
244.484	0.6781	0.3829	0.671	-0.2952	-0.0071
245.484	0.6776	0.3823	0.6713	-0.2953	-0.0063
246.484	0.6765	0.382	0.6709	-0.2945	-0.0056
247.483	0.6763	0.3824	0.6698	-0.2939	-0.0065
248.483	0.6762	0.3823	0.6698	-0.2939	-0.0064
249.484	0.6766	0.3823	0.6691	-0.2943	-0.0075
250.483	0.6765	0.382	0.6698	-0.2945	-0.0067
251.484	0.6758	0.3819	0.67	-0.2939	-0.0058
252.483	0.6759	0.3821	0.6694	-0.2938	-0.0065
253.483	0.6766	0.3817	0.6692	-0.2949	-0.0074
254.483	0.6753	0.3818	0.6707	-0.2935	-0.0046
255.483	0.6748	0.3813	0.6703	-0.2935	-0.0045
256.483	0.6754	0.3815	0.6706	-0.2939	-0.0048
257.483	0.6755	0.3813	0.6702	-0.2942	-0.0053
258.483	0.6754	0.3817	0.6701	-0.2937	-0.0053
259.483	0.6749	0.3812	0.6697	-0.2937	-0.0052
260.483	0.6745	0.3809	0.6703	-0.2936	-0.0042
261.483	0.6747	0.3809	0.6695	-0.2938	-0.0052
262.483	0.6747	0.3811	0.6697	-0.2936	-0.005
263.483	0.674	0.3809	0.6698	-0.2931	-0.0042
264.483	0.6733	0.3812	0.6695	-0.2921	-0.0038
265.483	0.6739	0.3812	0.6685	-0.2927	-0.0054
266.483	0.6734	0.3804	0.6689	-0.293	-0.0045
267.483	0.6733	0.3805	0.6689	-0.2928	-0.0044
268.483	0.6732	0.3805	0.6674	-0.2927	-0.0058
269.483	0.6735	0.3797	0.6681	-0.2938	-0.0054
270.483	0.6728	0.3797	0.6674	-0.2931	-0.0054
271.483	0.6729	0.3794	0.668	-0.2935	-0.0049
272.483	0.673	0.3795	0.6678	-0.2935	-0.0052
273.483	0.6727	0.3794	0.6669	-0.2933	-0.0058
274.483	0.6727	0.3798	0.6675	-0.2929	-0.0052
275.483	0.6727	0.3794	0.667	-0.2933	-0.0057
276.483	0.6728	0.3797	0.6673	-0.2931	-0.0055
277.483	0.6726	0.3793	0.6683	-0.2933	-0.0043
278.483	0.6722	0.3799	0.6683	-0.2923	-0.0039
279.482	0.6721	0.3792	0.6684	-0.2929	-0.0037
280.482	0.6725	0.3792	0.6683	-0.2933	-0.0042
281.482	0.672	0.3787	0.6685	-0.2933	-0.0035
282.482	0.6723	0.3786	0.668	-0.2937	-0.0043
283.482	0.6719	0.3787	0.6674	-0.2932	-0.0045
284.482	0.6719	0.3787	0.6679	-0.2932	-0.004
285.482	0.6715	0.3786	0.6668	-0.2929	-0.0047
286.482	0.672	0.3785	0.667	-0.2935	-0.005
287.482	0.6718	0.3781	0.6671	-0.2937	-0.0047
288.482	0.6715	0.3785	0.6672	-0.293	-0.0043
289.482	0.6709	0.3781	0.6662	-0.2928	-0.0047
290.482	0.6705	0.3778	0.6655	-0.2927	-0.005
291.482	0.6709	0.3781	0.6654	-0.2928	-0.0055
292.482	0.6699	0.3775	0.665	-0.2924	-0.0049
293.482	0.6704	0.3785	0.6647	-0.2919	-0.0057
294.482	0.6712	0.3781	0.6648	-0.2931	-0.0064
295.482	0.6703	0.3779	0.6648	-0.2924	-0.0055
296.482	0.6703	0.3773	0.6659	-0.293	-0.0044
297.482	0.6715	0.3774	0.6652	-0.2941	-0.0063
298.482	0.6704	0.3773	0.6662	-0.2931	-0.0042
299.482	0.6695	0.3768	0.6646	-0.2927	-0.0049
300.482	0.6693	0.3773	0.6646	-0.292	-0.0047
301.482	0.6691	0.3767	0.6648	-0.2924	-0.0043
302.482	0.6692	0.3767	0.6643	-0.2925	-0.0049
303.482	0.6684	0.3771	0.6641	-0.2913	-0.0043
304.482	0.6685	0.3765	0.6653	-0.292	-0.0032
305.482	0.6682	0.3763	0.6653	-0.2919	-0.0029
306.482	0.6682	0.3763	0.6652	-0.2919	-0.003
307.482	0.6686	0.3761	0.6657	-0.2925	-0.0029
308.482	0.6689	0.376	0.6649	-0.2929	-0.004
309.482	0.6679	0.3765	0.6655	-0.2914	-0.0024
310.482	0.6688	0.3763	0.6652	-0.2925	-0.0036
311.482	0.6689	0.3757	0.6645	-0.2932	-0.0044
312.482	0.6684	0.376	0.6644	-0.2924	-0.004
313.482	0.6686	0.3759	0.6643	-0.2927	-0.0043
314.482	0.6679	0.3756	0.6636	-0.2923	-0.0043
315.482	0.6669	0.3755	0.6635	-0.2914	-0.0034
316.481	0.6672	0.3755	0.6633	-0.2917	-0.0039
317.482	0.6676	0.3755	0.6632	-0.2921	-0.0044
318.481	0.6667	0.3754	0.6642	-0.2913	-0.0025
319.482	0.6661	0.375	0.664	-0.2911	-0.0021
320.482	0.666	0.3754	0.6634	-0.2906	-0.0026
321.481	0.6662	0.3751	0.6624	-0.2911	-0.0038
322.481	0.6675	0.3749	0.6634	-0.2926	-0.0041
323.481	0.6661	0.3748	0.6631	-0.2913	-0.003
324.481	0.666	0.3745	0.6631	-0.2915	-0.0029
325.481	0.6661	0.3743	0.6618	-0.2918	-0.0043
326.481	0.6652	0.3744	0.662	-0.2908	-0.0032
327.481	0.6656	0.3744	0.6625	-0.2912	-0.0031
328.481	0.6657	0.3744	0.663	-0.2913	-0.0027
329.481	0.6653	0.374	0.662	-0.2913	-0.0033
330.481	0.665	0.3741	0.6631	-0.2909	-0.0019
331.481	0.6651	0.3738	0.6616	-0.2913	-0.0035
332.481	0.6643	0.3737	0.6622	-0.2906	-0.0021
333.481	0.6644	0.3733	0.6619	-0.2911	-0.0025
334.481	0.6648	0.3732	0.6607	-0.2916	-0.0041
335.481	0.6648	0.3739	0.662	-0.2909	-0.0028
336.481	0.6647	0.3736	0.6608	-0.2911	-0.0039
337.481	0.6651	0.3735	0.6611	-0.2916	-0.004
338.481	0.6657	0.3734	0.6609	-0.2923	-0.0048
339.481	0.6648	0.3731	0.661	-0.2917	-0.0038
340.481	0.6651	0.373	0.6622	-0.2921	-0.0029
341.481	0.6641	0.373	0.6623	-0.2911	-0.0018
342.481	0.6639	0.3725	0.6622	-0.2914	-0.0017
343.481	0.6631	0.373	0.6618	-0.2901	-0.0013
344.481	0.6632	0.3724	0.6621	-0.2908	-0.0011
345.481	0.664	0.3724	0.6619	-0.2916	-0.0021
346.481	0.663	0.3723	0.6612	-0.2907	-0.0018
347.481	0.6629	0.3721	0.6613	-0.2908	-0.0016
348.481	0.6635	0.3724	0.6609	-0.2911	-0.0026
349.48	0.6629	0.3717	0.6602	-0.2912	-0.0027
350.48	0.6636	0.3719	0.6612	-0.2917	-0.0024
351.48	0.6629	0.3715	0.6594	-0.2914	-0.0035
352.48	0.6622	0.3716	0.6594	-0.2906	-0.0028
353.48	0.6618	0.3715	0.6593	-0.2903	-0.0025
354.481	0.6622	0.3715	0.6591	-0.2907	-0.0031
355.48	0.6614	0.3715	0.6585	-0.2899	-0.0029
356.48	0.662	0.3706	0.6588	-0.2914	-0.0032
357.48	0.6618	0.3708	0.6585	-0.291	-0.0033
358.48	0.662	0.3711	0.6595	-0.2909	-0.0025
359.48	0.6611	0.3704	0.6585	-0.2907	-0.0026
360.48	0.6607	0.3709	0.6587	-0.2898	-0.002
361.48	0.6615	0.3706	0.658	-0.2909	-0.0035
362.48	0.6622	0.3708	0.6584	-0.2914	-0.0038
363.48	0.6606	0.3707	0.6585	-0.2899	-0.0021
364.48	0.661	0.3706	0.6595	-0.2904	-0.0015
365.48	0.6607	0.3706	0.6593	-0.2901	-0.0014
366.48	0.6604	0.3708	0.6579	-0.2896	-0.0025
367.48	0.6611	0.3703	0.6582	-0.2908	-0.0029
368.48	0.66	0.3699	0.6575	-0.2901	-0.0025
369.48	0.6601	0.3697	0.6576	-0.2904	-0.0025
370.48	0.6595	0.3701	0.6574	-0.2894	-0.0021
371.48	0.6596	0.3696	0.6578	-0.29	-0.0018
372.48	0.6603	0.3695	0.6577	-0.2908	-0.0026
373.48	0.659	0.3694	0.657	-0.2896	-0.002
374.48	0.6593	0.3692	0.6572	-0.2901	-0.0021
375.48	0.6598	0.3693	0.6566	-0.2905	-0.0032
376.48	0.6601	0.3697	0.6579	-0.2904	-0.0022
377.48	0.6587	0.3691	0.657	-0.2896	-0.0017
378.48	0.6582	0.3692	0.6569	-0.289	-0.0013
379.48	0.6589	0.369	0.658	-0.2899	-0.0009
380.48	0.6587	0.3689	0.6568	-0.2898	-0.0019
381.48	0.6586	0.369	0.6568	-0.2896	-0.0018
382.48	0.6586	0.3689	0.6565	-0.2897	-0.0021
383.48	0.6584	0.3685	0.6565	-0.2899	-0.0019
384.479	0.658	0.3682	0.6569	-0.2898	-0.0011
385.48	0.6581	0.3682	0.6562	-0.2899	-0.0019
386.48	0.6575	0.3681	0.6566	-0.2894	-0.0009
387.479	0.6572	0.3684	0.6571	-0.2888	-0.0001
388.479	0.6577	0.3681	0.6556	-0.2896	-0.0021
389.479	0.6573	0.3685	0.6559	-0.2888	-0.0014
390.48	0.6577	0.3681	0.6554	-0.2896	-0.0023
391.479	0.658	0.3677	0.6551	-0.2903	-0.0029
392.48	0.657	0.3676	0.6559	-0.2894	-0.0011
393.479	0.657	0.3672	0.6551	-0.2898	-0.0019
394.479	0.6573	0.3676	0.6559	-0.2897	-0.0014
395.479	0.6563	0.3676	0.6549	-0.2887	-0.0014
396.479	0.656	0.3678	0.6547	-0.2882	-0.0013
397.479	0.6567	0.3675	0.6547	-0.2892	-0.002
398.479	0.6556	0.3672	0.6549	-0.2884	-0.0007
399.479	0.657	0.367	0.6545	-0.29	-0.0025
400.479	0.6558	0.3664	0.6541	-0.2894	-0.0017
401.479	0.656	0.3666	0.6538	-0.2894	-0.0022
402.479	0.6557	0.3661	0.6556	-0.2896	-0.0001
403.479	0.6556	0.3667	0.6543	-0.2889	-0.0013
404.479	0.6549	0.3666	0.6543	-0.2883	-0.0006
405.479	0.6563	0.3665	0.6543	-0.2898	-0.002
406.479	0.6561	0.3665	0.6539	-0.2896	-0.0022
407.479	0.6551	0.3664	0.6537	-0.2887	-0.0014
408.479	0.655	0.3659	0.6538	-0.2891	-0.0012
409.479	0.6546	0.3659	0.6529	-0.2887	-0.0017
410.479	0.6557	0.3658	0.6542	-0.2899	-0.0015
411.479	0.6549	0.3657	0.654	-0.2892	-0.0009
412.479	0.6542	0.3654	0.6543	-0.2888	0.0001
413.479	0.6548	0.3654	0.6533	-0.2894	-0.0015
414.479	0.6541	0.3649	0.6531	-0.2892	-0.001
415.479	0.6545	0.3653	0.6527	-0.2892	-0.0018
416.479	0.6542	0.365	0.6526	-0.2892	-0.0016
417.479	0.6537	0.3653	0.6526	-0.2884	-0.0011
418.479	0.6542	0.3646	0.6543	-0.2896	0.0001
419.479	0.6531	0.3652	0.6538	-0.2879	0.0007
420.478	0.6527	0.3648	0.6526	-0.2879	-0.0001
421.478	0.6528	0.3648	0.6533	-0.288	0.0005
422.478	0.6527	0.3648	0.6527	-0.2879	0
423.478	0.6527	0.3649	0.6522	-0.2878	-0.0005
424.478	0.6535	0.3646	0.6521	-0.2889	-0.0014
425.478	0.6533	0.3646	0.6521	-0.2887	-0.0012
426.478	0.6521	0.3641	0.6511	-0.288	-0.001
427.478	0.6516	0.3642	0.6522	-0.2874	0.0006
428.478	0.6526	0.3639	0.6519	-0.2887	-0.0007
429.478	0.6518	0.3641	0.6519	-0.2877	0.0001
430.478	0.6516	0.3638	0.6517	-0.2878	0.0001
431.478	0.6513	0.364	0.6515	-0.2873	0.0002
432.478	0.6522	0.3635	0.6511	-0.2887	-0.0011
433.478	0.6515	0.364	0.6512	-0.2875	-0.0003
434.478	0.6525	0.3637	0.6507	-0.2888	-0.0018
435.478	0.6513	0.3632	0.6501	-0.2881	-0.0012
436.478	0.6517	0.3633	0.652	-0.2884	0.0003
437.478	0.6508	0.3631	0.6509	-0.2877	0.0001
438.478	0.6503	0.3631	0.6506	-0.2872	0.0003
439.478	0.6516	0.3634	0.6508	-0.2882	-0.0008
440.478	0.6504	0.3633	0.6508	-0.2871	0.0004
441.478	0.6502	0.3628	0.6507	-0.2874	0.0005
442.478	0.6504	0.3624	0.6503	-0.288	-0.0001
443.478	0.6501	0.3625	0.6505	-0.2876	0.0004
444.478	0.6505	0.3625	0.6502	-0.288	-0.0003
445.478	0.6491	0.3619	0.6502	-0.2872	0.0011
446.478	0.6493	0.3621	0.6511	-0.2872	0.0018
447.478	0.6495	0.3623	0.6499	-0.2872	0.0004
448.478	0.6499	0.3623	0.6502	-0.2876	0.0003
449.478	0.6489	0.3626	0.6498	-0.2863	0.0009
450.478	0.649	0.3622	0.6505	-0.2868	0.0015
451.478	0.6493	0.3617	0.6492	-0.2876	-0.0001
452.478	0.6486	0.3614	0.6492	-0.2872	0.0006
453.477	0.6495	0.3616	0.6488	-0.2879	-0.0007
454.477	0.6493	0.3613	0.6498	-0.288	0.0005
455.477	0.6489	0.3621	0.6489	-0.2868	0
456.477	0.6492	0.3616	0.6489	-0.2876	-0.0003
457.477	0.6485	0.361	0.6489	-0.2875	0.0004
458.477	0.6486	0.3608	0.6486	-0.2878	0
459.477	0.6482	0.3616	0.6483	-0.2866	0.0001
460.477	0.6484	0.361	0.6483	-0.2874	-0.0001
461.477	0.6476	0.3604	0.6486	-0.2872	0.001
462.477	0.6483	0.3604	0.6479	-0.2879	-0.0004
463.477	0.6478	0.3604	0.6489	-0.2874	0.0011
464.477	0.6477	0.3608	0.6479	-0.2869	0.0002
465.477	0.6475	0.3602	0.6478	-0.2873	0.0003
466.477	0.647	0.3603	0.648	-0.2867	0.001
467.477	0.6488	0.3603	0.6472	-0.2885	-0.0016
468.477	0.6475	0.3604	0.6471	-0.2871	-0.0004
469.477	0.6467	0.3598	0.6471	-0.2869	0.0004
470.477	0.6474	0.3597	0.6479	-0.2877	0.0005
471.477	0.6476	0.3594	0.6485	-0.2882	0.0009
472.477	0.6463	0.3592	0.6487	-0.2871	0.0024
473.477	0.6472	0.3588	0.6479	-0.2884	0.0007
474.477	0.6465	0.3594	0.6485	-0.2871	0.002
475.477	0.6466	0.3591	0.6482	-0.2875	0.0016
476.477	0.6463	0.3589	0.6474	-0.2874	0.0011
477.477	0.6467	0.3591	0.6462	-0.2876	-0.0005
478.477	0.646	0.3591	0.6468	-0.2869	0.0008
479.477	0.6452	0.3588	0.647	-0.2864	0.0018
480.476	0.646	0.3589	0.6477	-0.2871	0.0017

## Sheet: ed_fig2h-i
Method name: GFP-TMR FRET (Modified)
Application: SparkControl				V3.0
Device: Spark				Serial number: 1711007196
Firmware:				LUM:V5.2.3|MTP:V13.1.5|FLUOR:V5.1.3|FLUOR_FP:V5.0.2|FLUOR_BOTTOM:V5.0.2|FLUOR_MEM:V5.0.7|FLUOR_MEX:V5.0.7|INJ:V3.1.1|COOLING:V1.1.8|PODI:V1.11.1
Date:				2021-02-19
Time:				5:09 PM
System				CB-PC-066
User				CB-PC-066\user
Plate				[GRE96ft] - Greiner 96 Flat Transparent Cat. No.: 655101/655161/655192
Lid lifter				No lid
Humidity Cassette				No humidity cassette
Smooth mode				Not selected
List of actions in this measurement script:
Plate
	Fluorescence Intensity Scan Top Reading					GFP
Name				GRE96ft
Mode	Fluorescence Intensity Scan Top Reading
Name	GFP
Scan selection				Emission Scan
Excitation				Monochromator
Excitation wavelength [nm]				450
Excitation bandwidth [nm]				10
Emission wavelength start [nm]				480
Emission wavelength end [nm]				700
Emission wavelength step size [nm]				2
Emission scan number				111
Emission bandwidth [nm]				10
Gain Manual				130
Mirror				Automatic (50% Mirror)
Number of flashes				20
Integration time [µs]				40
Lag time [µs]				0
Settle time [ms]				0
Z-Position [μm]				20000
Z-Position mode				Manual
Start Time				2021-02-19 17:05:41
Temperature [°C]				37
ed_fig2h
Wavel.	G4	G5	G6	H4	H5	H6				Wavel.	E4	E5	E6	F4	F5	F6
480	1515	1364	1397	1384	1406	1460				480	1478	1455	1404	1604	1628	1559
482	1567	1475	1549	1601	1619	1527				482	1654	1678	1622	1690	1669	1793
484	1841	1570	1816	1724	1739	1752				484	1908	1913	1867	2274	2120	2013
486	2094	1954	1998	1957	1938	1992				486	2142	2191	1986	2365	2426	2511
488	2274	2177	2321	2240	2167	2345				488	2525	2493	2418	2951	2739	2913
490	2789	2596	2693	2774	2808	2755				490	2905	2941	2793	3493	3460	3470
492	3389	3052	3183	3047	3172	3255				492	3499	3348	3280	4244	4100	4152
494	3841	3644	3700	3579	3702	3692				494	4291	4024	3867	5080	4948	5086
496	4492	4243	4423	4337	4241	4419				496	4893	4765	4712	5760	5593	5905
498	5233	4865	4994	4885	5006	5107				498	5799	5612	5198	6885	6639	6898
500	5897	5526	5912	5811	5748	5586				500	6494	6145	6038	7897	7423	8023
502	6468	6233	6631	6359	6446	6388				502	7246	7069	6498	8831	8565	8909
504	7336	6813	7013	7090	6902	7133				504	8175	7755	7363	9923	9406	9801
506	7974	7260	7619	7428	7658	7575				506	8564	8163	7845	10676	10211	10822
508	8124	7815	8217	8156	8134	8050				508	8769	8332	8180	11291	10910	11382
510	8282	7845	8320	8277	8418	8084				510	9092	8848	8235	11510	11132	11401
512	8541	7695	8214	8180	8125	8105				512	9030	8780	8500	11499	11376	11446
514	8166	7702	8049	7893	7830	7791				514	8995	8550	8276	11182	10768	11060
516	7792	7325	7767	7759	7522	7566				516	8433	8257	7744	10720	10367	10509
518	7480	6966	7387	7298	7262	7122				518	8022	7827	7471	10045	9947	10163
520	6784	6756	6857	6705	6695	6896				520	7297	7101	6854	9134	9060	9322
522	6462	6148	6427	6219	6301	6241				522	7133	6412	6393	8631	8481	8654
524	5925	5701	5786	5666	5946	5860				524	6141	6369	6050	8088	7652	7849
526	5488	5268	5351	5366	5456	5397				526	5907	5849	5483	7356	7159	7498
528	5226	5011	5054	4954	5130	5123				528	5385	5357	5051	6885	6853	6941
530	5126	4551	5004	4802	4670	4736				530	5025	4931	4742	6481	6186	6474
532	4679	4397	4534	4529	4678	4596				532	4924	4885	4586	6052	5997	6217
534	4504	4173	4484	4232	4439	4449				534	4649	4609	4572	5961	5757	5983
536	4165	3974	4251	4299	4096	4182				536	4449	4390	4240	5787	5448	5770
538	4035	3675	3959	4038	4027	4159				538	4240	4075	4154	5521	5158	5269
540	4080	3788	3942	4046	4018	3939				540	4205	4140	3987	5288	5090	5130
542	3805	3748	3798	3626	3829	3969				542	4183	4235	3836	5107	4897	5049
544	3656	3541	3749	3654	3610	3647				544	3920	4060	3812	4909	4685	4934
546	3739	3464	3659	3634	3563	3599				546	4089	3887	3752	4736	4654	4642
548	3627	3402	3578	3493	3650	3521				548	3839	3746	3566	4554	4438	4683
550	3558	3358	3579	3331	3450	3519				550	3820	3832	3483	4497	4441	4496
552	3652	3261	3464	3456	3493	3419				552	3962	3675	3555	4654	4293	4598
554	3725	3293	3620	3485	3471	3469				554	3981	3980	3670	4424	4367	4360
556	3550	3503	3763	3611	3549	3600				556	4047	4041	3848	4273	4174	4457
558	3964	3831	4006	3758	3693	3809				558	4251	4284	4061	4399	4360	4351
560	4033	4199	4254	4030	4131	3868				560	4685	4580	4200	4501	4258	4361
562	4705	4273	4418	4311	4300	4019				562	5255	4869	4844	5007	4581	4694
564	4988	4814	5055	4489	4460	4540				564	5719	5465	5077	5165	4784	4834
566	5587	5205	5462	4830	4870	4896				566	6563	6045	5777	5327	5002	5232
568	6035	5530	5706	5506	5395	5386				568	7039	6549	6308	5526	5256	5579
570	6359	5982	6324	5875	5679	5801				570	7630	7186	6883	5770	5517	6015
572	6900	6402	6698	6217	6100	6176				572	8232	7747	7188	6202	6077	6004
574	7269	7150	7044	6525	6552	6607				574	8584	8594	8005	6579	6133	6519
576	7749	7376	7545	6832	6759	6751				576	9430	8834	8395	6608	6334	6326
578	8092	7545	7734	6880	7058	6710				578	9389	9049	8525	6829	6404	6597
580	8049	7447	7782	7005	6898	6810				580	9463	9117	8812	6852	6563	6791
582	7812	7660	7901	7074	6862	6761				582	9909	9204	8570	6701	6448	6481
584	7686	7200	7669	7044	6582	6653				584	9303	9112	8739	6688	6184	6491
586	7700	7134	7485	6699	6398	6496				586	9136	8906	8240	6327	5926	6307
588	7321	6988	7043	6327	6378	6364				588	8905	8233	7999	5808	5802	5733
590	6970	6551	6557	6092	6002	5935				590	8525	8033	7708	5704	5256	5726
592	6551	6051	6288	5597	5722	5611				592	7916	7628	7016	5206	5019	5348
594	6156	5913	5932	5253	5411	5386				594	7307	7315	6849	4830	4718	5069
596	5765	5321	5550	4976	4921	4872				596	6747	6666	6291	4603	4422	4501
598	5332	4917	5014	4595	4786	4444				598	6368	6163	5735	4310	4284	4124
600	4781	4608	4750	4170	4327	4231				600	5801	5314	5102	4036	3919	3844
602	4485	4236	4332	4219	3818	3969				602	5289	4963	4853	3627	3463	3405
604	4214	3812	3890	3546	3515	3646				604	4816	4747	4353	3368	3229	3309
606	3672	3623	3797	3284	3235	3262				606	4543	4343	3985	3059	3143	3072
608	3440	3221	3315	2972	3051	3019				608	3971	3951	3738	2863	2675	2892
610	3169	2953	2988	2907	2800	2772				610	3671	3666	3386	2764	2600	2452
612	2901	2852	2975	2673	2548	2519				612	3592	3386	3202	2566	2426	2423
614	2739	2587	2559	2454	2352	2517				614	3358	3009	2904	2281	2249	2314
616	2619	2454	2456	2363	2395	2182				616	3273	2990	2835	2150	2087	2232
618	2509	2277	2421	2170	2191	2157				618	2894	2768	2769	2107	2045	2077
620	2295	2248	2301	2069	2069	2084				620	2686	2618	2559	1909	1872	1919
622	2218	2168	2166	1902	2096	1980				622	2597	2583	2305	1882	1668	1905
624	2214	2077	2123	1904	1886	1945				624	2446	2472	2296	1817	1790	1834
626	2070	2048	2111	1817	1866	1797				626	2484	2430	2267	1823	1641	1733
628	1948	1926	1919	1732	1913	1711				628	2414	2343	2171	1711	1559	1636
630	1972	1762	1853	1660	1866	1809				630	2319	2154	2054	1580	1589	1555
632	1946	1868	1807	1673	1606	1663				632	2105	2162	2077	1516	1485	1500
634	1865	1563	1690	1595	1618	1687				634	2105	2047	2076	1491	1415	1429
636	1964	1717	1698	1648	1672	1527				636	2116	2118	1997	1516	1365	1495
638	1894	1574	1546	1485	1464	1483				638	1994	1887	1764	1382	1334	1417
640	1526	1447	1560	1351	1472	1460				640	1969	1839	1786	1298	1342	1249
642	1660	1462	1504	1371	1319	1339				642	1879	1658	1710	1219	1337	1335
644	1398	1291	1493	1267	1384	1249				644	1828	1801	1640	1170	1183	1137
646	1338	1444	1476	1238	1389	1119				646	1642	1600	1641	1150	1058	1107
648	1319	1204	1314	1275	1362	1231				648	1582	1590	1365	1110	1071	1038
650	1245	1185	1305	1032	1172	1163				650	1511	1469	1353	1097	961	961
652	1155	1191	1133	1035	1064	1049				652	1485	1352	1264	1058	826	1080
654	1034	1102	1125	1015	950	924				654	1247	1306	1045	996	951	872
656	1005	1008	1009	806	872	906				656	1296	1311	1144	867	756	894
658	959	893	985	859	917	917				658	1054	1183	1044	877	675	720
660	908	879	906	822	761	880				660	1103	1082	1054	693	713	690
662	898	785	812	813	771	838				662	996	1065	998	703	682	656
664	804	705	823	703	679	740				664	1003	872	926	718	645	618
666	837	797	675	607	668	602				666	869	941	832	651	690	600
668	689	614	730	635	564	612				668	718	769	776	673	544	632
670	672	609	617	564	578	656				670	785	670	773	526	558	583
672	600	626	593	581	623	593				672	677	658	691	489	539	531
674	578	554	522	522	508	498				674	656	596	627	472	486	503
676	517	537	503	508	415	455				676	646	649	601	485	430	433
678	490	494	552	487	463	529				678	546	492	531	526	361	420
680	407	399	448	455	421	442				680	593	539	483	359	399	341
682	506	454	452	516	456	471				682	488	503	578	364	435	471
684	477	393	454	354	401	355				684	521	510	409	361	359	319
686	369	403	358	310	437	348				686	488	497	408	317	358	368
688	396	348	387	399	394	342				688	527	418	482	358	396	322
690	354	343	334	316	359	322				690	485	321	453	360	341	346
692	312	343	338	341	312	297				692	442	472	410	283	323	313
694	359	326	345	317	326	292				694	400	381	389	284	285	262
696	309	291	293	316	297	313				696	365	423	388	257	243	286
698	334	358	365	283	257	255				698	364	384	283	309	338	237
700	383	272	439	247	290	275				700	352	375	319	225	321	267
ed_fig2i
CoA-SnifitG41	CoA-SnifitG41+DPT	CoA-SnifitG41+CoA	CoA-SnifitG41+CoA+DPT
0.96079	1.02895	1.6798	1.18158
0.97049	1.05344	1.69618	1.22035
0.93452	1.06913	1.67884	1.18708
