# Supplementary material for: Probing coenzyme A homeostasis with semisynthetic biosensors
Source: Nat Chem Biol. 2022 Oct 31;19(3):346–55. doi: 10.1038/s41589-022-01172-7 (PMC9974488; doi:10.1038/s41589-022-01172-7)
Supplement: Source Data Extended Data Fig. 3 — Source spectral data. [file 41589_2022_1172_MOESM9_ESM.xlsx]

## Sheet: ed_fig3a
[ATP]/[ADP] = 9, [ATP]+[ADP] = 0.5mM
Wavelength	A6	B6	C6	D6	E6	F6	G6	H6		Wavelength	A6	B6	C6	D6	E6	F6	G6	H6		Wavelength	A6	B6	C6	D6	E6	F6	G6	H6
490	77231	77843	77458	81919	85093	95748	94152	96735		490	74346	74281	76762	80994	83951	94599	93216	92821		490	75414	76078	78431	80637	84109	93605	91610	92240
492	70633	70099	71231	74383	79817	89325	89433	88821		492	68237	67645	68364	74523	79013	87618	88542	86794		492	67476	67117	68040	73073	77819	86246	87031	85654
494	72885	70629	72652	76833	82979	91672	93903	91228		494	69930	67322	68467	75152	81953	89212	92177	89699		494	67407	66908	66556	73956	79804	88730	90457	88890
496	83665	78768	82366	87489	95089	103490	109085	105024		496	78799	75512	77444	84143	92539	100740	103840	101581		496	75488	74766	75520	84161	91633	100512	103324	101043
498	93667	88975	94008	98832	108831	117472	122717	119492		498	88520	85062	87517	95146	106508	114516	119079	115953		498	86062	83776	85809	93772	104434	114886	118294	115351
500	102746	98605	103495	108960	121258	131733	137331	133695		500	97847	94466	98238	106368	118501	129020	133018	129949		500	94949	92260	95844	104324	116701	127945	133439	128361
502	111350	107264	110564	118898	132751	145127	149698	145422		502	105978	102859	106592	116462	130510	141769	146383	141291		502	103653	100082	104530	112970	126766	139278	145877	141660
504	119513	114930	117148	127119	141601	156043	161675	157287		504	112386	109461	114504	124474	138660	152107	155756	151542		504	110263	106686	112329	121683	135486	149350	156066	151768
506	125070	120659	123537	133528	149905	162921	170434	165177		506	116494	114794	119441	130635	146133	158587	164289	160205		506	117205	111751	118151	127032	142721	156573	163575	160187
508	128588	124521	128437	138041	154585	167662	175987	172203		508	119809	117624	123887	133860	150678	162642	170210	166959		508	119789	114043	121798	131643	147578	163592	169963	164464
510	130230	127073	131797	140215	157704	170141	178749	175241		510	121695	119741	125818	136002	153067	165804	173663	170311		510	121612	116252	122138	133974	150505	166912	173079	168110
512	131809	127691	132230	139982	156848	171862	179819	177577		512	122325	120947	127288	136137	153316	167571	175082	169022		512	120796	116952	122714	135262	152029	168791	174682	169683
514	130036	126916	129514	138788	156073	170298	178418	174642		514	120663	119671	126093	135851	152304	167178	173217	168050		514	119680	116972	121255	134516	150830	166616	172402	169259
516	126382	123248	125181	134750	151715	167554	173467	169571		516	117610	115623	122699	132877	148532	162764	169825	163634		516	117021	113263	119542	130966	147538	163059	169047	165071
518	120823	118384	120031	129926	145845	161245	167550	161630		518	112390	110428	116115	127777	143151	156307	163133	159290		518	112204	108755	114560	126384	141815	157379	162325	158830
520	115389	111271	113949	122721	139032	153082	159657	153432		520	106793	104792	109772	121138	134720	148209	156052	151555		520	107314	103002	108940	119961	136118	148948	153898	151824
522	108800	104218	107977	115887	130631	143488	149956	145401		522	100991	99583	102850	113377	127084	139490	147021	142256		522	99590	97941	102033	113710	128071	140010	145315	142439
524	101166	96737	100203	109377	121970	133755	138353	135788		524	95116	93292	96616	105986	118156	130746	136336	131726		524	93451	91010	95033	105504	118911	130386	135669	132127
526	94576	90593	93446	102031	111394	123424	127412	126442		526	88125	86658	89330	97728	109664	121746	125184	121347		526	85641	84932	88633	97576	110129	121429	126466	121143
528	88321	84398	86400	95480	103203	112748	119477	117051		528	81335	80752	83346	91156	102725	112732	115542	112647		528	79756	78520	82761	90091	101745	112106	116781	112791
530	82714	78959	81055	87440	96177	103626	111311	109752		530	75331	74995	77831	85254	95994	104507	107437	104948		530	74045	73255	77980	84292	95077	103228	107672	105140
532	76552	74166	76056	80370	89942	96805	104685	102146		532	70702	70055	73509	79521	89992	96464	100605	97809		532	69840	68517	73040	78146	87654	94908	99697	98849
534	72472	69268	70420	74569	84267	91206	97628	94758		534	66493	65417	68834	74485	83419	90041	94098	91181		534	66074	64901	68313	72977	81893	89268	92968	91092
536	68351	64830	66371	70846	79154	86554	91545	88366		536	63148	62758	64809	69329	78935	84373	89829	85818		536	62925	61314	63939	68906	76860	84297	87665	85286
538	63740	60733	63188	66982	74375	81113	85758	84288		538	60031	59880	61635	65815	74573	80215	84389	80883		538	60219	58065	60499	66063	72740	80156	82201	80679
540	59838	58112	61079	63784	70451	77031	80518	79264		540	57145	57371	58999	61750	70670	76160	80350	76455		540	57202	54949	58042	62155	69528	75465	78507	77491
542	57248	55978	58024	60093	67143	72880	76135	75445		542	54926	53843	56105	58883	66020	71748	75441	72734		542	54565	52459	55852	58223	65945	70795	74257	74117
544	56498	54187	54385	57696	64264	69571	71940	71363		544	53111	52290	54237	56579	62800	68465	72389	69879		544	52854	50579	53654	55520	63020	67126	71981	69925
546	55132	53391	52162	55946	61768	66692	69045	68436		546	51767	50726	52395	55394	59584	65104	69022	67371		546	51045	49076	51319	55213	60619	64200	68005	66585
548	53651	52229	51070	53765	58936	64052	66306	65260		548	50487	50361	51109	53252	57789	62813	65828	64342		548	49452	48173	50211	54366	58668	61605	65686	64222
550	51439	51851	51147	52858	56618	62280	63363	62084		550	49876	49306	50222	52281	55705	59598	62835	61242		550	48865	48425	49599	53187	57173	59179	62491	62214
552	50038	49970	50307	51497	54909	59768	61463	59761		552	49830	48871	49983	50697	54490	57715	60675	58625		552	48730	49036	48976	51578	54446	56964	60000	60098
554	50290	50241	49637	51272	53104	57694	58136	57037		554	50357	48543	50229	51160	53438	55760	58357	56568		554	49484	50250	48839	50679	52499	56195	57920	56958
556	51080	49700	50303	51283	52067	55530	56389	55951		556	51105	49136	50538	50829	51819	54076	56313	54590		556	49828	49826	48340	50965	51166	55321	55932	54093
558	52794	51235	52157	51450	51648	53581	54710	53944		558	52613	49861	51395	51773	50535	51982	54227	52451		558	51815	50709	49538	51553	50912	53924	53678	51949
560	53895	52515	53612	52463	51360	52457	53927	53180		560	53815	52428	53278	52882	49636	50365	53167	50502		560	52694	52056	51644	52306	50731	52452	52213	50726
562	56414	54646	54472	52657	51215	51381	53115	52048		562	56416	54038	55272	53436	49772	50008	51419	50102		562	54621	54814	54177	52405	50339	51303	51156	49764
564	57972	56804	55969	53193	51015	51866	51240	51163		564	58834	57144	57452	53560	49553	50131	50593	49670		564	56970	56296	57110	53344	49591	50385	50956	48765
566	59971	58111	58076	54057	51081	51198	49844	49819		566	61216	58232	58728	53896	50050	50553	50025	48803		566	61134	58430	57917	54103	49637	49628	49486	47871
568	61343	60367	58705	55357	51450	50354	49326	48044		568	63084	60278	59169	55872	50281	50795	49750	47375		568	63909	59101	60480	55767	49961	49572	49402	47423
570	62741	61535	59695	56643	50925	48714	48659	48013		570	65232	61356	60022	57880	50322	49776	48921	46872		570	65245	60773	62063	56472	50554	50344	48639	46570
572	63118	62056	60361	57559	51067	48591	49484	47186		572	66412	62863	61813	58980	50928	48587	48321	46322		572	65820	61697	64037	57846	50705	49741	48703	46040
574	63524	61963	62466	58181	50801	48619	48706	47711		574	66957	64295	63206	58491	50924	48075	48627	46636		574	66160	63407	65045	58062	50181	49034	47434	45430
576	64221	61917	62937	58335	50884	49160	49112	46725		576	66928	65186	63436	57145	51400	48090	48538	46280		576	66771	64886	65087	58339	50215	48125	47130	45712
578	64664	62935	62861	57859	50698	49057	48637	47344		578	67119	65390	63601	57033	50534	48067	47644	45222		578	66868	65532	65852	58022	49441	47456	46121	44943
580	65408	63214	62349	56504	49908	47682	47222	46160		580	66738	64693	63626	57006	50308	46947	46369	43398		580	67403	66248	65536	57740	48707	46250	45293	44465
582	65144	62815	61098	56150	48352	46034	44936	44482		582	65353	63618	63715	56777	49473	45939	44986	41779		582	66865	64734	65369	57783	47764	44695	43948	43254
584	64583	61351	61240	55903	47344	43953	42845	42097		584	65184	62840	63029	55874	47807	44398	43479	41057		584	66158	64751	63286	57085	46482	43341	42895	41999
586	62601	59758	59805	54945	45303	42781	42287	39725		586	64305	61812	62148	54825	45896	42574	42433	39508		586	64271	62903	61239	54880	46193	42134	42259	40278
588	59666	58422	58709	52829	43803	41055	41561	37855		588	62347	59880	59831	53168	43365	40623	41013	36720		588	62481	60970	58970	53079	44812	40257	40568	38190
590	57107	56191	54936	49799	41380	38962	39409	35797		590	59555	56904	56134	50370	41098	38240	39205	34960		590	59112	57209	56791	50620	42777	38550	39032	36894
592	53954	52244	52589	48019	38726	36951	36402	34063		592	56297	53528	52496	47568	38256	36153	35238	33769		592	55622	52761	54009	48585	38964	35297	35914	35063
594	51338	47705	48613	45162	35977	34319	33714	32618		594	52771	50236	49358	45452	35606	33761	32714	32470		594	51523	49592	49856	44974	35736	33466	33798	32809
596	48037	44296	46301	42352	33688	31636	30725	30302		596	48742	47090	46146	42408	33336	31691	30313	29889		596	48510	46065	46978	42358	33668	30894	30433	30192
598	45400	42075	42751	38931	31627	29264	28642	28473		598	44348	44037	43554	38889	31735	29365	28503	27719		598	44801	44387	43488	39492	32042	29723	27853	27704
600	42377	40550	39492	36126	29193	27144	26257	25814		600	41183	41674	40777	35827	29939	27349	26299	25992		600	42687	41226	41271	37520	30162	27454	25599	26013
602	38948	37711	35985	33093	27391	25254	25100	24092		602	38551	39092	38770	33772	28084	25843	25136	24498		602	39450	38643	37788	35052	27844	25410	24557	24207
604	35598	34707	33353	31031	25345	23601	23076	21656		604	36308	37278	35763	31174	25634	24673	24029	22383		604	37314	36313	35495	32437	25708	23608	23927	22144
606	33056	32185	31638	29109	23660	21540	21599	20545		606	34445	33872	33319	29262	23970	22633	22579	20498		606	34172	34196	33012	29708	23458	21611	21862	21207
608	30836	30329	29827	27835	21345	20003	20025	19261		608	32002	31180	30268	26870	21936	20866	20025	18915		608	31686	30577	31085	26945	21834	20443	20025	18998
610	28476	28459	28279	25916	20345	18412	19022	18191		610	29901	28144	28080	25751	20445	19042	18839	17784		610	29253	28229	28231	25309	20175	19081	18401	18009
612	26129	25437	26504	23853	19221	17465	17494	16692		612	27038	26536	26177	23282	18851	17890	17584	17411		612	27093	25535	25876	23571	19224	18100	17509	16069
614	24877	23182	24260	21224	17944	16531	16362	15506		614	24867	25045	24509	20981	17563	16222	16436	16286		614	25180	25098	23718	21789	17404	16755	16346	15035
616	23325	21550	22217	19470	16565	15331	14787	14578		616	23406	23354	22680	18642	16666	14613	15140	15131		616	23399	22617	22423	20376	16259	15595	14751	14239
618	21509	20376	20351	18446	15207	14213	13767	13261		618	21604	21142	20750	16554	15486	13197	13689	13371		618	21780	21298	21031	18615	14813	14300	14171	13788
620	19343	19028	19294	17294	14065	13068	12765	12219		620	19716	18401	19836	16054	13991	12034	12479	12313		620	20102	19219	19542	17982	14405	13315	13120	13536
622	17543	17509	17536	15756	12830	12264	12349	11148		622	17717	16985	18176	15249	12696	11441	11605	11050		622	18542	18302	17838	16466	13227	12154	12159	12437
624	16290	16455	16697	14116	11837	11622	11525	11203		624	17409	16327	17095	14868	11802	11191	10787	10544		624	16700	17005	16519	15015	12485	11321	11211	11398
626	15440	15405	15209	13264	11485	11044	10709	10677		626	16382	16248	15143	13744	11165	11141	10473	9969		626	15959	15586	15381	13962	11128	10791	10454	10349
628	14530	14438	14495	12932	11179	10179	9779	10194		628	15231	15186	14556	12771	10426	10965	9577	9516		628	15392	14253	14687	13214	10398	9834	9776	9426
630	13472	13249	13730	12109	10474	9208	9107	8852		630	13737	14259	13447	12433	9671	10153	8866	8869		630	15158	13908	13816	12629	9783	9022	8748	8518
632	12339	11924	13064	11460	9697	8907	8467	7988		632	13223	13346	13082	11794	9072	9336	8235	8083		632	14465	13271	13028	11355	9574	8289	8478	8015
634	11740	11387	12539	10390	8729	8516	7849	7315		634	12573	12458	12126	11127	8637	8539	7571	7742		634	13694	12395	12173	10663	9261	8037	8087	7759
636	11554	10769	11132	9672	8304	8277	7662	7070		636	12562	11590	11466	10206	8342	7959	7160	7267		636	12881	11866	11387	10146	8518	7855	7977	7592
638	11048	10126	10360	8914	7767	7398	7011	6940		638	11916	10582	10554	9685	8016	7491	6757	6877		638	11563	11442	10497	9921	7812	7302	7660	6722
640	10258	9308	9224	8466	7348	6755	6641	6385		640	11952	9965	10034	9044	7602	6891	6669	6356		640	10514	10945	10000	8920	7456	7238	7256	6295
642	9082	9100	8842	8098	6999	6340	5834	6059		642	10966	9374	9396	8504	7190	6806	6463	5660		642	9544	9810	9307	8619	7392	6732	6551	5716
644	8384	9031	8207	7859	6221	5927	5607	5547		644	9941	8975	9030	7674	6563	6509	6362	5499		644	8832	9455	8896	7894	6980	6700	5861	5490
646	8028	8278	7950	7281	5775	5560	5086	5554		646	8886	8549	8246	7370	6238	6089	5701	5223		646	8647	8843	8277	7764	6039	5563	5217	5095
648	7768	7514	7406	6848	5371	5113	4646	5441		648	7891	7994	7794	7046	5875	5662	5206	5254		648	8157	8087	7555	7169	5660	5162	5537	4830
650	7269	7361	7152	6668	5591	4790	3841	5134		650	6974	7414	7343	6989	5703	5604	4656	5197		650	7386	6917	6676	6918	6312	4999	6576	4873
[ATP]/[ADp] = 9, [ATP]+[ADP] = 1.0mM
Wavelength	A7	B7	C7	D7	E7	F7	G7	H7		Wavelength	A7	B7	C7	D7	E7	F7	G7	H7		Wavelength	A7	B7	C7	D7	E7	F7	G7	H7
490	80311	73564	77093	84094	84412	88368	92321	96368		490	73914	73859	76551	79128	82422	88822	93655	95676		490	73485	72915	74315	77874	80986	86592	89464	97259
492	74386	69739	70712	75974	79490	84776	87273	91409		492	67733	67165	69244	73302	78411	83156	87345	89562		492	66887	66019	68140	71032	76260	82861	85057	88671
494	75971	72913	72032	76551	83797	89120	91905	95786		494	69338	68371	69709	75655	81737	87883	90417	93453		494	68125	67226	68229	73069	79090	87000	90231	91098
496	85588	83282	80940	87371	96742	102134	105883	109979		496	78582	78085	78489	85373	93319	100871	103606	106815		496	77619	77233	76605	83773	91119	100178	103939	105361
498	95925	93377	91916	99458	110784	116662	120736	125268		498	89420	88716	88674	97276	107145	115680	118733	122354		498	87056	86702	87109	95653	103953	113097	118762	121335
500	106063	104160	102115	110592	122378	130628	135820	140464		500	99245	99026	98602	107992	121234	128897	133826	136258		500	96812	95990	97114	105224	117100	126544	132648	135998
502	115900	112685	111673	121139	133263	141753	147689	151824		502	108372	107945	107371	117460	130844	139817	146391	147596		502	104530	103772	105982	113718	127758	137407	144858	148342
504	123789	121603	118724	128855	142230	152248	158750	162159		504	115639	115016	113930	124902	138720	150006	156134	157325		504	112920	110929	111555	120938	136625	148525	153421	158625
506	129878	126857	124518	135613	151189	160088	165205	169623		506	121037	120754	118620	131721	144042	156545	164114	164845		506	117578	116162	117196	127537	143305	156153	161245	166834
508	134030	131068	128738	139342	156970	166125	171732	175608		508	125695	124306	121214	137375	149461	162552	168857	172150		508	122223	119827	121006	133197	149207	160623	167386	171202
510	135524	132724	130845	141742	160118	168922	175427	179372		510	127553	126218	123477	139924	152798	164863	172615	176150		510	123390	122310	123759	135571	152112	164069	173458	173191
512	137162	133527	131133	141648	160173	170775	177156	180055		512	128638	125853	123622	139010	155022	166615	172826	177055		512	124725	123179	124875	137391	153368	166371	174169	173968
514	135104	131947	129654	139307	157899	170429	175344	180066		514	126571	123546	123577	136965	154432	165007	172085	174913		514	122544	121979	123695	134860	151570	166353	173588	172812
516	132551	128629	126938	138013	153934	167034	170548	177125		516	122828	120484	120233	133840	151239	161565	167989	170592		516	119603	119102	120607	131802	148385	162186	168345	169521
518	126180	123261	121434	133675	147763	158949	164436	169580		518	117581	115665	116297	129293	143657	154492	161977	164545		518	113637	114305	114858	126755	142243	153909	161829	162452
520	119873	117284	114628	127694	139613	149937	156177	161117		520	112860	110506	109877	123129	136905	147568	154381	156160		520	109031	107813	108415	121564	134880	146780	153177	155042
522	111851	110611	107513	118502	131585	140471	146947	149190		522	106128	103697	104049	114924	128369	139537	146158	146322		522	102278	101594	101177	114462	126792	137295	144405	145760
524	104465	103121	101214	110218	122373	131087	136593	139596		524	99204	97415	96881	107323	120582	130598	135269	136484		524	95219	94755	94429	106480	118166	127669	134103	135496
526	96898	95266	94646	102293	113919	120453	126518	127115		526	90576	90708	90380	98213	110428	120745	124818	126960		526	88076	89017	88285	97750	109925	117658	123425	124804
528	91281	88068	88032	94820	104858	112593	117338	118238		528	83689	84464	83484	91588	103010	111372	115238	118303		528	82143	82582	81539	90973	101816	109656	113394	116499
530	85385	82380	82623	88781	98084	105554	109092	109231		530	77956	78532	78193	85032	95879	103297	107480	108712		530	77631	76981	76544	83257	95015	102883	106266	109747
532	79982	77692	76628	83657	92449	99601	101873	102472		532	73028	73225	73192	79485	90202	96277	100663	100790		532	72581	72149	71007	78512	87610	96268	99503	103940
534	74156	73378	71890	77754	86025	91518	95078	96093		534	69551	68798	68696	74290	83394	89038	93525	94981		534	68429	66673	67903	73424	81608	89548	93451	96044
536	69448	68945	67584	73079	79925	84381	89647	90828		536	66084	65125	65089	69636	77893	82775	88039	90747		536	64339	62802	63995	70669	76004	83693	87864	89021
538	66066	64706	64034	68091	74203	78632	84828	85588		538	63190	62029	61554	66541	73594	77829	82752	85161		538	60781	58740	61619	66575	71850	78293	82626	82467
540	63023	62390	61148	65770	70336	75734	79899	80803		540	59903	58470	58977	63306	70391	74092	78418	80300		540	57741	57248	57591	63752	69014	74195	78431	78547
542	60684	59275	57528	62394	67137	73206	75709	77384		542	57275	55577	56164	61094	66557	70614	74953	76917		542	55913	54504	55535	60059	65534	70861	74713	75489
544	59075	57383	55677	59988	64582	70792	73076	73991		544	55070	54346	53976	58482	64446	67195	71914	74075		544	54345	52579	53071	58247	63394	67997	71257	73021
546	57699	54098	53368	57362	62392	67273	70940	70764		546	53049	52874	52274	56995	61931	64918	68719	70666		546	52383	50803	52208	56561	60780	65322	68169	69924
548	56266	53224	52176	55390	60181	63773	67347	66659		548	51193	51272	51098	54777	60189	62770	65066	66630		548	51735	49912	50417	55205	59075	62228	64616	66394
550	54267	51806	51505	54637	58264	60957	63654	64100		550	49385	49221	50076	52943	57655	61220	61403	64278		550	50450	49720	49569	53216	56331	59823	62232	62740
552	52830	51003	50876	53336	56564	57904	60532	61574		552	49264	49423	48990	52043	55087	58687	58828	60946		552	50182	48423	48432	51406	54124	56935	60681	59581
554	52914	50939	50610	53579	55127	56259	58346	59755		554	49442	49796	48626	51565	53451	57090	57144	58615		554	49623	48732	48254	50484	53042	55823	59064	57780
556	53147	51293	50963	53101	53545	54006	55745	58102		556	51213	50740	49493	51597	51921	55330	55556	55791		556	50690	49242	48629	49418	51933	54242	57133	55893
558	54458	52672	51756	52998	51974	52889	54138	56364		558	52488	51650	51377	51079	51676	54378	53746	53805		558	51588	51483	50366	49390	51250	52915	54306	54067
560	55488	54223	53104	52703	51561	51649	53373	54282		560	54649	53798	53077	52130	51269	53691	52232	52111		560	52778	53434	52412	50516	51288	51270	52086	52636
562	57353	56742	53928	53635	52227	51864	52820	52835		562	57001	56076	53975	53273	51047	51537	51437	51108		562	54291	55545	54408	52975	51542	50864	51168	51988
564	58954	58271	55888	55079	52325	51728	52333	51864		564	60129	58591	56172	54824	50786	50970	50019	50875		564	56886	57713	56491	55079	51519	50323	50816	51385
566	60477	58807	57266	56633	52637	51925	50902	51888		566	62185	60693	58244	55819	51464	49946	49878	50274		566	59720	60785	57874	56483	50950	49570	50910	50281
568	61958	60128	58801	57702	52090	50799	49696	50548		568	63707	62852	59860	57682	52089	50502	49205	49683		568	62043	61756	58216	58106	51475	49226	49929	49064
570	63258	62020	59724	58715	53083	49598	48625	50071		570	64411	63759	59907	57965	53048	49404	49537	48868		570	64408	62772	59674	59068	51784	48900	48918	48141
572	63989	63722	60715	59840	53327	48482	48046	49575		572	65889	65050	61054	58585	53231	49201	48692	48474		572	66309	62911	60483	58964	51551	49442	47791	47211
574	65215	64947	61753	59671	53610	48576	48094	49375		574	65990	65049	62332	58908	53652	48740	48119	47850		574	67401	64059	62349	58302	51424	48708	46869	47697
576	65191	65729	61543	58864	53356	49437	48049	48709		576	65533	66470	62492	59991	52957	48964	46906	46967		576	67313	64934	63006	58285	51465	48671	46432	48576
578	65777	65631	62041	58389	52650	48787	48782	47418		578	67101	66278	62775	60036	52060	48457	45988	45681		578	66294	64651	63984	59277	51765	47989	46466	48008
580	65317	63994	61271	58349	52413	47359	48366	46242		580	67882	66256	62942	59796	50888	47018	45395	45079		580	65969	65803	63372	59422	50759	47382	46011	47271
582	65910	62088	61646	57812	51257	45025	46680	44634		582	68365	65285	63178	58415	50486	46020	44283	44294		582	66179	65292	62981	58711	50355	46022	45075	45162
584	64963	61525	60885	56513	49222	44698	43332	43787		584	65099	64050	61841	57869	49498	44634	43133	43503		584	65475	64959	62140	58409	49245	44800	43409	44127
586	63345	59633	60425	54845	48194	42956	41696	43169		586	63307	62099	59855	56340	48061	43192	41299	41959		586	64600	62457	61116	56542	48645	42612	42582	41948
588	60419	58766	57483	53278	46499	42034	39636	41515		588	61756	59824	57935	54280	45394	41048	40432	39759		588	62537	60272	59363	54446	45635	41583	40427	40176
590	56907	56275	53934	51489	44347	39136	38499	39402		590	59855	58639	55073	51723	43778	39009	38694	37514		590	60165	58324	56180	50933	42536	39055	37881	37613
592	53264	54090	50445	48353	40627	37306	36061	35600		592	56426	56103	52898	48187	41757	36784	36127	34434		592	55780	55018	52897	48044	39294	37162	34991	34790
594	49806	49413	47992	44656	37038	34515	33491	32352		594	52696	51479	49042	45714	39180	33882	33285	33051		594	51535	51377	48325	45167	36364	33948	32659	32378
596	46149	45868	45353	40432	35785	32453	30684	29234		596	48884	46581	46059	42276	35499	31360	30512	30385		596	48694	47143	44755	42073	34582	31724	30814	30313
598	42734	42668	42059	38213	33545	30150	27734	26929		598	46295	43610	42398	39481	32285	29139	28814	29190		598	45961	45420	41704	39584	32135	29403	28040	28503
600	40101	40660	38959	36927	32052	27434	26025	25513		600	42512	41748	39643	36767	30342	26908	26703	26069		600	43205	42821	39037	36666	30896	27282	26796	25830
602	39171	37620	35602	34763	28603	25234	24540	24232		602	39656	39251	37200	34099	28553	24757	25025	24983		602	39728	40086	37323	34431	28684	24754	25209	24119
604	37725	34622	33276	31553	26463	22833	23301	23510		604	36046	36037	34485	31618	27128	23232	23541	22889		604	37179	36462	34718	32235	27473	23272	24199	22437
606	35517	31865	30557	28253	24730	21501	21761	22109		606	33813	34484	32712	29466	24979	22331	22642	22314		606	34483	34494	32668	29664	25570	21849	22436	21572
608	32383	29660	29798	26963	23215	20339	19923	20289		608	31914	31305	29686	27447	23551	20758	20684	20844		608	32103	32183	29504	27785	24043	21115	20341	20082
610	29442	27888	27274	25368	21395	19360	18304	18710		610	30055	29177	27571	25889	21293	19705	18804	18836		610	29588	29694	27247	25672	21855	19316	18852	18766
612	27540	25632	25613	24293	19496	18463	17277	17736		612	27898	25734	25468	23829	19623	17711	17573	17319		612	27628	27228	25315	23927	20096	17758	17295	17579
614	25018	23501	23026	21492	18546	16705	16326	16724		614	25142	23936	23819	22167	17928	16617	16471	15634		614	25645	25316	23982	21595	18282	16093	16163	16632
616	23318	21697	21166	20071	17368	14677	15064	15056		616	23169	21847	21838	20227	16734	14797	15293	14869		616	23728	23555	22574	20188	16940	14525	15291	15129
618	20567	20112	19270	18215	15975	13031	13919	13532		618	21659	20044	20097	18788	15572	13565	13834	13626		618	21371	21523	20898	18946	15830	13689	14369	13795
620	19193	18237	17587	16942	14586	12080	13013	12262		620	20004	18791	18688	17219	14294	12582	12960	12818		620	19819	19941	18628	17409	14965	13118	13424	12790
622	17714	16672	16437	16027	13655	11755	12506	11286		622	18625	17888	17937	16250	12932	11831	12139	12234		622	18498	18411	16731	15878	14219	12540	11885	12162
624	16776	15517	16013	14909	13317	11137	11472	11186		624	17281	16990	16592	15286	12395	11564	11176	11453		624	17473	17174	15397	14944	13352	11440	11191	11337
626	15908	15033	15453	14438	12618	10858	10968	10552		626	16528	16036	15503	14252	11828	10875	10449	10651		626	16274	15943	14762	14480	12615	10762	10370	10525
628	14772	14428	14655	13707	11978	10540	10730	10076		628	15385	15268	14226	13297	11378	10008	9851	9769		628	15607	15016	13980	13506	11337	10329	9770	9610
630	13794	13593	13215	13005	11036	10027	10186	8771		630	14167	14323	13691	12103	10542	9417	9179	9367		630	14398	14124	13379	12477	10454	10015	9121	9226
632	12693	12864	12070	12012	10157	9315	9227	8408		632	13107	13071	12924	11501	10237	8707	8795	8905		632	13699	13117	12737	11633	9952	9271	8899	8515
634	12120	12333	11606	10441	9239	8837	7849	8508		634	12732	12082	12078	10903	9659	8246	8292	8320		634	12001	12394	12657	10788	9335	8917	8303	8258
636	11722	11985	11191	9889	8715	8099	7314	8241		636	12690	11294	11056	10744	9319	7762	8025	7374		636	11546	11603	12046	10178	8933	8295	7710	7444
638	11430	11189	10770	9458	8089	7483	7093	7610		638	11929	11178	10805	10089	8483	7074	7461	7019		638	10850	10950	11352	9611	8297	7916	6963	6945
640	11198	10554	9997	9672	7977	6690	6801	6535		640	10763	10498	10277	9294	8173	6750	7275	6732		640	11028	10392	10820	9244	8129	7306	6932	6474
642	10376	9728	9300	9183	7311	6454	6044	5901		642	9679	9873	9702	8216	7528	5603	7163	6600		642	10476	9656	9839	8646	7508	6726	6576	6110
644	9672	9306	8848	8693	6687	5993	5343	5650		644	9186	8844	8889	7546	7066	5604	6844	5964		644	9375	9051	8979	8012	7032	6141	6205	5524
646	8346	8640	8406	8019	6057	5788	5080	5126		646	8895	7952	8288	7186	6266	5273	6141	5460		646	8489	8149	7895	7547	6533	5475	5640	5169
648	7770	7879	7905	7252	5688	5358	4927	4942		648	8223	7314	7729	6923	5737	5143	5414	4855		648	8112	7413	7733	7067	6050	5472	5170	4873
650	7297	6677	6695	6289	5537	4926	4461	4700		650	7694	6499	6887	6248	5421	4111	5264	4477		650	8055	6649	7776	6551	5288	5599	5003	4697
[ATP]/[ADP] = 9, [ATP]+[ADP] = 2.0mM
Wavelength	A8	B8	C8	D8	E8	F8	G8	H8		Wavelength	A8	B8	C8	D8	E8	F8	G8	H8		Wavelength	A8	B8	C8	D8	E8	F8	G8	H8
490	80096	75459	73716	76736	81144	88502	89612	92831		490	73416	72663	70087	73282	77210	84936	90282	90509		490	75859	73841	73054	76640	80386	87530	90233	88690
492	75310	71795	72724	72903	80519	84299	88293	88918		492	68351	68223	68638	69585	79141	82581	85154	86671		492	70587	68621	68820	71870	80741	82989	85082	86348
494	79018	74764	78077	77011	87749	89230	94135	93138		494	70148	70335	72326	72921	86171	87439	89285	90325		494	72334	70265	72602	74818	86919	86971	89599	92113
496	90195	85125	90788	88230	102600	102462	107149	106712		496	79331	79447	83397	83047	99957	99712	102422	102886		496	83005	79950	84021	85207	100114	100492	102218	105356
498	101259	97327	102830	100775	117773	117246	121193	122360		498	89442	89254	94534	94419	113968	113223	116886	117126		498	93390	90857	96380	97255	114531	115483	116931	119832
500	111967	108626	114153	112068	131100	130854	135352	136574		500	99783	98603	105618	104681	127621	127067	129748	132082		500	104219	100935	106682	107053	128251	129589	130079	133398
502	121282	118421	123597	121818	143963	142945	147939	148491		502	108569	108048	114068	113652	138707	139225	142361	144736		502	113164	109445	115378	116141	139749	141061	142735	145487
504	130517	124857	132330	129618	153633	153538	158188	157351		504	116985	115161	122377	122578	148774	148827	152006	155273		504	120039	116416	123626	123468	149537	150193	154185	155392
506	136609	130577	139317	135250	163413	161869	166847	167293		506	121636	121259	128358	129902	156789	155719	160943	163105		506	125799	122239	130881	129838	157447	157547	163018	164932
508	141710	135181	143461	139564	168536	167489	171716	173975		508	125016	123080	131776	134001	161723	161182	166426	168025		508	129407	126144	136261	133858	162278	163413	169089	171608
510	143440	137410	145959	141679	172665	169525	175123	179279		510	126061	124460	132981	135999	164627	164895	169811	171694		510	131442	127659	137479	136551	165740	165907	171719	174991
512	143367	138478	146258	142377	172523	169302	174481	180400		512	127799	123914	133590	135130	166030	165505	170237	173550		512	131601	129134	136655	138096	167674	166388	172824	174924
514	141877	135436	143800	141013	170684	167122	173948	178925		514	126896	122919	131435	135164	165196	164267	169321	172891		514	130985	127022	134409	137554	169246	165068	170815	173569
516	139013	132939	140380	137659	165802	164806	170698	173880		516	124045	120997	128214	131679	160357	160048	166372	168451		516	128462	125045	132200	133458	165200	162773	166998	170019
518	133439	128118	135239	133322	159627	159508	165572	165506		518	119505	118229	123370	126926	153506	155665	160034	159817		518	123081	120664	127136	126760	158164	156625	160073	162932
520	126838	122770	130615	126902	152517	152578	157015	157219		520	113530	111697	118552	120456	145467	148425	151369	151196		520	116256	115211	121245	120444	149123	147369	153132	154376
522	118765	116097	121472	119001	143430	143772	147276	148479		522	107477	105454	112109	112989	138356	140045	142036	142819		522	110468	108401	114176	114177	139703	137830	143834	144413
524	111460	107879	113619	109677	133972	133302	137268	139436		524	99607	97781	104573	105098	130318	129888	133031	133247		524	104040	100212	105809	107243	129736	128264	134687	134593
526	102421	100810	104427	100993	124264	123087	127919	129928		526	92708	92573	96880	97376	121513	119604	123617	123210		526	97269	92831	97091	99810	119988	119748	123853	123655
528	95702	93167	98501	94304	114218	112764	117880	120118		528	85995	85231	89974	90326	111629	111006	115264	113381		528	88828	85257	88963	91884	111598	110349	113816	114830
530	88527	86345	91524	87320	103945	104706	108728	111469		530	80523	78473	83609	84779	103658	103034	106298	106305		530	82023	79505	84177	85124	104170	102846	106194	106664
532	83299	79787	85324	82027	97197	97149	100242	103514		532	75876	73065	77616	78608	97432	96208	98057	100061		532	76294	74644	78619	78592	97118	95068	99465	99811
534	76488	74672	78936	76084	91311	90545	94384	96476		534	72048	68279	72922	74274	91796	90280	89412	93025		534	72238	70696	73891	74145	90439	89352	94087	93247
536	72088	70971	73207	72445	86972	84846	88675	89967		536	69124	64591	68667	70054	84814	84672	84791	87241		536	68450	66456	70159	70272	85385	83894	87805	87436
538	68705	68006	68575	68699	81100	80313	84369	84951		538	65167	60577	65476	66949	79309	79852	81054	81419		538	64646	63470	66339	67520	80476	79936	83166	82891
540	66253	64351	65844	66544	77460	75736	79955	81162		540	60611	57902	61762	63129	74727	76080	78460	77981		540	61539	59882	63428	64370	76555	75387	79202	79389
542	62683	61036	62786	63643	73680	71886	75972	78289		542	57410	55604	59597	60518	72104	71832	74041	74475		542	59541	57185	59691	61281	73090	71967	74279	75812
544	59770	58383	60852	61137	71049	68732	71890	73596		544	55093	54433	58383	57325	69070	69082	70458	71113		544	57263	54364	58307	58574	69532	68400	71269	72447
546	57271	56600	58459	58667	68607	66141	69286	69779		546	53826	52861	56678	56067	65735	65602	65920	66885		546	55052	53659	56647	56034	66210	65329	67125	68155
548	56377	55031	58037	56457	65382	63564	66776	66170		548	51876	52079	54589	54986	62542	63540	63042	63801		548	53224	51646	55297	54951	63775	62810	65281	64986
550	54895	53254	56584	54898	62826	60786	64796	64056		550	51338	50865	52630	54016	60502	61085	60558	61690		550	52473	51365	54097	53556	61813	60547	61364	62171
552	54140	52589	56288	52984	60802	58647	61218	60638		552	51319	50459	52681	51873	59818	58561	58653	60244		552	52005	49975	52862	52443	60047	58581	59160	60593
554	53719	52195	55539	52070	61199	56472	58298	57846		554	51100	49577	52742	50536	58271	56855	57102	57801		554	52018	50451	52716	52041	57999	56528	56050	58430
556	53301	52473	56789	51930	59686	55009	55824	56570		556	51019	49823	53409	50618	57446	54660	55268	55070		556	52397	51131	53597	51719	57601	54095	54560	56452
558	53476	53290	56468	52924	58854	53538	54263	55151		558	52178	50559	53991	52574	56725	53716	54515	53618		558	53744	51330	54914	52474	58223	52821	53548	54386
560	54846	53995	57134	54440	57830	52315	53438	53620		560	53966	52007	55870	52913	56848	51905	52649	51627		560	54824	53113	56221	53265	58580	51015	53293	53295
562	57172	55419	57777	55293	58494	50996	52334	51444		562	56538	54340	57683	53779	57428	51245	50960	50369		562	57667	54724	58408	54323	58201	50494	51723	51960
564	59459	56513	60018	56460	58689	51607	51242	50538		564	58528	57050	59842	54482	57899	49416	50226	49123		564	60318	57808	60319	55850	57804	50233	50243	50391
566	60462	59124	62136	57625	58827	51699	50093	50179		566	60579	59608	61666	56482	58685	49440	49193	48988		566	63120	59748	62210	56756	57473	50576	48913	49272
568	61806	60980	63494	58420	59240	52024	49571	49508		568	62851	61012	63556	57763	59076	48859	48774	49039		568	64305	61300	63715	58082	58092	50597	48556	48814
570	63099	62080	64688	58821	58983	51262	49349	49125		570	64938	61906	64388	58331	59440	49604	48246	48818		570	64884	62318	64819	58551	58849	50611	48721	48623
572	64459	61919	65135	59653	59121	50729	49186	48025		572	66172	63402	65959	58746	58706	49406	48832	48233		572	64967	63419	66168	59915	59634	49831	48430	48339
574	64776	62391	66088	60583	59130	50223	48594	47582		574	66896	65393	66410	59517	58169	49566	48771	46869		574	65492	64104	66634	59940	60556	49172	47699	47693
576	65354	62905	66564	61577	59606	49343	48603	47009		576	66617	66256	67615	59592	58342	49457	47762	46201		576	65373	64822	67976	59869	60547	48607	46971	47266
578	65512	62627	66175	61190	59745	48835	47711	46499		578	66524	66431	67277	59992	59609	49471	46257	45548		578	66506	64994	69343	60406	59897	48934	47419	46022
580	65300	62083	65500	59928	58343	47990	47328	45323		580	65511	65541	67280	59554	59274	48052	45751	45024		580	67231	64746	68719	59965	57834	48377	47268	44675
582	62956	61485	64928	58515	56658	47152	46117	44253		582	65582	65106	66524	59658	58258	46811	43890	43494		582	67178	63984	68052	60033	56433	46865	45601	43688
584	61604	61748	64312	57316	55208	46659	45461	42926		584	65664	64370	65383	59527	56389	45435	43355	41724		584	65882	62682	66053	58008	55095	45116	43260	42865
586	59886	59939	63559	56872	54912	45061	44006	41138		586	64271	62043	64068	58478	54728	44591	41588	40573		586	63924	62167	64670	57691	54868	43349	41965	41592
588	58716	58039	60044	55821	53514	42619	41631	39668		588	61320	59984	62042	56744	52804	42747	41199	39374		588	61878	60367	62060	55812	53077	41784	41025	40055
590	56026	54317	57402	52775	50499	39863	38506	38034		590	58556	56778	59278	53307	49767	40125	39125	37337		590	59311	57252	59484	53167	50950	39339	38492	37430
592	52666	51229	53840	49457	46189	37255	35440	35816		592	56124	54577	56193	49755	46420	37343	36450	34439		592	55333	53021	55780	48741	47590	36855	35774	35760
594	48961	47633	51365	45062	42774	35288	33521	33370		594	53588	50509	52145	45893	43072	34543	33640	31667		594	51671	49590	52277	45329	44122	34002	32324	32994
596	45174	44969	47453	42272	40387	32373	31241	30431		596	49730	47508	48683	42901	40657	31901	31061	30424		596	47860	46651	48282	43074	40799	31039	30221	30864
598	42376	42038	43663	39342	37868	30380	28973	28430		598	46128	44151	45610	40385	37862	29798	29118	28893		598	44839	43735	44546	40116	38120	29459	27739	28294
600	39826	39450	40442	37025	35951	27999	25830	25881		600	42170	41858	43510	36971	35028	28066	26911	27219		600	41447	41274	40950	37418	35751	27994	26704	26023
602	37130	35582	37661	34628	33249	26318	24323	24479		602	39293	38750	40920	33948	32268	26124	24951	24754		602	38243	38799	38492	34365	33531	26839	24636	24438
604	34399	33261	34762	31730	31209	23738	22603	22781		604	36571	36122	37434	31429	30188	23883	22885	23225		604	35988	36313	36312	32948	31071	24683	23374	22724
606	31977	30585	32717	29626	28594	21936	21671	21818		606	34270	34160	33893	30359	28520	22084	20943	21492		606	33771	33360	34124	31023	28396	22706	21738	21168
608	30385	29893	30194	27147	26368	20709	19652	20135		608	31838	31288	31419	28289	26937	21308	19546	20249		608	31922	31025	31692	28349	26384	21006	20670	19641
610	28068	28318	28343	25865	24328	19137	18265	18862		610	29296	28668	29128	26397	24796	20065	18521	18297		610	29504	28692	29526	26371	24747	19535	18941	18306
612	25540	26644	25985	23487	22679	17519	17279	17200		612	26831	26330	27084	24251	23047	18548	17956	16858		612	27418	26586	27270	23864	22761	18171	17533	17200
614	23087	24442	24169	22328	21000	16285	16244	16342		614	24522	24712	24860	22389	21195	17057	16938	15443		614	25226	24448	24899	22301	20531	16946	15859	15882
616	21651	21926	22304	20417	19691	15691	15159	15191		616	22867	23300	23835	20249	19971	15790	15411	14687		616	23507	22713	22767	20050	18336	15784	15034	14684
618	20560	19586	20147	19156	17901	14981	13914	14370		618	21214	20685	21801	18239	18187	14627	14077	13527		618	21933	20962	20918	18725	17389	14269	13711	13651
620	18742	17742	18768	17699	16641	13810	12847	12977		620	20029	19219	19826	16903	16742	13617	12741	12404		620	20357	19193	19229	17065	16432	13474	13042	12721
622	17042	16408	17501	16353	15209	12693	11910	12518		622	18485	17462	17640	15944	15092	12590	12015	11317		622	18603	17843	18247	16167	15179	12568	12092	11379
624	15494	15681	16696	15413	13860	11918	11207	11501		624	18013	16329	17070	14903	14243	11358	10895	11016		624	17514	16521	17570	15538	13987	12151	11563	10957
626	14965	15199	15856	14431	13241	10815	10876	10860		626	16699	14877	16351	14253	12964	9846	9970	10684		626	16067	15613	16733	14939	12997	11080	10550	10476
628	14453	14188	15200	13698	12624	10373	10141	9396		628	15710	14383	15785	13404	12902	9645	9448	10109		628	15232	14879	15569	14382	12749	10536	9808	10329
630	13965	13180	14256	12826	12365	9639	9079	8800		630	14203	13952	14218	12833	12284	9329	9172	9181		630	14059	13945	14164	13249	12445	10180	8944	9577
632	13083	11927	12998	11912	11766	9121	8218	8254		632	13499	13721	13776	11950	11906	9112	8894	8419		632	13584	13092	13543	12489	11638	9899	8577	8730
634	11703	11334	11974	11376	10570	8375	7789	7981		634	12912	13048	12545	10918	11097	8272	8335	7968		634	12730	11974	13117	11720	10359	9197	7971	7721
636	10749	11435	11047	10419	9697	8091	7475	7592		636	12487	12611	12622	10352	9626	7420	7926	7488		636	12576	11873	12375	10716	9537	8441	7521	6936
638	10392	10892	10788	10028	8862	7675	7610	7297		638	11937	11598	11460	9483	8931	6615	7542	6969		638	11456	11849	11495	10331	9263	7494	7048	6603
640	10215	10443	10435	9290	9049	7334	7377	6933		640	11056	10654	11142	9353	7979	6515	7009	6528		640	10938	10979	10025	9336	8578	6890	6732	6560
642	9905	9201	9775	9243	9015	6623	7009	6525		642	10174	9654	9984	8731	8005	6750	6479	6091		642	9795	9692	9791	9100	7749	6096	6207	6277
644	9371	8791	9463	8688	8464	6056	6182	5862		644	8956	9092	9462	8380	7571	6992	5916	5804		644	9668	8391	8768	8540	7258	5764	6045	5720
646	8733	8133	8120	8159	7610	5715	5861	5524		646	8367	8659	9082	8046	7417	6182	5553	5457		646	8707	8212	8583	8323	7109	5252	5308	5358
648	8052	7747	7745	7468	6733	5531	5111	4798		648	8099	7923	8713	7717	6697	5594	5224	4932		648	7383	7974	7642	7551	6642	4936	5169	5268
650	7380	7238	7043	6848	6064	5611	4119	4129		650	8318	6856	8016	7451	5949	5192	5142	4180		650	5428	7305	6817	6596	5484	4556	5303	5599
									normalization
	0.5mM		1.0mM		2.0mM				0.5 mM		1.0 mM		2.0 mM
1.28e-08	1.87292	0.10274	1.94144	0.11563	2.02533	0.14915			1.20501	0.0661	1.24909	0.07439	1.30306	0.09596
6.4e-08	1.87197	0.129	1.94591	0.11332	2.02799	0.16457			1.2044	0.083	1.25197	0.07291	1.30478	0.10588
3.2e-07	1.985	0.12526	2.01672	0.10297	2.0685	0.13898			1.27712	0.08059	1.29753	0.06625	1.33084	0.08942
1.6e-06	2.39585	0.08108	2.35024	0.07439	2.30832	0.04846			1.54145	0.05216	1.51211	0.04786	1.48514	0.03118
8e-06	3.0975	0.05901	3.0181	0.03203	2.86755	0.09106			1.99288	0.03796	1.9418	0.02061	1.84494	0.05859
4e-05	3.56963	0.03861	3.51197	0.0523	3.46452	0.05889			2.29664	0.02484	2.25955	0.03365	2.22902	0.03789
0.0002	3.78395	0.03806	3.73317	0.09332	3.68157	0.04255			2.43454	0.02449	2.40186	0.06004	2.36867	0.02738
0.001	3.83384	0.07882	3.81679	0.13327	3.89532	0.07353			2.46663	0.05071	2.45566	0.08574	2.50619	0.04731

## Sheet: ed_fig3b
[ATP]/[ADP] = 9, [ATP]+[ADP] = 0.5mM
Wavelength	A10	B10	C10	D10	E10	F10	G10	H10		Wavelength	A10	B10	C10	D10	E10	F10	G10	H10		Wavelength	A10	B10	C10	D10	E10	F10	G10	H10
490	74246	72089	71514	71953	86128	83486	87850	85194		490	69972	68897	67876	70266	85156	84159	85428	82515		490	68493	67616	67662	68508	84421	81959	83016	83032
492	67585	67206	66217	69147	77750	80943	85284	85167		492	63150	64107	63071	66426	76286	80132	82602	83366		492	61616	62950	61574	66505	76402	77853	80945	81638
494	68341	69771	69070	73789	78591	85433	91432	92373		494	64084	65940	65030	70148	75877	82908	87919	91981		494	62326	65005	63323	70128	76440	81392	87228	89022
496	76665	79490	77569	85189	87994	98147	106229	108797		496	72215	75256	75369	81416	86179	94044	103237	106142		496	70798	73088	71914	81164	85421	92647	101434	104567
498	86750	90102	87766	97143	99955	111545	121382	123480		498	81155	84517	84690	93508	97882	106631	118381	121860		498	79021	82096	82433	91610	95481	104727	116807	120456
500	96890	100625	96906	107826	111035	123795	134993	138410		500	89255	93540	93297	104010	109377	119874	132650	134915		500	86715	90463	91984	102164	105780	116083	130195	134171
502	105048	109587	105757	116588	122345	135260	146479	149278		502	96654	101788	100793	112717	118573	130991	144183	148373		502	93468	98966	100588	111419	114851	127054	141385	145234
504	112188	116477	112801	123199	129601	144979	156875	160694		504	103472	108519	107445	119930	126605	139714	153862	158527		504	99890	106040	106827	118182	122463	136697	151693	154797
506	116367	121051	117874	129973	134953	153800	165526	168802		506	108079	114270	113615	125477	132768	145759	161493	166496		506	104685	111863	111309	124172	128058	144152	159487	163589
508	121344	125669	121844	135123	138503	158279	172750	176777		508	110729	117093	115860	129974	136904	150549	167392	172307		508	107634	115432	115106	127375	132934	149129	164562	168726
510	122858	128399	123933	138561	140556	160651	176288	180127		510	111395	118542	118230	131205	138570	153958	170290	176491		510	109828	117509	116806	131380	136419	152923	168456	172290
512	123451	129405	124369	138548	142060	159976	176403	182860		512	112174	118013	118435	132223	139535	156229	171262	178392		512	110152	118179	116704	131795	138886	154318	170090	172904
514	120203	126564	122966	135350	140704	158491	174354	179372		514	111342	116383	118041	129623	137771	155698	169772	176716		514	110127	116456	114111	130564	137145	152738	170474	171226
516	117174	123084	119260	131000	138568	156425	169699	176044		516	108205	113704	114095	127179	134581	152261	167188	171849		516	107607	112684	110995	125056	133638	147678	165801	167034
518	111859	117165	113484	125467	132981	150955	163765	167775		518	104132	109866	108879	121677	129144	146463	161049	165252		518	103792	108761	107288	119648	127598	142184	158324	160686
520	107420	111390	107010	120544	125746	143871	155286	160820		520	99625	105622	103928	116221	123362	138580	153198	157155		520	97952	103704	102092	113908	120949	135376	149660	153685
522	100771	104880	100232	114044	118693	133999	146376	150159		522	95055	100596	97828	109686	116703	129968	142645	147915		522	92630	98323	96814	107393	113595	127975	139867	145712
524	94059	97536	93789	106490	110289	125292	136103	140267		524	88614	94194	90900	102030	108784	120587	132898	137982		524	87269	90184	89584	100363	105926	118868	130836	135111
526	86237	90675	87759	98114	102516	115598	126191	129185		526	82726	87663	83929	94160	101115	111875	122084	127478		526	81396	83913	83914	92830	97882	109928	121241	126051
528	80072	83493	81548	91017	94610	107606	115458	120196		528	76891	80697	78540	86486	93006	103707	113445	117606		528	74213	78126	77609	86409	90730	101309	113086	115191
530	74637	78433	76272	84061	87696	100006	107763	111526		530	71585	75251	73590	81170	87265	97079	105125	108868		530	67552	72983	72313	80275	84002	93570	105045	107248
532	69898	73617	71474	78776	82404	93617	100501	104139		532	66521	70510	68825	76790	80801	91162	98341	100444		532	63154	68167	67304	75231	78502	87482	97821	99742
534	65469	69132	67599	74128	76532	86509	94824	97209		534	62061	65645	64987	72101	76064	85307	91690	93507		534	60161	63602	63968	70304	73470	81033	90874	93696
536	61884	66080	63577	69832	73744	81264	88016	91140		536	58661	61802	61874	67762	70797	79747	86409	87642		536	57542	59881	61406	66535	69061	76862	85100	87077
538	58272	62102	60672	66857	69578	76580	82773	85876		538	56160	58337	58552	64643	67625	74588	81002	82941		538	55108	57516	58760	62463	65648	71736	80026	82132
540	55668	59726	57792	62800	66132	73845	78219	81453		540	54134	56569	55946	61759	63315	71080	76980	79161		540	52284	54792	55190	59268	62712	68953	75616	78147
542	53519	56752	55674	60324	62557	70758	75475	76942		542	51988	54691	54375	58248	60474	68204	72569	75763		542	50458	53165	52620	57142	60477	65233	71983	75105
544	51772	55735	53303	57929	59151	67275	72161	73798		544	49858	52441	52402	55579	58011	65061	69652	72679		544	47830	50217	50637	55205	58254	63765	69469	71396
546	50390	54492	51791	57032	57021	63472	68961	70070		546	48477	50777	49812	54517	56806	62528	66570	69178		546	46437	49194	50020	53925	55851	61121	66881	68133
548	49601	53381	50819	55786	55499	60098	64985	67367		548	47927	49816	48334	54301	54921	59407	64804	65217		548	45240	48642	49425	51875	54244	59411	64405	65455
550	49928	52668	49814	54869	54850	58094	62005	63549		550	47782	49651	47761	52956	52768	57788	62915	62791		550	45835	49685	48843	50668	53004	55934	61410	62320
552	49827	52177	49524	54240	53650	56501	59843	60927		552	47714	49914	48376	51722	51121	55285	59871	60098		552	46257	49218	48490	50254	51908	54317	59274	59923
554	49531	52134	49374	53832	52461	55444	58144	59298		554	48998	50091	48242	51855	51256	53069	56763	57191		554	47972	49719	49368	51045	50802	52368	57198	56894
556	50145	53136	50381	54107	51476	54018	56462	57715		556	49176	51607	49451	53360	50716	51653	54396	54352		556	48787	50422	50095	52648	50200	52068	54963	55455
558	50885	54678	52661	54864	51783	52633	54142	55855		558	50502	53452	50676	54687	51685	51350	53242	52762		558	49748	53067	51281	53543	51008	50893	52965	53268
560	54297	57718	54869	56521	52299	51128	53105	53083		560	51683	55712	52972	56052	51471	51710	52584	52505		560	51722	55077	52166	55020	51853	50462	51153	52382
562	56202	59886	57796	59054	54411	50406	51603	51592		562	55032	58186	55448	58135	52627	51082	51439	51499		562	53990	58363	55705	57325	52710	50150	50092	50950
564	59150	63560	59892	62179	55448	50327	51624	50991		564	58680	60729	58899	60941	53246	50822	50848	51368		564	58494	61369	58404	60697	52985	49516	50318	50401
566	60644	66446	62619	65265	56077	50235	51188	50831		566	61746	63972	62483	63971	54732	50112	49767	50554		566	60548	65082	62232	63442	54037	49458	49612	49516
568	62221	68390	64812	67053	56469	50270	50256	50145		568	63179	66404	64694	66890	55553	50414	49295	50120		568	63097	66261	64706	65654	55025	48877	49757	48382
570	63912	69922	66584	67790	57376	49988	48993	49827		570	64752	68632	67018	68418	57110	50065	48666	48559		570	63924	68305	66770	67457	55939	50030	47937	48135
572	64875	70215	68772	69259	58622	49963	47855	49073		572	66101	71285	67772	69173	57191	49807	48285	47955		572	65577	70407	67539	68839	56739	49999	47800	48495
574	66563	72212	70360	70944	58629	49846	48780	49288		574	67878	73181	69475	69238	58258	49235	47858	46967		574	66718	72479	68952	68851	57307	49737	46358	48172
576	66937	73072	71064	71814	58789	50010	48207	48187		576	67999	74248	70445	70081	58321	49548	47022	46210		576	67920	72959	70077	69606	57548	48187	46219	47956
578	68295	74555	72157	71575	58537	50163	47305	47586		578	67254	74258	71589	70492	58786	49665	47125	45261		578	68325	73942	70253	70339	57533	48150	45770	46838
580	68116	74931	71842	71106	58356	48837	45989	45913		580	66453	74338	72054	70343	57442	49575	46021	44646		580	68377	73982	70097	70098	56852	48031	45723	46129
582	67799	73467	71501	69975	57751	47800	45612	44841		582	66791	74369	71739	69918	56762	48542	44938	44357		582	68220	74803	69487	69506	57073	47614	44976	43954
584	66092	72160	68541	70014	56776	46419	44869	43905		584	66581	72007	70414	70097	55453	47070	43967	43549		584	67234	73502	69499	67676	55775	46034	43829	42616
586	64991	69488	66549	68350	55893	45309	42815	42292		586	65125	70734	68261	68416	55073	44702	42957	41865		586	66459	71703	68388	67219	54885	44120	41745	40774
588	63253	68036	64710	66722	52840	43414	41016	40722		588	63092	68766	65664	66584	53476	43102	41564	40170		588	64223	68712	66820	63854	52479	43211	40328	39654
590	60480	65147	63272	64063	50022	40394	38676	37947		590	60333	66563	63480	61989	50685	41722	38730	37566		590	61671	64518	64072	60516	49514	40699	38310	37297
592	56731	61926	59306	60152	46696	38128	36385	35525		592	57502	61460	60513	59050	47218	40071	36013	35678		592	57457	61569	60489	57031	46560	38336	36324	35360
594	52302	57340	54503	56513	43738	35220	33113	32250		594	53760	56516	56196	54352	42934	36702	33373	32663		594	53095	58091	57012	53917	43760	35555	34079	32693
596	48463	53037	50043	51532	40567	33717	30064	29878		596	49833	52589	52222	51863	39960	33254	31050	30204		596	49772	54994	52718	51464	41185	33428	31806	30235
598	45211	49425	47266	48921	37837	31254	28352	28092		598	47083	50720	48907	48237	38011	30379	28372	27669		598	46929	50205	48026	48677	38683	31287	29518	27835
600	42631	46530	44514	45847	35560	29016	26887	26219		600	43900	48129	46087	45382	35687	28667	26184	26071		600	44735	46628	44292	45664	36187	29063	27062	25724
602	40404	42711	41644	43355	33989	26649	25714	24019		602	41592	44846	43347	41195	33732	27021	24758	24473		602	41600	43626	40737	42312	34470	27057	25079	24288
604	37354	39129	38095	39672	31181	24597	23634	22659		604	38243	40979	40225	38602	31046	25832	23458	22899		604	38531	41605	38599	38259	31326	25502	24088	22641
606	35279	36648	35551	37034	30124	22839	22065	21530		606	35262	37827	37645	35567	29726	23818	22297	21397		606	35018	38374	36220	36083	28577	23841	22675	21048
608	31907	34319	32915	34148	27637	21400	20478	21151		608	32803	35680	34665	33743	27730	22102	20621	19909		608	31995	35519	34604	33667	26012	22437	21511	19121
610	29630	32518	30939	32555	25809	20061	18844	18914		610	30445	32199	32107	31040	26323	20322	19350	18854		610	29500	33126	31665	32034	25085	20767	19393	17828
612	27164	29575	28328	29818	22971	19406	17004	17397		612	28241	29312	29992	28944	23637	19107	18218	17364		612	27351	30419	29261	29545	23231	19089	17966	17069
614	25360	27862	26213	27393	20763	17779	15880	15345		614	25771	27203	27467	25600	21769	17991	16443	16546		614	25579	27853	26516	26768	21525	17395	16221	16178
616	23577	25405	24837	24577	19161	16647	14663	14460		616	24054	25872	25112	23120	19609	16366	15081	14984		616	24116	25282	24625	24231	19385	16268	15114	15200
618	21743	23697	23563	22568	17967	14601	13861	13623		618	21945	24172	22761	21468	18119	15044	14151	13906		618	22633	23645	22591	22801	18119	15332	13855	14091
620	20392	21784	21395	20933	16537	13479	12865	13083		620	20002	22109	21185	20906	16551	13881	13257	12255		620	21387	21785	21144	21121	16694	14739	13240	13342
622	18660	20122	19718	19348	15288	12430	11789	12210		622	18238	20633	20181	19561	15260	12823	12689	11622		622	19669	20206	20096	19728	15288	13495	12362	12582
624	16883	18460	18344	17755	14163	12009	11053	10920		624	17284	19307	18763	17913	14316	11997	11016	10805		624	18017	19083	18306	18392	14433	12339	11628	11784
626	15715	16827	18259	16352	13820	11556	10147	10082		626	16672	17779	17164	16733	13530	11605	10091	10409		626	16678	17937	17115	17414	13641	11111	10577	10672
628	15331	15764	16933	15097	13284	11270	10037	9659		628	16107	16942	15969	15961	12501	10711	9249	9988		628	15433	17181	15425	16290	13109	10413	10088	9470
630	14452	14877	15540	14596	12035	10613	9472	9521		630	15240	15820	14707	15369	11934	9949	9199	9220		630	15100	16399	14858	14698	11898	9775	9171	8793
632	13990	14528	13914	13598	11035	9813	8886	9064		632	14837	15232	14028	14053	11141	9080	8985	8720		632	14477	15641	13647	14181	11092	9017	8733	8199
634	12793	13782	13164	12648	10518	9017	8321	8095		634	13490	13897	13217	13108	10926	9021	8628	7962		634	13600	14566	13513	13151	10242	8759	8215	7884
636	12499	13211	12971	11899	10244	8595	7608	7500		636	12511	13343	12876	12251	10523	8667	7803	7502		636	12502	13751	12768	12470	10354	7983	7801	7435
638	11198	12837	12327	11613	9237	8239	7113	7010		638	11652	12671	12206	11684	9856	8118	7153	6964		638	11168	13084	12427	11637	9839	7615	7426	6905
640	10530	12093	11575	11473	8934	7662	6683	7322		640	11159	11976	11468	10915	9105	7760	6530	6664		640	10969	12426	11150	11374	9411	6815	6671	6373
642	9848	11109	10692	10406	8490	7258	6725	6673		642	10006	11328	10604	10233	8047	6953	6238	6649		642	10275	11709	10209	10829	8468	7216	6251	5586
644	9259	10007	9721	9448	8562	6742	6484	5884		644	8914	10559	9856	9739	7431	6407	6184	6149		644	9853	10754	9383	9806	7609	6802	5554	5306
646	9003	9446	9129	8611	7340	6253	5799	5156		646	8656	9717	9125	9549	6881	5579	5381	5298		646	8921	9992	9237	8768	7454	6783	5227	5074
648	8419	9267	8300	8306	6874	5592	5231	5051		648	8823	8898	8804	8852	6431	5767	4834	4585		648	8411	9013	8959	8115	6957	5700	5017	5258
650	8092	9330	7432	7900	6226	4909	5400	5130		650	8510	8257	8678	7892	6085	6277	4075	4407		650	7984	8248	8764	7736	6526	4888	5295	5614
[ATP]/[ADP] = 9, [ATP]+[ADP] = 1.0mM
Wavelength	A11	B11	C11	D11	E11	F11	G11	H11		Wavelength	A11	B11	C11	D11	E11	F11	G11	H11		Wavelength	A11	B11	C11	D11	E11	F11	G11	H11
490	71001	69178	71177	70607	77508	80798	83900	85691		490	70721	67239	68053	65629	73536	80286	79739	83643		490	71938	68200	68696	67304	72278	85177	82376	87462
492	65951	64566	65347	67165	75405	78551	82932	82397		492	63499	62303	63748	64275	72526	78031	78899	82676		492	62432	61695	62495	62031	70453	78809	78793	82423
494	66700	66461	66890	71002	80675	83823	88777	88537		494	63899	63999	66035	68388	78058	82527	86114	88293		494	61696	61832	62937	63374	75089	80858	83084	86164
496	75752	75475	77184	81344	94278	98061	103603	103679		496	72927	73324	76148	78278	90789	96514	100834	103303		496	68909	69331	71106	72398	85903	92239	96442	98868
498	85294	84402	88041	92232	106080	111828	118666	118959		498	81974	82461	85212	88457	103872	110520	115741	116727		498	77080	77566	80421	81756	97542	103632	110166	112635
500	95139	93174	97357	102215	117279	125534	133238	132596		500	91042	91309	95033	97586	115507	123651	129249	129842		500	84790	85670	88228	90659	108825	115478	122837	124784
502	102895	101108	105449	110828	127516	136314	144761	144680		502	98627	98026	101742	105749	124566	133248	141164	141582		502	92077	92610	95260	97643	118108	125757	132409	135591
504	108815	108112	111758	117820	136674	146456	154636	154817		504	105349	105680	108443	113248	132911	142791	152226	152437		504	97716	97716	101338	103866	125654	134582	141051	144754
506	113749	114126	117757	121669	143756	155100	162662	163715		506	109138	110892	113259	119230	138831	150194	158374	161064		506	102892	102825	107023	108555	130772	141819	148696	152597
508	116637	117931	120603	124733	147691	160413	168636	169453		508	111844	114456	117471	122658	144563	156229	163490	165391		508	106514	106027	110261	111975	134719	146552	153682	158073
510	118803	119635	122596	126927	150392	162525	172047	174384		510	112369	115815	120587	123769	147048	157350	166187	168869		510	107815	108167	112025	114212	135884	150316	156984	161637
512	119113	119186	122335	128424	152046	162048	172496	175231		512	113044	115495	120418	124615	148820	157820	169531	170064		512	107413	108453	111794	115398	136880	151270	157893	162178
514	117615	116504	121692	126327	150421	160536	170863	173195		514	112700	114031	118671	123843	146998	156503	168715	168951		514	105248	106932	111074	114287	135645	150491	157417	161061
516	115172	113476	118447	123111	146249	156402	166573	169765		516	110088	111271	115474	120832	143130	153688	163743	164746		516	102552	104810	108035	111597	133525	146337	153621	156791
518	110214	108633	113613	118328	140153	150349	159918	163045		518	106267	107320	110792	115835	137590	148099	155966	158052		518	98136	100350	104213	106874	127825	140517	149105	151576
520	104957	103871	107934	112773	133058	143426	150809	154963		520	100788	102472	105357	109947	130598	139859	147250	150468		520	93455	95815	98698	101485	121281	132453	142087	144401
522	98372	97333	101627	106198	125028	135887	142428	143273		522	94866	95370	98558	103739	123812	130850	139216	141829		522	88373	90549	92428	95000	115198	125017	134316	136452
524	92000	90795	95342	98782	115294	126988	132373	133492		524	88486	89075	92193	96487	115390	122031	129637	132886		524	82477	84500	86782	89767	107614	115500	122724	127064
526	84494	84355	88535	92338	107378	116163	122136	124671		526	82086	82515	85471	90169	107337	113356	121461	123118		526	76442	77237	80374	83507	100063	108252	112869	116991
528	77749	79125	82366	85532	101020	107556	112634	116079		528	76170	76594	79790	82961	98110	106065	111875	113907		528	71203	70545	75642	78332	91971	99646	104545	108249
530	72189	74649	76012	80178	94450	99364	105237	107846		530	70591	71705	74780	76483	90304	98390	104084	105876		530	66952	65019	70303	72125	85888	93030	98781	100301
532	67945	70366	71232	75534	88613	93132	98768	99916		532	66088	66591	69422	70858	84380	91378	95487	97850		532	63336	62563	65841	68301	80644	86624	92439	93831
534	64813	65456	66565	71253	82196	87024	91895	93771		534	62737	63275	65359	67390	80127	85347	89062	90469		534	59058	59344	61699	64089	75121	81100	85680	87178
536	61893	61210	64491	66638	77943	82563	86716	87646		536	60068	59010	61171	65218	76320	80877	84189	84345		536	55799	56578	58142	60923	71302	76395	80290	82827
538	58845	57634	60171	62152	73450	78108	80845	82728		538	57069	56455	59197	61672	71536	77069	80052	80636		538	53034	53394	55412	57087	67094	71551	75936	79031
540	55634	55272	57548	59265	69549	74227	76771	78295		540	54542	53883	55749	58599	67301	72188	76677	76671		540	51373	51480	52905	54255	63733	68176	71654	73535
542	53238	52656	54426	56818	65807	71009	71931	74039		542	52001	52398	54425	56272	63608	68834	72828	73212		542	49392	49762	50255	51369	60228	65108	67876	68711
544	51409	51150	53490	56005	62923	67443	70123	70494		544	49575	50758	52711	54978	60699	65764	69134	69435		544	48176	48166	48755	50122	58285	62696	64810	65105
546	50203	50156	51331	53516	60717	64903	67103	67219		546	48109	49546	51777	53475	59138	63945	66021	66835		546	47338	46781	47393	49700	56501	60320	62772	63977
548	48664	50084	49862	52538	59558	61186	65271	65153		548	47458	48320	50029	51947	57558	60996	62687	64308		548	46361	45680	47467	48475	54793	57853	60068	62067
550	48409	48571	48475	50395	57843	59655	61730	63242		550	47805	48091	48837	51389	56327	58979	59566	61678		550	44975	44936	45604	47550	53392	56061	58251	58703
552	47869	48513	49438	50462	57028	57382	59920	60648		552	47215	47894	48569	51132	55360	56854	57119	58706		552	44330	44518	45073	46648	52175	54370	55774	56724
554	49191	49034	49765	50423	55851	55830	57392	58433		554	47374	48553	48779	50875	54784	55018	55403	56786		554	44482	45109	44985	47190	51648	53862	53661	54169
556	49871	50765	51368	51474	55511	53951	56141	56158		556	47950	50115	49171	50704	54500	53496	54835	54869		556	45295	46232	47303	47186	51233	52638	51032	53291
558	50857	52549	52690	52573	55560	52936	53633	54907		558	49576	51685	51044	51689	54604	52445	53177	53289		558	46896	48437	49312	48258	52899	51688	50561	50627
560	53395	54369	55530	54405	57278	52823	53027	52618		560	52399	54128	53777	53721	55780	51733	52523	51739		560	49394	51221	52417	49871	53359	49979	49327	49014
562	56489	56810	57372	56502	58392	52654	52104	51827		562	55632	56158	57817	56326	57197	51506	51316	50972		562	52940	53950	54994	51477	54491	49423	48577	47292
564	59661	58988	60167	58158	60292	52577	51900	50864		564	58223	59430	60296	59475	58383	52105	51352	50781		564	55863	55865	57493	53573	54428	48824	47908	46905
566	61415	61126	62728	60551	61746	52522	51161	50155		566	60853	62066	62937	61836	59474	52586	50360	50016		566	58619	58231	58952	55700	55905	48927	47840	46871
568	62771	63197	65529	62568	63555	52749	51008	48659		568	63513	65056	64497	63595	60061	52202	49417	49736		568	60397	60660	60806	57299	56627	49925	47658	46831
570	64069	65519	66569	65790	63212	52965	51018	47862		570	65845	66353	66525	64918	60448	52030	48583	48731		570	62503	62837	63020	59142	58357	50261	46322	46624
572	65822	66627	68739	66311	62817	52596	50526	48059		572	68096	67206	68503	65420	60342	52045	48521	48416		572	64178	64024	65070	60348	58543	50238	45531	46277
574	67270	68158	69614	67522	62621	52546	50214	47291		574	68173	67916	70316	66649	61624	52744	47938	46894		574	65426	64602	66250	62830	59009	48796	45181	45708
576	67617	69374	71361	67457	63506	51469	49980	46438		576	69354	68784	71099	66478	61976	52285	48415	46916		576	66863	66265	67677	63215	58139	49378	45521	44585
578	67188	70756	71327	68342	63571	50447	49394	45480		578	68522	70090	70447	67665	62936	52065	47718	45626		578	66475	67493	68357	64200	58368	49352	45798	44252
580	67571	70459	70373	68115	63095	49129	47900	44677		580	69631	70227	70593	66236	62605	51270	47214	45621		580	66323	67917	67520	63957	59038	49938	44956	43469
582	67177	69628	70182	67328	62947	48929	46468	43728		582	69536	69736	70356	66378	62032	50988	44987	44464		582	64902	66898	65679	63283	59451	48855	43867	41899
584	67217	69562	70313	66423	60795	48814	45092	42731		584	68959	69198	70391	64569	61105	49902	44327	43520		584	63524	65427	64849	61689	59318	47796	41154	39645
586	65389	68944	68989	64722	59713	47432	44258	42328		586	66790	67588	68420	63331	59726	48034	43418	42073		586	62315	64335	63799	60205	56866	45501	39666	38074
588	64222	66178	66079	63118	57372	45631	42256	40540		588	63727	66459	66384	61499	58550	45265	41715	40279		588	61042	62421	63174	58596	54368	43532	37960	36842
590	60343	61151	61941	59974	56320	43245	40396	38779		590	61146	63426	63085	59081	54868	42792	39435	38039		590	59321	60170	60843	56675	51153	41677	37161	36261
592	57104	56759	60143	56880	52613	40617	37071	35423		592	58334	60307	59371	56137	51121	40286	36576	34799		592	55536	56909	58252	53389	48636	39390	35064	33980
594	53329	52850	56263	53422	47919	37834	34243	33329		594	55538	55889	55535	52295	46961	38533	34783	32339		594	51524	53660	54374	50031	45086	36533	32638	32036
596	50297	50126	52026	50328	44046	34513	31500	30645		596	51640	51574	51955	48914	44311	35751	32188	30140		596	48162	49283	49872	46449	41688	33738	30903	29047
598	46401	47026	47833	46859	40565	32803	29420	28581		598	47939	47456	48037	46140	41474	33363	30609	28478		598	45146	45445	46460	43058	38874	31096	28816	27597
600	43766	43703	44557	43522	38805	30980	27413	26287		600	44471	44319	44567	42352	38415	31645	28299	26402		600	41890	41706	43165	39885	37097	29674	26703	26136
602	39915	40367	41600	40349	35640	29104	25724	24306		602	41308	41345	41416	39601	35851	29249	26347	24738		602	39470	39763	40659	37786	34481	28001	24212	24793
604	37366	37182	38359	38026	33556	26611	24341	22808		604	38722	38370	38685	37068	33360	27221	24458	23341		604	37352	37583	38086	35528	32738	26980	22704	23208
606	34455	35661	36067	35044	30941	24901	23371	21524		606	36219	35878	36309	34989	31179	24316	22310	22175		606	35116	35161	34983	32694	30366	24388	21031	21244
608	32334	33818	33998	31825	28851	23281	21846	20263		608	34185	33185	33345	32084	28729	22782	20732	21230		608	32559	32041	31790	29493	29329	22189	19508	19317
610	30222	31512	31627	28778	26819	22184	20282	19069		610	31185	31558	31105	30047	26432	20714	18589	19447		610	30253	29416	29675	26990	26728	20426	18521	17279
612	27953	28504	30051	26621	24410	20006	18330	17878		612	28567	29342	28566	27830	24715	18788	17624	17892		612	28077	27601	27703	25917	24355	19068	17889	15826
614	25986	26010	27254	25629	22507	18721	16792	16559		614	26294	27386	26939	26137	22541	17465	16802	15878		614	25538	25680	26674	24145	22178	17943	17132	14640
616	23509	23756	25629	24187	21227	16847	15510	14998		616	23870	25039	25091	23670	21002	16559	15562	15149		616	23469	22923	24109	22731	20681	16431	15127	13817
618	21140	21315	23058	21661	20034	16008	14241	13822		618	22536	22978	23209	22138	19071	15750	14532	13840		618	21595	20857	22682	20278	19604	15355	13662	12840
620	19550	19610	21641	19631	18242	14646	13409	13056		620	20601	21213	21319	20496	17898	14869	12765	13223		620	20578	19327	20236	18915	17966	14331	12582	11725
622	18097	18298	20155	18052	16037	13609	12606	12199		622	19580	19436	19539	19530	16110	13700	11904	12144		622	18938	18347	18776	17639	15859	13310	12138	10882
624	17999	17840	18409	17746	14745	12168	11982	11705		624	18454	17966	18197	18082	15418	12964	11265	11637		624	17252	17107	16842	17046	14541	12386	11214	10373
626	16997	16593	17224	16917	14854	11688	11092	11079		626	17037	17016	16980	16483	14842	12223	10496	10980		626	15663	15906	15939	15398	13264	11531	10230	10001
628	16261	15470	15505	15311	14412	11507	10434	10437		628	15803	16077	16182	14921	14257	11707	10276	10265		628	14944	14854	15096	14316	12621	11013	9482	9376
630	14950	14339	14623	14144	13885	10822	9826	9616		630	14297	14976	15523	14020	13037	10876	9632	9258		630	14418	14201	14200	13135	11781	10398	9344	8825
632	13691	13641	13363	12939	12293	9887	8994	8919		632	13634	14120	14277	13495	11946	10156	9088	8455		632	13726	13453	13266	12781	11090	9690	9040	8322
634	12880	13255	12840	12282	11531	8925	8570	8310		634	13759	13474	13366	12677	11558	9475	8461	8260		634	12669	13284	12959	12119	10733	8748	8694	7815
636	11984	12829	12685	11442	10620	8715	8267	7857		636	12644	12837	12393	11800	11193	8962	8150	8025		636	12023	12637	12454	11550	10236	8030	7715	6776
638	11643	12417	12635	10666	9941	8489	7863	7008		638	12072	12161	11990	11274	10453	8253	8199	7477		638	11784	11445	11647	11283	10212	7379	7059	6404
640	11181	11434	11903	10145	9262	8387	6986	6864		640	11187	11732	11352	10446	9915	7776	7707	6711		640	11280	10593	10356	10368	9703	6957	6453	6089
642	10719	10442	11045	9798	8656	7551	6345	6089		642	10807	11377	10695	9679	9174	7334	7005	6097		642	10560	9741	9967	9940	9334	6727	6104	6399
644	9864	9373	10345	9601	8690	6777	5851	5887		644	10171	10411	9925	8919	8802	7257	6263	5779		644	9331	9653	9708	8875	8521	6561	5946	5835
646	9154	8723	10121	9137	8441	6202	5455	5487		646	9131	9361	9421	8443	7761	6893	6026	5297		646	8517	8923	9472	8230	7907	6285	5438	5247
648	8186	8137	9422	8187	8282	5564	4877	5228		648	8533	8387	8848	7930	7354	6044	5321	5075		648	8214	8252	8668	7554	7226	5640	5066	4494
650	7528	7749	8648	7225	8011	4359	4430	4977		650	7746	7577	8566	7096	7182	4608	4505	4646		650	8303	7560	7784	7436	6753	4901	4323	4035
[ATP]/[ADP] = 9, [ATP]+[ADP] = 2.0mM
Wavelength	A12	B12	C12	D12	E12	F12	G12	H12		2	A12	B12	C12	D12	E12	F12	G12	H12		Wavelength	A12	B12	C12	D12	E12	F12	G12	H12
490	65841	66244	67662	64791	69107	74916	76993	76707		490	63669	66989	64566	64709	72089	74488	76277	77395		490	63407	65657	63593	64092	69940	75523	75170	74996
492	59622	60425	59844	59288	63887	70416	74050	75184		492	57788	59915	58602	58829	66018	70388	73577	74759		492	57085	58542	58451	58869	63915	71022	72802	73160
494	60512	60706	59585	60940	66620	73797	79042	80342		494	59516	59288	59532	59892	66677	73202	77700	79351		494	57575	58867	58993	59865	65150	73518	77291	78441
496	68738	67912	68000	68788	76896	85277	91203	92066		496	67912	66040	66465	68497	75410	83789	90633	91674		496	65490	65978	66474	68267	74442	83887	88843	90273
498	78438	75901	76372	78744	87788	97638	104318	103945		498	75730	74588	75306	77076	85075	95306	102492	104229		498	73716	73423	73365	76809	85066	94325	101770	102883
500	86819	84518	84586	87030	97311	108961	115696	115257		500	83472	82534	82807	85835	95343	106278	114255	116404		500	81807	81288	81903	85605	94901	105516	114203	114772
502	93688	91043	91201	94061	105055	117649	126269	125186		502	89933	89705	88971	93727	103667	115851	124176	127075		502	88457	89253	89300	91992	102329	115663	124516	125470
504	98908	96846	96557	100096	112051	125684	134279	135051		504	96206	94507	94101	99927	110671	124164	133843	135686		504	93894	95393	96217	97726	107987	123425	132370	134295
506	103396	101372	100897	104747	117619	132019	141483	143499		506	100209	99043	98065	104047	114807	130748	140629	142245		506	98675	98503	100401	101888	113258	129674	138302	140378
508	105754	104589	103562	108126	122073	136923	146568	148934		508	103298	102405	102212	106632	118226	135219	145490	146135		508	101390	101823	103390	105520	117292	133166	142755	144345
510	107522	106343	106075	109750	123989	138857	149556	151350		510	105462	104342	104122	108800	120879	136635	147716	149202		510	103623	104150	104302	107284	119786	136424	146654	147294
512	107242	107277	107015	110542	123539	139399	150380	150607		512	105768	104710	104999	109174	122185	136691	149730	151195		512	103814	104729	104707	107238	120451	136321	148923	148371
514	108062	106801	106230	108708	121512	137753	149273	148684		514	104108	102870	103088	107289	121568	135334	147771	150702		514	103834	101905	102723	104961	118501	135619	147041	147832
516	105198	104333	102397	106005	118781	135567	146389	144093		516	100739	100843	100167	104667	118654	132401	144768	147938		516	100890	98428	100839	103296	115302	132229	142920	144454
518	101646	100304	98200	101568	114911	130037	141203	138953		518	97185	97208	97312	100811	114008	127757	138729	140965		518	96214	95378	96451	99346	109910	127424	136762	138210
520	95538	94729	93599	98096	110380	123084	134907	133659		520	93377	92917	92941	96332	108049	121316	132219	134599		520	91079	92370	91878	95607	105529	120158	130620	131664
522	90074	88731	88849	91750	102922	115435	126180	126554		522	87956	87035	88079	91629	100717	115811	123850	126081		522	86058	86802	86760	89410	100255	113457	123480	124306
524	84023	82011	82760	85739	96653	107327	117742	118388		524	81785	80416	81046	85047	94660	107981	114977	118460		524	81419	81203	81290	83812	93582	106411	114174	117158
526	77537	76507	76891	78828	88597	100122	108843	110292		526	75809	75008	75484	79752	87494	100334	106862	109204		526	75708	74638	75761	77155	86105	99335	106311	108528
528	72200	71219	70766	74463	83645	92537	101707	102109		528	70480	69588	70570	72820	81502	90763	99389	101795		528	70504	70101	70334	72097	79430	90876	97933	100209
530	67340	66684	66356	68486	76200	86286	94481	94857		530	65664	65793	66461	69157	74778	84494	93023	94263		530	65857	65705	65557	68245	74082	84563	92122	93381
532	64131	62591	62336	64694	72183	81200	88120	87045		532	60832	61892	62075	64298	70018	78309	86736	88154		532	61730	61963	61774	64808	69962	78309	85373	87166
534	60296	59287	59483	60046	66584	75414	82409	81731		534	57339	58994	58223	60571	65829	74504	81206	82868		534	57660	58788	57737	60835	66140	73422	80054	81481
536	56981	56044	56026	57535	64419	70143	77558	76499		536	54553	55511	54192	57464	62573	69468	76690	78105		536	54436	55720	54761	56981	62953	68327	74853	75667
538	53820	53079	52767	54134	60385	65840	72537	72050		538	52431	52726	52058	54518	59009	66267	71785	73191		538	51326	52890	51279	53903	59838	65167	70944	71521
540	50998	51274	50388	52107	58181	63306	67741	68690		540	50308	50115	49405	52700	56142	62640	68285	68935		540	49527	49916	49529	50710	56209	62280	67865	66966
542	49212	48863	48366	50257	55023	61595	63981	65968		542	48362	48184	47823	49424	54136	60623	64618	65252		542	47196	48011	47951	48366	53327	59889	65576	64182
544	48374	47597	47130	49264	53353	59154	61672	63009		544	47381	46564	45630	48062	52623	57949	61645	62492		544	46227	46480	46660	47056	51588	57829	63322	61367
546	46949	45808	46262	47803	51168	56494	59814	59930		546	45683	45271	44692	46083	50999	55208	58385	60129		546	44872	45656	45108	46507	50145	55864	60390	59365
548	45820	45040	45692	46267	49718	54889	58060	57274		548	44500	44573	43910	45283	48769	52331	55958	58574		548	44619	44872	43649	45693	49379	53968	57003	56612
550	44410	44452	44578	45104	48315	53211	56183	55108		550	43331	42981	43583	44082	47400	50614	54800	56402		550	43528	44810	43460	44544	47282	51847	54946	54086
552	44470	44210	44108	44293	47981	51437	53716	52759		552	43837	43494	43460	44334	46756	49743	52946	53259		552	43984	44528	42499	44158	46403	50368	52556	51967
554	45284	44899	44036	44750	47302	49843	51394	51177		554	44728	44133	43260	44359	46151	48870	51650	50440		554	43938	44679	42834	44424	45635	48982	50636	50431
556	46240	46118	45251	44151	46897	48149	49381	49121		556	45843	45764	43800	45366	46313	48047	49715	48805		556	45601	45136	43243	45311	45823	47532	47723	49055
558	47758	48174	46534	45651	47027	47298	48864	48090		558	47045	46493	45739	45507	46526	47373	47797	48081		558	46711	47519	44827	46664	46559	46219	46320	48014
560	49615	49398	48430	46874	47977	46350	47752	46489		560	48846	48882	48589	46837	47988	47130	46905	46637		560	48872	49919	46225	47531	47599	45627	45279	47082
562	52737	51666	49867	49401	49573	46108	46907	46292		562	51485	51097	50836	48243	48801	47118	46272	45291		562	50912	51849	48915	49518	48324	45420	45401	45437
564	55108	53970	52347	51509	50087	46610	46438	44673		564	53740	54171	52699	51209	50406	47348	46325	44374		564	53652	53450	51407	51484	49788	46523	45377	44787
566	57388	56531	53761	53481	51456	47116	46411	43069		566	56448	56115	54387	53542	51960	48263	45387	44420		566	55494	55397	54399	53832	51177	47002	44906	43536
568	58390	57739	55930	55870	52851	48003	46297	42671		568	58917	57970	56576	55703	53402	48658	44803	44189		568	57468	57136	56721	55126	52688	47869	44616	43370
570	60465	58601	56700	56913	54351	48278	45454	42851		570	60242	60336	57605	56753	53346	48896	45499	43644		570	58542	58273	57431	55982	53052	48027	44282	42040
572	60885	60656	58955	58412	56222	48525	44772	42954		572	60965	61602	58714	58756	52786	48169	45673	43254		572	60385	59425	58400	57054	52808	48053	44817	42301
574	62229	61649	60052	58738	55577	48876	44317	42477		574	61755	62283	60261	59891	53507	47792	45832	42233		574	61825	61075	59066	58186	53979	47731	44430	42088
576	62246	61947	60449	60189	55782	48668	44236	41874		576	63613	61373	61791	60180	53967	48217	44760	42283		576	62709	62881	59809	58988	54131	47799	44510	42298
578	63580	62367	60098	59394	54682	47688	44044	41619		578	63928	61632	62442	59530	55504	48145	44162	41905		578	63180	63005	60018	59340	55456	48059	44241	41797
580	62859	62971	59792	59167	55517	46881	43779	40837		580	63581	61825	61867	59686	55020	47385	43057	41758		580	62546	62333	60507	59154	54770	48308	43842	41187
582	62526	62444	60235	57717	54889	45899	42959	39781		582	62917	61099	60596	58856	54569	45753	41873	40430		582	63209	61401	61699	58282	54219	46955	43109	40054
584	61997	60349	59651	57753	53761	45648	41684	38038		584	62734	60209	59684	57959	53670	45385	40938	39070		584	62853	60484	61707	57095	53099	45865	42277	38281
586	61312	58312	59494	56511	52555	44148	40077	36838		586	61124	58798	59335	55674	51879	44656	39698	38111		586	61628	59649	59560	56132	51952	44147	40868	36195
588	59648	57296	57906	55270	51128	43143	38561	35449		588	59976	57947	57974	55318	50784	43420	37980	36494		588	59050	57919	57217	54503	50415	43611	39073	34753
590	57337	55244	55198	52535	49107	39967	36330	33726		590	57778	55358	55904	52487	48381	41069	35090	33750		590	56243	54910	54183	51740	48026	41047	36147	32860
592	53906	52621	51473	49670	45071	37794	33427	31172		592	54703	53004	53129	50284	46519	38387	32667	31528		592	53526	51519	50846	48773	45225	38683	33954	30550
594	50093	49570	47828	45506	40840	34434	30255	28904		594	50140	49242	49584	46807	43664	35805	30492	28861		594	49644	47823	47706	46177	41933	35273	31394	28542
596	45782	46430	44686	42722	38253	32712	28617	27278		596	46048	46251	45841	44627	39925	32679	28945	27480		596	46014	45271	43893	42578	38710	32865	29708	26382
598	42530	43492	41711	40095	35734	30208	27332	25581		598	43545	42362	41503	41718	36426	30470	27080	25298		598	43018	43490	40878	39615	36741	30859	27765	24738
600	40058	39968	38435	38072	34543	28299	25691	23657		600	40693	40129	38916	38413	34325	28768	25583	23916		600	40285	41374	38227	36664	35586	28850	25644	22375
602	38001	36817	35377	35700	31443	26408	23686	22471		602	37859	37559	36110	35660	32664	27424	24010	22392		602	37195	38690	35893	35164	33504	26822	23816	20866
604	35665	34233	32825	32904	30039	24811	22119	21125		604	34964	36132	34395	32483	30480	25545	22808	20682		604	34565	35744	34048	32480	30623	25402	22321	19615
606	32900	32228	30757	30458	27752	23669	21105	20160		606	32984	33297	31550	30270	27521	23412	21274	19330		606	32417	31892	31118	31060	27800	23721	21084	18293
608	30399	29893	28984	27865	25825	22020	19553	17862		608	30447	30462	29638	28347	25687	21707	19056	17891		608	30751	29822	28961	28845	26424	22152	19859	17522
610	27878	28168	27315	26239	23679	19821	18047	16583		610	27374	28110	26781	27069	23780	20227	17461	16870		610	28310	27569	26426	26908	24551	20395	18135	16462
612	26321	25920	25511	24119	21632	18337	16368	15204		612	24670	25898	25233	25339	22652	19213	16207	15713		612	26022	27411	24689	23876	22815	18722	16501	15741
614	23991	24291	23839	22178	20421	17132	15502	14374		614	22711	24112	22808	23355	21020	17954	15445	14531		614	23952	25608	22638	22308	20425	17282	14576	14699
616	22882	22094	21428	20041	18364	16620	14243	12928		616	21681	22214	21046	21365	20185	16667	14263	13247		616	21664	23718	21022	20482	18892	15230	13852	13572
618	20909	20508	19771	18690	17166	15098	13265	11965		618	20705	20570	19030	19228	18470	15216	13485	12362		618	20338	21102	19168	18894	16758	14559	13545	12516
620	19457	19050	18262	17926	15813	13656	11958	11135		620	19257	18885	18221	17729	16869	13776	12602	11224		620	18949	19710	18337	17584	15721	13498	13096	11145
622	17760	17317	16552	16669	14886	12362	11101	10632		622	18015	17404	17115	16423	15136	12420	11712	10540		622	18293	17967	17245	16182	14964	12886	12307	10077
624	16869	16396	15552	15528	13866	11222	10480	9959		624	16428	16660	16097	16190	13999	11284	10564	9865		624	16885	16546	16502	15095	14663	11545	11133	9568
626	15457	15489	15245	14356	12796	10721	10128	9375		626	15311	15855	14893	14973	13331	10520	10340	9483		626	15726	15236	14881	14328	13537	11364	10267	9254
628	14681	14766	15108	13243	12629	9894	9798	8701		628	14224	14852	13564	14051	12710	10115	9980	8753		628	14829	14521	13790	13502	12361	10581	9181	8883
630	13555	13971	14043	12634	11828	9394	9273	7818		630	13671	13379	12928	12714	11609	9397	9813	8044		630	14106	14013	12698	12907	11212	10222	8360	8214
632	13206	13094	12616	11908	11027	8896	8552	7668		632	13574	12025	12484	12486	10603	9289	8791	7887		632	13133	12928	12113	11530	10334	9067	8014	7793
634	12692	12174	11833	11591	9932	8654	7586	7055		634	12891	11121	12195	11996	9865	8757	7821	7530		634	12655	12296	11627	11009	9724	8755	7584	7502
636	11892	11420	10942	10920	9396	8706	6821	6857		636	12179	10989	11446	11343	9584	8518	7271	7420		636	11790	11438	10906	10364	9600	7955	7734	7118
638	11194	10462	9715	10275	8676	8127	6507	6386		638	10770	11205	10608	10740	8935	7799	6843	6790		638	11175	10903	10530	9979	9393	7370	6963	6577
640	10435	10248	9058	9709	8166	7573	6299	5905		640	9861	10742	9882	9871	8655	7605	6821	6495		640	10409	9799	9781	9433	8631	6861	6418	6638
642	10223	9717	8357	9302	7526	6708	6256	5841		642	8804	9722	9258	9475	7947	7191	6305	5646		642	9648	8942	9289	8962	8013	6326	5580	6468
644	9763	9309	8245	8974	7570	6237	5830	5603		644	8613	8981	9136	8801	7510	6726	5817	5380		644	9226	8303	8576	8301	7527	6102	5416	6017
646	9164	8518	7564	8489	7214	5709	5407	5474		646	8152	7987	8433	8272	7033	5949	5197	4935		646	8745	8231	7611	7775	7721	5812	5179	4986
648	8614	7804	7525	7386	7082	5517	5157	4752		648	7906	7223	7890	7693	6608	5409	4738	4949		648	8534	7800	7016	7117	7325	5575	5155	4382
650	8281	7419	7333	5647	7032	5400	5050	3723		650	7477	6225	6821	7309	5857	5120	4488	4636		650	7765	6756	6785	6609	6497	5059	5194	4192
									normalization
	0.5mM		1.0mM		2.0mM				0.5 mM		1.0 mM		2.0 mM
1.28e-08	1.69539	0.1001	1.66586	0.08018	1.67533	0.0305			1.09079	0.0644	1.07179	0.05159	1.07788	0.01962
6.4e-08	1.63218	0.07055	1.64657	0.0527	1.68244	0.01004			1.05012	0.04539	1.05938	0.03391	1.08246	0.00646
3.2e-07	1.67743	0.04319	1.70314	0.04171	1.72695	0.04562			1.07923	0.02779	1.09578	0.02683	1.1111	0.02935
1.6e-06	1.89603	0.04579	1.83926	0.04641	1.83048	0.02167			1.21988	0.02946	1.18335	0.02986	1.1777	0.01394
8e-06	2.40683	0.00658	2.34468	0.04113	2.20581	0.02436			1.54852	0.00423	1.50853	0.02646	1.41918	0.01568
4e-05	3.19298	0.09233	3.12908	0.15784	2.88982	0.06915			2.05431	0.0594	2.0132	0.10155	1.85927	0.04449
0.0002	3.73927	0.0818	3.53454	0.05151	3.39731	0.04583			2.40579	0.05263	2.27407	0.03314	2.18578	0.02949
0.001	3.87044	0.11827	3.77441	0.11187	3.61848	0.07598			2.49018	0.07609	2.4284	0.07198	2.32807	0.04889

## Sheet: ed_fig3c
[ATP]/[ADP] = 9, [ATP]+[ADP] = 0.5mM
Wavelength	A2	B2	C2	D2	E2	F2	G2	H2		Wavelength	A2	B2	C2	D2	E2	F2	G2	H2		Wavelength	A2	B2	C2	D2	E2	F2	G2	H2
490	79751	77826	80106	80195	85820	91461	97391	100415		490	78527	76827	77188	79197	85102	91868	96793	101870		490	77280	75429	75308	77642	83992	89298	95942	98415
492	74762	71696	71592	73245	81206	87163	94644	98341		492	73401	69790	69556	71775	79684	88131	94313	98730		492	72120	69650	68542	71562	78892	86034	92530	96618
494	77114	72620	71800	74194	84381	91663	100315	105366		494	75643	71065	70002	73015	82389	92040	100391	104129		494	73707	71201	69551	72537	81846	90901	97791	102875
496	88172	82861	80903	84187	95676	106229	116081	122222		496	85679	81134	78191	83292	94262	105427	115883	118690		496	82916	79864	78576	82685	93259	103830	112389	119233
498	99644	93506	90959	95284	108342	121503	132801	139940		498	95896	91741	88561	94917	106223	119972	131484	135436		498	94067	90156	88222	92945	105024	117767	128712	135617
500	110144	104337	99991	105422	119547	136208	149247	156464		500	105739	102009	98175	105490	118467	133497	145821	152558		500	105466	99967	97294	103474	115092	131270	142892	151704
502	118266	111787	108425	114020	129937	146936	163744	171189		502	114619	110033	106508	114020	129106	145989	159999	168294		502	114125	108971	104211	111870	125015	143582	157193	165682
504	125980	117934	114587	121395	138631	157754	175099	183558		504	122206	118050	112943	120708	137851	155184	171753	178942		504	120172	115180	110709	117731	133009	153573	168104	177097
506	131792	123234	120064	126521	146482	164133	183612	193205		506	127636	123074	117729	126398	143988	163818	181906	187685		506	124783	120744	115364	123436	140024	160839	177904	185466
508	135160	127369	122695	129825	150474	169710	189258	199748		508	132004	126685	122055	130212	147033	169637	186681	192677		508	128271	124082	119489	127394	144794	165673	183075	190684
510	136760	129846	125023	132062	152285	172519	193366	203343		510	134088	127317	123247	131922	149698	171750	190429	196384		510	129652	127811	120899	130451	148469	168284	186620	194518
512	136653	129753	124973	133363	152626	174595	195220	203032		512	134485	126868	122816	131634	149205	172748	191553	197430		512	129369	127759	121185	130814	149639	168665	187019	196602
514	135362	128946	124270	131468	150940	174581	194284	200079		514	132429	124999	119607	129798	146627	170018	190848	196417		514	127949	126585	119224	128906	147858	166732	185934	195459
516	131938	125567	120563	127878	147514	169239	190029	195268		516	129907	121642	116252	126555	143074	167478	186755	192044		516	125760	122633	115522	125231	142994	162594	180818	190769
518	126694	120713	116153	123012	140377	162360	181155	190790		518	124941	117280	112489	121073	137701	160839	180275	184963		518	121852	117278	109864	119388	136139	156676	174531	182092
520	120068	114545	109548	117767	133507	152678	170972	183454		520	118029	112248	107717	115440	132250	151651	170054	176762		520	116153	109792	104588	113987	129529	148360	165608	172538
522	112659	107048	103780	110635	125721	144353	160637	171422		522	110009	106093	101344	109391	124142	141822	159159	167218		522	109494	102376	99102	107014	121896	139958	156736	161664
524	104825	100108	95432	102666	117744	133339	150057	156954		524	102302	99334	95122	102266	115374	131714	147638	154639		524	101901	95957	93249	99966	114470	131216	146194	151799
526	97364	91783	88936	94613	109610	124698	138303	143753		526	94674	90980	88799	94549	106665	122841	136384	142068		526	94192	90090	85693	91628	105477	121838	135912	140721
528	90628	86292	82990	87568	101846	115356	126537	134004		528	88324	84686	83080	87327	98728	113360	125118	131468		528	86999	84060	80053	85744	97908	112802	125193	131260
530	85039	79821	78273	81906	94937	107890	116917	125075		530	82038	78250	77037	81944	92505	104384	114547	122758		530	80572	78673	74356	80453	91685	104594	116842	121442
532	79967	74883	72989	77453	87581	99426	109337	115906		532	76771	74277	72119	76217	86579	97174	107472	113985		532	75399	73749	71058	76615	86079	97329	107793	112789
534	74991	70389	67447	73186	81452	92096	101975	107746		534	71225	69064	67570	72146	81796	91297	101491	106626		534	71127	68944	66743	71757	80347	90990	101522	104264
536	70395	67349	64130	68710	76844	87536	96632	100277		536	68093	65502	63416	66881	77215	86762	96090	100588		536	66966	64735	63394	68181	75406	84758	94698	97938
538	66336	64050	60991	65047	74112	82826	90606	94906		538	65473	61978	60390	63578	72627	81652	90231	94627		538	64123	61290	59580	65214	71306	80562	89244	92186
540	63459	60851	59198	61808	71397	78515	85620	89419		540	63103	59374	57344	61030	68036	76747	85401	89193		540	61402	59319	56546	61393	68499	76081	84018	87661
542	61132	58374	56882	59874	67894	74053	81270	85405		542	60579	57148	55282	59905	65738	72899	80944	84440		542	59602	57277	54727	59065	64888	71564	80274	83090
544	60308	56725	55740	58019	64665	71120	77684	80720		544	58412	54838	53815	58055	63421	70491	77045	80155		544	57883	55222	52881	55563	62424	67887	76688	79571
546	59549	55650	53835	56498	61924	68598	75289	76555		546	57285	54284	52824	55302	62178	68659	73928	76071		546	57511	53687	51370	55317	60324	65112	73295	75436
548	58542	54362	52944	54590	61063	65776	71873	73412		548	56236	53163	52351	53515	60260	65637	71598	72158		548	56576	52369	50667	53281	59663	62400	69561	71883
550	57218	54734	51845	53002	59554	63352	69352	71137		550	55465	54033	51529	53202	57914	63196	69071	69253		550	56392	51963	50236	52420	58203	60884	67241	68451
552	55829	54495	52546	53182	58442	61292	66292	68414		552	55800	53132	51075	53151	57275	60932	66291	65994		552	55853	52063	50750	51657	56960	59054	64854	64416
554	56302	55896	53397	54226	57244	59782	63908	65305		554	56856	54368	51404	54311	56471	59762	63776	63222		554	57208	52985	50708	52650	55896	58978	62355	61821
556	57477	56586	54631	55728	57640	58840	61367	62614		556	59471	55639	52973	55590	56828	58487	61733	60978		556	58664	54963	51489	54717	56301	58021	59893	59038
558	60101	59779	56070	57392	58719	58983	60175	60762		558	61871	59009	55421	57889	57485	57955	59614	59626		558	60725	57699	54415	57255	57689	57118	58466	57944
560	64016	62760	58646	60210	60616	59413	58531	59390		560	65484	62493	58154	60084	58981	57370	58110	58584		560	62836	61688	57652	59131	59823	56848	57715	56141
562	67441	65445	61722	63725	63277	59563	57345	57572		562	69527	65333	61298	62772	61677	57218	57215	57154		562	66804	64503	61851	61878	61756	55795	56903	55199
564	71905	69169	64916	66150	65612	59986	56548	55865		564	73903	68577	64561	65991	63264	57594	57312	55425		564	70754	68564	65254	64560	64262	56147	55142	54482
566	75651	72247	68182	68472	67326	59874	56480	54910		566	78134	72177	68139	69651	65048	58612	56842	54187		566	76852	71231	68702	67388	66140	56947	54305	53277
568	79331	75999	71873	70450	68298	60267	56747	53746		568	80202	76880	71221	72367	66285	59214	56254	53106		568	79157	75053	72309	69876	67833	58661	53381	52192
570	81648	77596	74215	72574	68744	60902	55594	52890		570	81810	79720	73366	74764	68008	59519	54646	52701		570	81705	76802	74479	72139	67908	59424	54034	51625
572	83578	80082	74904	74846	69130	61777	54757	51552		572	83338	80739	74594	75002	69046	59910	52832	52105		572	82676	79658	76551	75164	68510	59181	54233	50271
574	85362	81740	76353	76475	69453	61384	54331	51230		574	84823	82158	75312	76441	70484	60013	51980	50999		574	85389	82360	77514	76035	69030	58931	54487	49580
576	86569	82802	78062	78704	71278	60728	53316	50728		576	86509	82532	76723	76224	71351	60151	52417	50473		576	86357	83682	78955	76772	71105	59042	53843	48287
578	86849	83790	80007	79427	72724	60276	53838	50837		578	87043	84195	78035	78059	72261	59471	52285	48813		578	86415	83631	79397	77515	71797	58626	52521	48520
580	87109	84757	79649	79751	73468	59477	52036	49777		580	87842	83994	77846	78147	72332	58873	51790	48129		580	86030	83018	79185	78604	71354	58129	51923	47785
582	86664	84529	78990	78469	72206	57623	52196	48225		582	87864	84267	77378	78409	71328	57882	50464	46158		582	86599	83435	78037	79714	69143	57987	50326	47386
584	86013	83127	78721	77884	70922	55680	50376	45701		584	86604	83913	76475	78269	69745	56677	49877	45082		584	86509	83121	77973	78223	68618	57900	49105	46350
586	84747	81388	76864	75605	68744	54670	49505	44491		586	85058	82414	75882	77206	67499	54769	48505	42683		586	85061	82690	76722	76920	67599	55518	47588	44640
588	82459	78916	74379	73710	65826	52993	46941	42678		588	83130	80629	74426	75140	65977	53044	46322	41672		588	82022	79247	73962	73669	66594	53023	45502	42214
590	79276	75794	70838	70092	63142	50699	43932	40716		590	79731	76383	71501	70285	62905	50271	43435	38624		590	78171	75681	69718	69500	62526	49309	43888	39191
592	75116	71172	66731	66411	60011	47854	41015	37654		592	75952	72083	68203	65783	59688	47471	40013	37058		592	74434	69913	65958	65042	59282	47283	40344	36099
594	70445	67056	62087	61989	56252	45000	38480	35042		594	70003	66354	62970	61335	54889	43166	36910	33206		594	70809	65919	62357	60509	54700	43632	37604	33464
596	64865	62603	57559	57638	51854	42023	36065	33009		596	65375	62311	58244	57645	51779	40263	34620	31353		596	66479	60508	58119	57329	51378	40880	34661	31022
598	60490	58745	54684	54006	47730	38338	33514	30505		598	60381	57218	53481	54185	47975	38328	32629	29297		598	61229	56132	54219	52551	48170	38188	32322	29499
600	56465	54209	51677	50361	44410	35562	31228	28035		600	56574	52997	51017	50144	44848	35856	30602	28275		600	56351	52284	50318	49213	45130	36457	30779	27430
602	52753	49767	47557	46818	41142	32907	29074	25445		602	52373	48817	47137	46735	41633	33590	28286	26428		602	52344	49483	46890	45514	41639	33846	28640	25960
604	47737	45570	43487	43595	37952	31132	27280	23865		604	48707	45395	44274	43759	38890	30255	26244	24643		604	49238	46716	42784	43364	37421	31087	27364	23659
606	44192	42279	40047	41503	35164	29362	25424	23097		606	44631	42521	39850	41260	35930	27715	24635	22519		606	47371	43546	40150	40188	35085	28102	24604	21968
608	41268	39195	36927	38502	32808	26982	23673	21058		608	42155	40033	36998	38943	33106	25717	23201	21009		608	43755	41241	36966	36968	33315	26687	22591	19937
610	39315	36898	34028	36275	30618	25021	21979	19559		610	39537	37344	33745	36016	31242	24068	21899	19295		610	40721	38426	35035	34388	31347	24841	20392	18369
612	36658	34597	32205	32857	28995	22625	19826	17518		612	36997	34687	31682	33204	29331	23225	20688	18377		612	36702	36301	32036	32717	28432	23401	19933	17109
614	34411	31564	29820	30920	26755	21469	18697	16653		614	33641	31564	29499	29953	27265	20892	19231	17622		614	33572	33081	30084	29996	25642	21145	18946	16020
616	31251	28245	28589	27994	24800	20095	17254	15255		616	29631	29243	27319	27187	24316	19934	17049	15760		616	30911	30092	27415	27390	23383	19455	17853	15326
618	28901	25937	25383	25981	22773	18765	16329	14446		618	27234	27411	25480	25294	22615	18163	15054	14385		618	28250	26772	24958	24774	21978	18034	16299	14200
620	26082	24489	23834	23488	21044	17352	14889	13432		620	25039	25476	23931	23487	20753	17354	13292	12925		620	26243	25003	23421	23495	20487	16449	14950	13509
622	24695	22930	21725	22122	19400	15943	13940	12963		622	24368	23305	22698	21102	19590	15507	12790	12188		622	24488	23902	22207	21646	19725	15492	14097	12533
624	22840	21171	20191	20157	17629	14830	12990	12078		624	22495	21831	21309	19617	17893	14229	12235	11485		624	22691	22773	20946	19499	18670	14038	12862	11388
626	21690	19742	19072	18813	16535	13433	12327	11652		626	21133	20042	19741	18456	16770	13073	12137	10562		626	21455	20651	19658	18507	17621	13308	11996	10499
628	19733	18996	17869	17645	15731	12395	11723	10544		628	19797	18992	17916	18307	15924	12556	11590	9849		628	19566	19148	18005	17428	16360	12252	11409	9947
630	18317	18241	17218	16987	15080	11581	11103	9967		630	19014	17837	16517	17368	14881	11935	10844	9093		630	18234	17451	16714	16946	14802	11425	10643	9373
632	17279	17227	16697	16129	14220	11053	10074	9164		632	18602	17056	15699	16195	14170	11735	10161	8577		632	17187	16379	15849	16104	14138	11246	9984	8988
634	16818	15787	15534	14760	13648	10473	9124	8831		634	17445	16684	15366	14490	13469	11099	9373	7930		634	16496	15661	15470	15125	13224	10588	8861	8140
636	16090	14758	14766	13558	12820	9873	8679	8097		636	16361	15430	14556	13728	12890	10962	8668	7661		636	15903	15125	14951	13792	12631	10229	8448	7881
638	15069	13807	13306	12574	11808	9644	8281	7329		638	14943	14543	13575	13484	11840	9848	7900	6912		638	15293	14971	13725	12835	11855	9037	7544	7125
640	13750	13435	12581	11978	11166	8963	7879	6681		640	14000	13304	12404	13153	10881	8948	7388	6853		640	14363	13723	12775	12144	11245	8602	7058	6803
642	12606	12499	11701	11215	10559	8715	7312	6353		642	13271	12496	11399	11662	10245	8265	7007	6167		642	13321	13382	12453	11553	10699	8307	6522	6396
644	11387	11549	11227	10364	9827	8100	6667	5884		644	12636	11623	10220	10611	9496	8044	6686	5991		644	12016	12010	11442	10757	9918	7937	6198	6142
646	11142	10766	10654	9122	8512	7474	6151	5625		646	11542	11018	9955	9903	9131	7683	6300	5404		646	10888	11632	10848	10101	9068	7316	5833	5672
648	10721	10514	10217	8797	8203	6439	5707	5264		648	10679	10332	9767	9745	8660	7185	5909	5302		648	9967	10034	9814	9265	8139	6570	5319	5301
650	10632	10862	9335	9565	8713	5397	5482	5260		650	9698	9514	9673	9112	8316	6721	5359	5323		650	9451	8551	9117	8199	7158	6084	4899	4869
[ATP]/[ADP] = 9, [ATP]+[ADP] = 1.0mM
Wavelength	A3	B3	C3	D3	E3	F3	G3	H3		Wavelength	A3	B3	C3	D3	E3	F3	G3	H3		Wavelength	A3	B3	C3	D3	E3	F3	G3	H3
490	76648	72753	82401	89060	81870	94409	99747	100238		490	75261	72317	81670	88891	82283	90909	98442	100595		490	74427	72902	82933	93340	80882	89833	98328	99840
492	72694	70605	73646	78869	77400	89142	96798	99390		492	70894	68896	72667	79871	75948	87937	94967	97472		492	69931	69532	73952	79857	75206	85477	93939	97661
494	75753	75034	74056	78113	80797	92217	102227	106507		494	74232	72589	72649	78913	78398	92798	99406	103632		494	72581	72288	73666	77373	78319	90330	99273	104404
496	86625	86018	83279	88028	91758	105236	117809	122210		496	85180	82654	82056	87207	89754	106021	114918	119582		496	83450	82762	82988	86984	89010	104674	114898	120095
498	97452	96994	94373	99017	103845	119972	133650	139984		498	95769	93795	92301	97044	102682	120447	130118	137241		498	93842	93049	92577	97579	102621	119267	130656	136815
500	107283	106221	105010	109454	115071	135711	149544	156585		500	104409	103069	101970	108076	114098	133329	145992	153953		500	103529	102071	102120	106771	113303	132789	145515	153174
502	115620	114346	114320	118346	124345	148340	164279	171539		502	112344	112513	109940	117531	123115	145874	158525	169426		502	112142	110314	109540	114407	121870	144062	157777	166828
504	123419	121580	121401	126109	133133	158753	175352	181642		504	118883	119047	116242	124192	130654	155670	170884	180492		504	120816	118181	117063	121312	128868	155103	168899	179733
506	128638	127780	126571	132483	138590	166634	184273	191925		506	124924	124738	121938	129216	137718	163745	180214	190253		506	126990	124572	122282	128154	134956	163748	178135	188248
508	132113	131461	130233	135364	143604	173715	188917	198475		508	129286	128038	126113	133609	142739	167761	187771	194947		508	129748	128299	126165	132576	139931	168461	184317	193958
510	134333	134664	132542	137104	146271	177591	192355	203956		510	132654	130559	128603	137670	145791	170595	192432	199077		510	130619	130003	126991	135049	142461	170280	187942	197197
512	135425	134661	132535	136150	147265	178697	193835	203835		512	133098	131632	129248	137820	145769	171212	192821	199496		512	130674	130857	126719	134087	143375	170160	189153	199406
514	134701	133857	131279	134729	145629	176414	192446	201159		514	131879	129907	127518	135241	144517	170038	189975	199230		514	129854	129123	125179	132028	141540	169037	186425	199084
516	130904	129004	126370	132095	141105	171855	188354	195688		516	127528	126479	125279	130162	140705	166055	185757	195359		516	127202	125430	123069	129234	137867	164521	181788	195663
518	125897	124191	121443	127502	135214	164688	179030	186904		518	122820	121300	119892	125153	135185	160528	178694	187944		518	122160	120441	117740	125402	131638	158495	175043	187802
520	118618	118013	113571	121355	127918	155800	170045	178079		520	115858	115128	113606	118860	127940	151907	170021	178574		520	116177	115475	112026	119914	126016	150632	168809	178812
522	111726	110830	107699	112704	120577	145527	159342	167629		522	109514	108802	106619	111799	119987	143385	159377	166182		522	108732	108661	104777	112735	118603	142807	158717	166853
524	103975	103085	99981	104433	112984	135611	149166	157939		524	102077	102484	98419	105050	111507	132562	147645	155123		524	101561	101447	98667	103975	110837	132421	147024	155250
526	96781	94489	93372	96432	104746	125635	138412	146213		526	95165	96092	92023	97965	103117	122095	135806	142776		526	94265	92506	91305	95645	101652	122919	134131	143082
528	90000	88418	86826	89866	96992	116608	128304	135704		528	88377	89231	84362	91121	96423	112105	123529	131741		528	87799	85900	85556	88384	93648	112675	123959	132385
530	84266	82372	81343	83496	89279	107973	119695	125528		530	82259	82770	79280	84400	89548	104732	114943	121709		530	82536	80155	79742	82496	87169	105570	114555	123155
532	78937	78073	76164	79597	83732	100634	110533	117395		532	77006	76600	73998	78395	83678	98342	108060	114481		532	76554	75628	75850	77517	81634	98865	107878	114749
534	73986	72148	71079	74795	78549	93626	103034	109859		534	71515	70999	69849	74171	77210	92086	101667	108841		534	71239	71678	70929	72858	77458	92000	100551	107297
536	69601	68443	66683	71566	73681	87966	97321	104022		536	67650	65963	66642	69814	73532	87075	96711	102110		536	66472	68003	67440	69643	72494	85487	95354	100232
538	66190	64289	63685	67034	68902	83449	92003	97435		538	64164	63378	63658	66893	69426	82297	90441	96030		538	62803	64404	63997	66530	68254	80257	89969	94982
540	63156	62411	60620	64098	64782	79895	87636	91892		540	62316	61189	61363	63254	66567	78008	85913	89357		540	60343	60723	60968	63585	64666	77600	86132	90325
542	60908	59802	58405	61726	63149	75631	83095	85937		542	59797	59851	58239	61564	63617	74537	80873	84672		542	58698	57667	58581	60871	62016	73959	81606	86814
544	59225	58397	56785	59525	61053	72165	79502	82574		544	58550	58255	55990	59194	61707	72586	76967	79874		544	57989	56206	55610	58357	60104	71082	77057	82373
546	56567	56552	56003	57452	60173	69165	75410	79155		546	56610	57271	53642	57232	59350	70403	73569	77705		546	56839	55391	54834	56764	58091	68387	74490	78273
548	55684	56167	54609	55930	58225	67149	72087	76711		548	56758	55937	52842	55974	57670	67092	71174	74244		548	54998	54838	52768	55317	56660	66130	71463	74335
550	54732	55396	53762	55078	57625	64635	68937	73299		550	55373	54497	52432	55219	56156	63694	68920	70657		550	54203	53956	52283	54240	55414	63527	68882	71020
552	55652	56324	53780	55101	56432	63028	66320	69833		552	55947	54892	53337	55912	55666	61199	66312	66968		552	54026	54049	51470	53863	54250	61573	64520	68286
554	56663	56316	55167	55514	56371	61374	63151	66376		554	55801	55834	54427	54455	55944	59133	63529	64152		554	54792	54109	53492	54769	54596	59782	61705	65018
556	58567	58663	56547	56759	56397	59832	60722	63280		556	58677	58048	55949	55908	56521	58746	61513	62694		556	56415	56103	55821	56349	55002	59057	59589	62964
558	61902	60792	58686	59198	56467	58455	59306	61444		558	60085	59050	58694	57976	58308	59068	59581	59407		558	59822	58369	58477	58348	55825	58206	58940	59969
560	64614	64582	61174	61288	58082	58285	58958	59751		560	63599	61939	61673	61753	58991	60107	58028	57605		560	63287	62008	61329	60910	57251	58242	58063	57943
562	68342	67558	64333	64117	59409	58977	58638	57870		562	66756	66048	65484	65593	61476	60031	56636	55407		562	66772	65594	63568	64209	59084	58902	57257	55433
564	71941	70831	68726	66456	62461	60115	57807	56042		564	72169	72203	68763	68988	62150	61000	55926	54725		564	70281	68926	67091	67747	62643	59631	55657	54533
566	75833	74211	72594	71326	64085	60360	56458	55092		566	76245	76295	72530	72063	64650	61790	56591	53991		566	75204	72249	70033	70583	63782	61066	55682	54037
568	78633	78030	76321	74535	66546	61187	55436	54319		568	79285	79752	75632	73693	65941	62425	56120	53676		568	79059	75626	73832	73782	64699	60567	55430	53199
570	80218	80917	77500	78494	67646	62085	55488	53538		570	80749	81295	76998	74983	67828	61659	55295	52808		570	82199	78839	77052	75378	65133	60699	56567	52674
572	82690	82968	79211	78797	69695	63604	55400	52313		572	82933	83757	78748	77378	68679	61717	53320	51434		572	83371	82400	80175	77911	67945	60599	55228	51933
574	83762	83601	79794	79074	70661	63281	55187	52266		574	85098	84196	79604	79097	69832	61990	52743	50673		574	85217	84406	82618	78472	70020	61927	54976	51250
576	85234	84700	81386	79130	70951	62223	54218	51663		576	87019	86063	81078	80748	70638	62335	52999	50264		576	86200	85289	83503	81267	70719	62830	53472	50472
578	85358	85248	82271	81015	71175	60765	53180	51368		578	87684	85535	80962	81321	70819	61560	53343	49455		578	86880	84669	82943	81915	68932	63078	53589	49659
580	85826	86556	82794	82891	71632	61300	52820	49971		580	87796	86410	82040	82372	70647	61636	52647	48186		580	87162	85153	82620	82257	68564	61982	52215	49179
582	85413	85035	82848	83022	71307	60785	51826	48413		582	87946	85053	82572	81287	70502	60810	51203	47297		582	86320	84797	82159	80223	67169	60845	51440	47289
584	84136	83542	81411	80469	69587	59880	51000	47010		584	86758	85533	81654	79652	69666	59367	50031	46144		584	86238	83756	81859	78929	67373	59306	50600	45062
586	82768	81347	80184	78673	67556	57289	49369	45588		586	85563	83365	79851	77241	68084	57248	48859	44394		586	84084	81856	80528	76931	66181	57784	49105	43125
588	80257	80157	77554	76413	65457	55833	47868	43832		588	82663	82352	77159	75915	65160	54779	47227	41798		588	82706	79528	78152	74862	64671	55674	47045	41623
590	77050	77013	74544	74727	63216	53638	44896	40849		590	79372	78215	74424	72851	61821	52305	44319	39380		590	80028	76871	74732	71403	61097	53182	43474	39825
592	72616	72346	70574	69862	60088	49966	42383	37611		592	74462	74491	70142	68168	58137	48355	41037	36514		592	76224	73478	70026	67939	57061	50003	40392	37657
594	67965	67324	66313	65438	55615	45666	38383	34395		594	69197	69182	65277	63111	53900	45834	38072	34069		594	70363	69133	65663	63428	53852	46775	37376	34915
596	62652	63407	61588	60230	51104	42004	35604	32633		596	64584	64271	61066	58352	49376	42820	35403	31953		596	63771	64733	60855	58799	50797	43497	35069	32292
598	58166	60289	56951	56480	47271	40217	32535	29980		598	59548	59562	55185	55849	45097	40130	33492	29725		598	58876	59840	56962	55047	48218	40659	32701	29654
600	53728	56674	53024	52372	45142	37688	30748	28486		600	55752	55004	51472	52251	42155	36334	30747	27793		600	55153	55656	52776	51448	43736	38035	31088	27774
602	50367	52761	49687	48755	42218	35710	29075	25878		602	51594	50934	47974	49298	39727	33966	28389	26027		602	52789	51775	49900	48460	41044	35658	28990	26236
604	46883	47297	46498	45764	39166	32399	27440	24887		604	48598	47903	46693	44976	37213	32213	26328	24681		604	49854	47759	46428	44844	37719	33035	27372	24625
606	43786	43750	42841	41911	35814	30433	26271	23476		606	45603	44248	43614	42453	34790	30699	25173	23268		606	45974	44365	42613	41643	35998	30353	25374	22902
608	40853	40578	39127	38852	32991	27731	24330	22341		608	42307	41847	40271	39143	32404	28746	24131	21887		608	41676	41156	40161	38852	33392	27926	23159	21318
610	38966	38438	35954	35472	30114	26274	22106	20136		610	39237	38609	36583	36600	30337	26585	22106	20166		610	37524	38688	37068	35448	31534	25640	21812	19731
612	36774	35540	33128	32901	28841	24285	20054	18263		612	36547	36027	33989	33285	28054	25011	20520	18566		612	34965	35050	34939	33122	28864	23901	20108	18494
614	33902	31969	30732	30454	27346	22647	18758	16414		614	33913	33049	31214	30691	25714	23024	18254	17048		614	32582	31575	31466	30263	26442	22068	18969	17063
616	30472	29307	28216	27897	25850	20745	17460	15361		616	30695	30843	29471	28171	23862	21623	17158	15584		616	30272	28537	28957	28353	24084	21001	17123	16120
618	27782	27017	25835	26096	22560	19561	15950	14400		618	27552	28037	27113	25636	22140	19923	15883	14269		618	27601	27372	26423	26359	22451	19010	15942	14634
620	25726	25492	24397	23657	20283	17585	14626	13883		620	24975	25914	25450	23784	20484	18505	15420	13678		620	25713	25315	23748	24377	21079	17611	15019	13222
622	24084	23871	22651	22146	18657	15981	13659	12859		622	23424	23269	22847	22456	18858	16534	14169	12810		622	24662	23011	21627	22792	19001	15846	14265	12102
624	22137	22271	21454	20375	17644	14573	12773	11667		624	22326	22771	21409	21510	16997	15272	13163	12170		624	24268	21420	20331	20538	17610	15083	13270	11513
626	20906	20788	19543	18899	16522	14197	12000	10534		626	21265	21100	19928	20071	16063	14014	11912	10581		626	22449	20708	19483	19248	16332	13684	12220	11071
628	19026	19100	18635	18066	15540	13326	10795	9883		628	20018	20295	18990	18591	15025	13901	11060	10231		628	20666	20725	18635	18126	15484	12900	11421	10445
630	18525	17937	17574	17153	15045	12644	10543	9264		630	19026	18283	18450	17462	14533	12788	10643	9357		630	18562	19078	17642	17440	14418	11944	10547	9753
632	17790	17176	16748	17234	14530	11572	9761	9049		632	17907	17717	17422	16658	14064	12089	10316	8985		632	17431	17427	16632	16350	13195	11373	9741	8902
634	17383	16698	15728	16340	13581	11008	9523	8853		634	17144	16370	16345	15617	13534	10808	9691	8049		634	16806	15723	15669	15503	12552	11189	9094	8404
636	15802	15498	14876	15560	12538	10304	8844	8549		636	15687	15552	15067	14487	12708	10596	8513	7567		636	15826	15087	14835	14270	12268	10607	8653	7775
638	14061	15064	13899	14487	11511	9623	8300	7876		638	15150	14259	14312	13871	12218	10106	7902	7182		638	15237	15041	14242	13584	11552	10798	8339	7276
640	13289	14439	12764	13294	10746	9067	7777	7296		640	14100	13914	13930	12880	11223	9697	7482	6999		640	14054	13748	13192	12473	10966	9537	7624	6759
642	12998	13917	11779	12140	10159	8183	6737	6766		642	13351	12980	13224	11868	10486	8723	7276	6795		642	13201	12900	12098	11535	9925	8694	7143	6220
644	12026	12588	11135	11179	9706	7974	6342	6266		644	12673	12371	12245	10963	9303	8152	6775	6272		644	12227	11548	11511	10932	9572	7640	6603	6007
646	11056	11448	10715	10435	8857	7660	5965	5719		646	11974	11106	11165	10444	8644	7569	6392	5658		646	11059	11540	10865	10199	9146	7669	6489	5629
648	10009	10356	9889	9998	8807	7321	5681	5287		648	11490	10335	10059	10066	8464	7237	5860	5001		648	9930	10743	9937	9803	8531	7634	5846	5415
650	9824	9070	9142	9396	9466	6532	5024	4718		650	11073	9661	9304	9508	8272	6821	5254	4228		650	8688	9916	8168	9201	7288	7370	4996	5165
[ATP]/[ADP] = 9, [ATP]+[ADP] = 2.0mM
Wavelength	A4	B4	C4	D4	E4	F4	G4	H4		Wavelength	A4	B4	C4	D4	E4	F4	G4	H4		Wavelength	A4	B4	C4	D4	E4	F4	G4	H4
490	85270	83821	60243	76970	87627	91452	93380	98180		490	86836	84305	59264	76819	88279	87101	92631	95173		490	86078	83622	58648	73671	89048	89365	91368	93873
492	78461	77276	62339	76376	82869	92026	96762	97785		492	78104	75225	61605	75729	81937	88245	94637	95714		492	76789	74777	60082	72564	81500	88941	92214	94355
494	79840	77577	68857	81964	87044	100057	107948	106117		494	77853	76205	67639	80935	84412	96546	104107	103967		494	76093	74267	65619	77800	83259	96146	101544	102788
496	89687	87018	79524	94194	99538	116389	126334	123823		496	86823	86496	76635	91410	95974	112991	122606	121213		496	84613	83501	76550	89710	93967	111758	119533	119479
498	101317	97973	90021	106374	113297	133612	145444	141329		498	97159	96447	87699	102474	108623	129480	140301	138353		498	94992	94171	85894	102495	105904	128074	138123	136034
500	111568	109110	99388	119397	125157	149307	162981	158319		500	106916	105474	96923	113188	120097	145724	157162	155051		500	106203	104092	95048	114046	117255	143947	155971	152480
502	121177	118327	106706	129704	135628	163121	178741	172326		502	116464	113262	105627	123918	130872	159166	171653	169832		502	115773	112578	102122	123988	127991	156847	170046	167240
504	128186	125259	113492	138609	144902	174297	190953	185598		504	123523	120601	111345	133017	140540	170024	184243	182666		504	123015	119447	109735	131671	134800	167441	181225	178636
506	134421	131195	119301	143432	151633	184210	200151	194819		506	129328	126890	116683	139545	148025	178492	193890	191944		506	128242	125599	115463	137740	140829	175694	189438	187014
508	137896	134060	123422	147413	155906	191430	206875	201614		508	132525	131356	119556	143937	152118	182737	200946	198505		508	131757	128538	118763	142168	145166	181942	197045	192681
510	138455	136922	125224	149681	156848	195389	211569	204574		510	134640	133691	121900	146121	152949	187509	204660	201410		510	132847	131329	120126	144960	148880	186467	201532	197117
512	138226	137952	124432	150122	155733	194870	212258	205669		512	135524	133522	121794	146553	153227	187832	206017	201973		512	132770	130547	120049	145433	149890	188267	201640	198945
514	136520	135855	122657	148060	152708	191579	208710	203783		514	133701	131885	120729	145140	151871	186544	202941	199803		514	131471	129742	118282	142967	147406	185801	199505	198511
516	133918	131603	119312	144564	150322	185681	202387	199300		516	130242	128584	116590	140831	148313	181132	198176	196525		516	129278	125925	115040	139380	145386	179506	194445	194160
518	127915	124400	114483	138376	144318	178736	195069	191665		518	123628	123432	111931	135375	142442	174171	189309	189640		518	123827	120986	110111	133432	140002	171021	187489	186387
520	121304	118614	108747	130504	138306	168327	184494	181374		520	117154	116348	105312	128212	135184	166179	180847	181139		520	117347	114148	104900	126625	133814	163629	178457	177778
522	114955	111972	101933	122267	129085	158430	172860	170118		522	109316	109172	99337	121264	127297	155942	169015	168472		522	108621	106679	98375	118795	124730	154082	167525	166429
524	107964	105011	94438	113796	121507	147739	160803	158167		524	102471	101401	92854	112435	118479	145462	157362	155806		524	101079	100254	91530	110718	115784	144541	156988	155433
526	99896	97811	87990	106624	112404	137562	149013	146876		526	95475	93759	86921	104171	109488	135499	145204	142556		526	94072	92969	85792	102450	106754	132719	144666	142541
528	92198	90459	82203	99186	103542	127626	138182	135650		528	88811	88003	80393	95433	101712	125000	134563	131123		528	88612	86605	80119	94414	98267	122236	134196	132680
530	85848	84940	77527	93097	96228	118708	127583	125568		530	83255	81917	74991	89119	94243	116132	125696	122346		530	82851	80846	75579	88111	91006	112824	124000	122539
532	80464	79422	72492	86570	89346	111359	120008	116391		532	78342	77224	69862	83428	87660	106627	116184	114868		532	76977	76436	70333	82705	85316	105053	115366	114112
534	74761	74349	67346	80198	84172	104031	111455	109046		534	74495	70989	65519	78642	81870	100022	108336	107455		534	71654	70935	65873	77487	80202	99398	107460	107336
536	70513	69647	63330	75554	79220	97589	104637	103381		536	70073	67609	61718	74139	77384	94121	101527	100804		536	67921	66332	62201	73942	76712	93217	100884	101477
538	67211	66159	60145	70970	74641	91891	97190	97711		538	65966	64103	59258	70195	73634	89583	95594	94569		538	65072	62203	59156	70465	72447	88279	95695	95486
540	64954	63433	57981	69341	71296	86733	92335	93587		540	62548	62635	57112	67737	70345	84796	90990	90529		540	62881	59946	56552	67724	68104	83643	90689	88493
542	62287	60892	55745	66347	68389	81424	87392	88103		542	59518	60237	54564	64748	67829	80111	86641	85529		542	60230	58093	54711	63515	64715	80500	86379	84406
544	60002	58270	53939	64651	65517	77752	83656	83455		544	57810	58105	52339	63227	65571	76925	83978	80559		544	58108	56817	53358	61193	62735	76753	82523	80903
546	58887	56163	52804	61670	63164	74267	80516	79114		546	56215	55843	51508	60945	62784	73171	80137	76571		546	56674	55799	52292	59030	62382	73355	79230	78774
548	56913	55138	52253	60448	61108	72415	77687	76383		548	56247	55142	50975	60054	60861	71559	76273	73426		548	55491	54734	50747	58822	60701	69855	75499	74206
550	56186	54881	51180	59744	60255	69556	74757	73692		550	56117	54800	51079	58873	58524	69732	72032	71114		550	54980	55067	49679	58157	59599	68312	71145	70555
552	55783	56104	50776	59463	59881	68097	71855	70415		552	55889	55200	50661	59646	58550	69864	69247	67832		552	55277	55117	49323	58683	58186	66404	67652	66851
554	56881	56684	51756	59873	59359	66643	69713	66962		554	56450	55521	50991	60192	58484	67400	67099	65342		554	56389	55809	50436	59106	57276	65113	65439	64449
556	58143	57959	53471	61188	60013	66068	68371	64368		556	57087	56504	52296	60812	59694	64848	64459	62676		556	57790	56216	51947	60024	58006	63104	64927	62141
558	60779	59740	56290	63869	61331	65943	66513	61634		558	59704	58975	54879	62815	59990	63075	62676	61106		558	59626	58930	54938	62684	58822	63354	64108	59657
560	64143	63260	58956	67027	62997	66253	64400	59934		560	62620	61723	58441	66455	61528	63197	61101	59233		560	62810	61651	56832	65330	61634	63269	62691	57684
562	67888	67094	62151	71023	65014	66013	62898	57781		562	67114	65995	61115	70346	62822	64484	60197	57742		562	66728	65514	60635	69166	63383	63911	61319	55335
564	71217	71033	65232	75049	66431	66439	62446	56566		564	70742	69639	64473	73974	65134	66014	60269	56006		564	70808	69215	63923	72034	65702	65145	60295	53763
566	75782	74080	68597	78163	69260	67364	61999	54856		566	74212	73371	67385	77210	67154	67136	59879	55184		566	74546	71847	67192	75498	68196	66347	60400	52589
568	79867	77019	71416	80960	71593	68816	61370	53952		568	77364	76291	70311	80333	69957	67859	60685	54041		568	77985	74319	69701	78436	70293	67546	60470	52548
570	82353	79660	73617	82760	73918	69810	60861	53417		570	79568	78206	72736	82557	72414	68987	59597	53943		570	80774	76167	71827	81085	71946	66728	60010	52507
572	84208	81684	74898	85359	75409	69981	60967	53132		572	81568	80577	73922	84461	73185	69317	59440	51896		572	82553	79599	73865	84455	72260	67307	59196	51783
574	84998	82892	76663	85655	75943	70031	60250	52380		574	83564	81355	75628	86272	73477	69564	58485	52182		574	83138	81330	74992	85297	73660	67762	57764	50471
576	86134	83834	77543	87095	76444	69847	59288	51888		576	85468	82575	75943	86668	73509	68075	58737	50333		576	83402	83208	76384	86318	74300	69202	57490	49124
578	87048	84817	78495	87823	76208	68929	57330	51290		578	87565	82401	77198	87448	74899	68161	58130	50109		578	83461	84122	77184	85611	75975	68303	57880	49020
580	86798	85564	78871	89171	76137	68174	57234	50957		580	87946	83714	77971	86617	75467	68233	58084	48918		580	83139	85388	76584	86970	75759	67548	57137	49173
582	87256	85050	78074	88946	75375	66112	56901	48835		582	87424	84495	78062	87073	74846	67647	56583	47964		582	83871	85198	75652	86568	75687	65743	55473	48862
584	85714	85239	77545	87784	74668	65614	56299	47283		584	85460	83736	77399	84893	73027	67140	55187	47455		584	84312	83550	74688	85134	73239	65188	53375	47096
586	84092	84186	75887	87006	73641	63522	53321	45683		586	82567	82016	74907	83720	72260	65140	53031	45813		586	83336	81633	73162	82194	71207	63726	51869	44843
588	81152	81025	73950	85427	70960	61849	50562	44027		588	80491	78830	72314	80456	70716	63494	50421	44118		588	80149	78358	71033	79192	69446	61607	50256	42480
590	77706	75859	70743	81040	66968	57725	46880	41243		590	76171	74830	68387	77041	67482	59495	47495	40658		590	76133	74746	67745	76620	66347	58328	47312	40029
592	74588	71490	67235	75514	62904	54420	44827	38850		592	72171	70324	65427	72975	62565	55875	43899	37441		592	71497	70814	64775	72912	62734	54504	44143	37639
594	70338	67585	63279	68397	59005	49947	40985	35446		594	67282	65564	60910	67608	57523	51915	40242	34634		594	66310	66675	61063	68112	57323	50958	41011	34744
596	66038	62858	58445	64213	55335	46503	38323	32960		596	62908	62658	57029	63721	54125	48197	37596	32656		596	61650	62759	57728	63580	53787	47285	38009	32709
598	60336	58080	53599	59574	50505	43107	35290	29664		598	58496	59067	52476	59181	50498	44694	35230	30323		598	58213	57991	53944	59155	50091	44685	35555	30423
600	55551	54212	49878	56521	46754	40836	32837	28845		600	54745	55231	49288	55393	47649	41842	33939	28146		600	55067	53353	49348	55574	47697	41637	33042	28612
602	51174	50852	46568	52247	43560	38713	30521	27206		602	52130	50426	46021	52103	44299	38925	31743	26453		602	51734	49493	45910	50952	44440	38917	30604	26243
604	48174	47940	43581	48756	40869	36227	28454	25733		604	48639	46811	42479	48413	40844	36243	29358	25374		604	48240	45939	42456	48008	41309	35965	28520	24159
606	44392	43605	39984	45446	38452	34675	26581	23918		606	44769	43372	39554	45297	37440	33763	26804	23625		606	44606	43881	39560	44536	37845	33611	26648	22534
608	41392	40090	37328	42712	35758	31297	24530	21850		608	41235	40442	36717	41143	34528	31303	24622	22158		608	41145	41062	36403	41775	35208	31032	25564	21319
610	38114	36348	33996	39649	33384	28843	22957	20351		610	37592	37580	34465	38281	32906	28649	23621	19852		610	37473	37900	33618	37988	33296	28561	24013	19914
612	36478	33684	31275	36090	31040	25976	21282	18443		612	34782	34846	32219	35592	31134	25730	22084	18446		612	35423	35055	31819	35999	30687	26579	22419	18744
614	33858	32024	28310	32886	29238	24624	20336	17053		614	31705	32631	30198	32870	28717	23808	20512	16553		614	32384	32259	29342	33325	27868	24286	20725	17442
616	31584	29642	26564	30284	26898	22817	18625	15117		616	30226	30321	28289	30090	26116	22497	18480	15421		616	29897	30287	27348	30990	24398	22948	18863	15679
618	28489	27650	24608	28382	24911	20580	17570	14156		618	28043	27794	25937	28089	23803	21350	16963	14719		618	26650	27251	25038	28365	22179	21072	17125	14519
620	26299	24809	22825	26244	22573	19345	16184	13009		620	25725	25085	23268	25788	21795	19656	15595	13691		620	24838	25099	23034	25600	20561	20022	15777	12952
622	24443	22941	20901	23802	20830	17877	14529	12875		622	23272	23267	21027	23964	20122	17866	14819	12823		622	23676	22699	21153	23609	19232	18154	14313	12032
624	22912	21629	19939	21814	19221	16582	13574	11478		624	21527	21857	19168	22104	18352	16492	13828	11442		624	22693	21115	19629	21569	18885	16444	13620	10874
626	21179	20606	18253	20460	17886	14970	12806	10973		626	20382	20666	17858	21214	17610	15611	13136	10929		626	20736	19815	18051	20926	17457	15116	12319	10203
628	19880	19396	17664	20162	17153	14681	12300	10058		628	19370	18813	17229	20029	16651	14670	12182	10097		628	19005	19204	16951	19969	16320	13952	11954	10066
630	18388	18093	16499	19500	15900	14411	11498	9549		630	18410	17129	16951	18311	16071	13678	11649	9554		630	17103	18304	15854	18841	14895	13447	10968	9670
632	17830	17496	16319	18919	15289	13859	10988	8482		632	17267	16360	16084	17147	14658	12963	11164	9096		632	16974	17144	15566	17490	14247	13623	10840	9212
634	16718	16410	14927	17584	14204	12804	10329	7782		634	15981	15898	14674	16509	14270	12131	10288	8464		634	15862	15317	15189	16139	13644	13021	10292	8858
636	15690	15823	14150	16414	13532	11765	9565	7724		636	14965	15361	13437	15756	13478	11550	9340	7883		636	15549	14193	14462	15598	12616	12179	9574	8074
638	14497	14336	12578	14918	12345	11082	8420	7663		638	14223	14478	12820	14815	12768	10629	8836	7442		638	13572	13609	13504	14641	11878	10448	8547	7674
640	13605	13538	12202	13875	11491	10045	8189	7514		640	13501	13783	12334	13912	11846	10195	8213	7240		640	13154	13109	12723	13641	11393	10130	8064	7097
642	12866	12679	11245	12279	10679	9395	7833	6809		642	12601	13210	11113	13492	10913	9347	7725	6765		642	12011	12264	11665	12844	10815	9479	7746	6785
644	11890	12240	10939	11433	10432	8602	7462	6724		644	12070	12226	11084	12503	10497	8897	6862	6179		644	11859	11301	10822	12230	10255	8948	7369	6444
646	11734	11577	10109	10856	9408	8354	6661	5931		646	11650	10992	10727	11235	9730	8518	6618	5621		646	10849	10765	9611	11673	9928	7996	6700	6014
648	11202	10621	9764	10565	9085	7877	6301	5738		648	11069	10626	10237	10303	9328	8489	6087	5248		648	10363	10160	9159	10574	9634	7522	6253	5617
650	10252	9904	9519	9508	9193	7475	6252	5403		650	10047	10800	8092	9806	8694	8579	5359	4675		650	9768	9597	9031	9968	9009	7211	6027	4866
									normalization
	0.5mM		1.0mM		2.0mM				0.5 mM		1.0 mM		2.0 mM
1.28e-08	1.5345	0.03223	1.5249	0.03543	1.57466	0.03789			0.98728	0.02073	0.9811	0.02279	1.01311	0.02437
6.4e-08	1.52911	0.01214	1.53114	0.02277	1.57842	0.03502			0.9838	0.00781	0.98511	0.01465	1.01553	0.02253
3.2e-07	1.55989	0.02946	1.56849	0.03192	1.57322	0.01281			1.00361	0.01895	1.00914	0.02054	1.01219	0.00824
1.6e-06	1.66788	0.01763	1.65571	0.01484	1.67745	0.01015			1.07309	0.01134	1.06526	0.00954	1.07924	0.00653
8e-06	2.07438	0.00574	2.06114	0.01803	2.01732	0.04814			1.33462	0.00369	1.3261	0.0116	1.29791	0.03097
4e-05	2.9043	0.0116	2.80404	0.08123	2.79154	0.06481			1.86858	0.00746	1.80407	0.05226	1.79603	0.0417
0.0002	3.66237	0.06221	3.63208	0.0291	3.58242	0.09887			2.35631	0.04003	2.33682	0.01872	2.30487	0.06361
0.001	4.07871	0.00734	4.07423	0.06115	4.04686	0.06107			2.62418	0.00472	2.6213	0.03934	2.60369	0.03929
	--	--							--	--

## Sheet: ed_fig3d
[ATP]/[ADP] = 99, [ATP]+[ADP] = 0.5mM
Wavelength	A2	B2	C2	D2	E2	F2	G2	H2		Wavelength	A2	B2	C2	D2	E2	F2	G2	H2		Wavelength	A2	B2	C2	D2	E2	F2	G2	H2
490	78032	75401	76534	77321	81924	88262	87897	91235		490	74898	75457	74972	76018	83584	87974	89623	90280		490	73101	71659	73555	76947	81276	86532	86889	86681
492	70257	68443	70326	70900	78112	82825	83746	87626		492	68561	67642	68562	70126	78388	82635	83265	84922		492	66628	66049	66275	70121	76240	80652	81310	83657
494	70643	69092	71775	72910	81925	85862	87505	91790		494	69907	68056	69357	72047	81348	85799	85848	88633		494	66363	66537	66689	70188	78653	83866	84267	88094
496	80192	78373	80799	82800	93628	97694	100490	105475		496	78547	76400	77774	81141	93539	97617	98661	102348		496	73831	75223	75398	79138	90477	96371	97443	100648
498	91472	88692	90207	93700	106979	111675	114183	119080		498	88264	86943	88139	91899	107444	111491	113403	116543		498	84220	84371	85392	89042	103158	109740	110676	114603
500	102436	98427	100494	103154	118009	125461	127770	132568		500	96540	95576	97734	101888	119003	123716	127264	129784		500	93645	94250	94293	99741	114869	121403	124376	128350
502	110542	107281	109195	112154	128419	136401	140009	143734		502	104550	103873	106226	111539	130293	135732	138445	142388		502	101769	101054	101509	107909	124870	132716	135475	139876
504	116921	114803	117601	119776	137207	146984	150555	154301		504	111522	110428	112337	118542	138716	144015	147899	153545		504	106989	107221	108068	115791	133003	140860	144538	149087
506	121856	120761	122515	126466	145574	153589	157056	163230		506	117217	116019	118109	124313	146758	152521	155145	162289		506	112171	111390	113456	121061	140137	148066	151254	156759
508	125881	124308	126293	130115	151063	159695	161633	169142		508	120877	119485	121505	127567	151255	157581	160412	166995		508	116059	113885	117722	124132	144391	152318	156110	162767
510	128152	126654	127136	131173	154262	162001	164804	172774		510	122807	120754	123616	130332	153249	161981	163471	169500		510	117716	115939	119235	125375	146835	156007	159962	166287
512	129080	127410	127147	130931	155040	164276	167274	174096		512	123666	121426	123393	131320	153834	162791	164702	170078		512	118146	116878	119426	126794	147098	158584	160155	166237
514	128587	125861	125564	130816	152181	164293	166295	173528		514	121349	119784	123094	130556	150400	160096	163371	168830		514	116900	115517	118371	126144	145853	156302	158706	164278
516	125464	121426	123151	128685	148441	160728	161261	169281		516	118238	117645	120184	127490	146847	156218	159812	165463		516	115215	112246	116061	122845	142659	152784	153422	159700
518	119358	115864	117914	123537	142230	153765	154540	161272		518	113617	113353	115086	122528	140577	149472	153797	160027		518	112002	107995	111614	117169	139098	145048	147172	154138
520	112652	109801	112387	116658	136042	145626	146519	152193		520	109174	108755	108647	116584	134806	142310	145806	152178		520	106181	103569	105273	111951	132659	138502	139176	146693
522	106725	103584	105558	110418	126937	137014	138578	142669		522	102281	101431	101812	108777	126691	134081	136018	142762		522	99345	98486	99042	105654	125306	129974	132498	138443
524	100505	97390	99771	103572	118326	127121	128346	132870		524	95299	93904	96045	100601	118760	125350	126663	132038		524	91042	91477	92882	98371	116621	121261	125119	128802
526	93831	90825	92649	96009	109861	116609	118445	122579		526	88563	86174	89056	92949	109921	116434	116680	122323		526	85234	85352	86891	91424	108609	113504	116418	118540
528	86647	84519	85174	87434	101886	107276	108595	114041		528	82834	80997	83141	86472	101511	106363	108354	112701		528	79329	79865	80964	84556	99710	105614	106525	109435
530	80474	78560	78400	81619	94627	99417	101689	106891		530	76830	75827	77278	81322	94621	99067	101141	105015		530	74685	74620	76704	78751	91700	98472	98360	101249
532	75044	73037	72831	76233	88313	92903	95566	100639		532	71469	71417	73175	76195	87940	92638	95195	97936		532	69566	69308	71661	72194	84936	90430	90930	95968
534	70380	68460	68974	72317	82790	86730	90110	94620		534	66620	66104	69208	71732	82539	87057	89982	91331		534	65550	64265	68057	68344	80936	84433	85464	89693
536	66764	64105	65418	67910	78382	81863	84474	88129		536	62782	61658	65518	67176	76234	81275	83680	86347		536	61830	60425	63166	63734	76066	79040	80072	84432
538	63689	60958	61835	63881	73974	76852	78830	83400		538	59356	57754	62395	63465	72691	76072	78489	81851		538	59069	57742	60459	61150	72089	75072	75650	78982
540	60679	57768	58869	61064	70541	72167	74357	78225		540	57607	55430	58979	60281	69050	72508	73883	78384		540	56561	54938	57234	57956	67829	71054	71885	75408
542	57842	54918	55486	58256	66900	69223	71619	74922		542	55365	53727	56257	57557	65642	69796	70729	73448		542	54331	52924	54786	56651	64889	68521	68679	72335
544	55626	53293	53519	56398	64236	66755	68580	70388		544	53742	52013	53036	55538	61819	67788	67118	69519		544	51475	51048	52870	54187	62058	65569	65423	68799
546	54017	51775	51833	54461	61269	64351	66332	67043		546	51857	50806	51714	53628	59224	64754	64586	66287		546	50009	49502	51139	52806	58993	62728	62522	65683
548	53379	50945	51189	52559	58710	61641	62519	64223		548	50485	50237	50824	52271	57851	60656	61638	63364		548	48915	48061	49998	50687	56590	59792	59450	62899
550	51816	49779	50290	51159	55309	59416	60362	61815		550	49509	49385	49779	50476	55854	57502	60262	61174		550	47826	47784	48337	49481	54529	56678	57700	59883
552	51486	48812	50225	49937	53778	57112	57274	59646		552	48601	48693	48800	48918	54229	55903	57238	58753		552	46863	47862	48005	48072	53132	54345	55367	58084
554	50807	48602	49435	50040	52578	54693	55332	57133		554	49759	47852	48508	48915	52298	55370	55532	57732		554	47680	48362	48272	47617	52002	52639	54014	55645
556	51612	48676	50048	50154	52254	53230	52847	55116		556	50547	49054	49355	48722	51620	54417	53388	55180		556	49365	48850	48755	47722	51591	50751	52112	53337
558	53059	49964	50254	50163	50708	51889	51833	53221		558	51956	50097	50363	49977	50298	52437	52077	53457		558	50870	50080	49859	47952	51403	49661	50482	50996
560	54346	51576	51659	49500	50754	50852	50503	52085		560	53251	52246	51319	50652	50351	51439	49885	51219		560	53302	51716	50665	49403	50726	48948	48747	49343
562	55337	53571	52990	49916	50126	49709	49569	50750		562	55290	54045	53265	52066	50355	50525	48497	50674		562	55196	53490	52856	50141	49597	49340	47857	48215
564	56979	55430	55370	51208	50311	48457	47706	50845		564	57443	56622	55570	53119	50763	50279	47724	49234		564	57905	56047	54569	51643	48472	48839	47184	47300
566	59206	58393	56944	53108	49888	48409	47345	49946		566	59727	59336	58126	53457	50914	48650	46569	48967		566	59118	58184	56920	52573	49697	48299	45992	46593
568	61070	60609	59098	53839	50719	47737	46923	49534		568	62494	60326	60515	54148	51562	47607	45987	47607		568	61483	60335	59055	53747	50722	47518	45331	46514
570	61589	62707	60944	54422	50949	47868	46721	48526		570	64620	62741	62401	55204	52102	47325	45824	46982		570	62537	61175	60269	54988	51545	46709	44354	45890
572	62849	62873	63053	54640	50423	46684	46060	47445		572	66066	63463	63117	56594	52147	46668	45875	46446		572	63220	62365	60905	55681	51327	45845	44227	45274
574	63695	63252	63963	56036	50055	46303	45948	46871		574	66408	65539	63488	57381	51159	46660	45580	46067		574	64852	63385	61504	56100	50723	45130	43576	44273
576	64197	63223	63473	57152	49952	45832	44787	45672		576	67170	65504	63618	57318	51274	46014	44830	45713		576	65624	63821	62214	55900	50389	44758	43331	44599
578	63814	63664	62852	58162	50395	45248	44462	44636		578	67155	64833	63754	57075	50880	46009	44853	44760		578	66303	64929	63697	55753	50107	44168	42766	44618
580	63931	63876	62339	57031	50167	44475	43717	43593		580	66943	64486	63309	56183	51027	45644	43975	43758		580	64994	64354	63669	55215	49439	44580	41961	44625
582	63812	62850	60870	56008	49813	43654	42805	43384		582	65845	64072	62374	55614	49841	43915	42703	43300		582	64724	64698	63323	54768	49037	44023	41186	42281
584	62849	61945	59721	54419	48232	42461	42302	43374		584	63813	63963	61561	53790	48329	42999	41224	42162		584	63670	62317	62086	53235	47315	42798	39522	40541
586	61214	60532	58287	53871	46158	40485	40717	41636		586	62410	62946	59468	53166	46668	41847	39710	40871		586	62540	60499	60035	52580	46750	40734	38455	38904
588	59083	59382	57215	51451	45052	38497	39105	39123		588	59960	60517	57849	51111	44787	40647	38528	38903		588	60775	58316	57214	50849	45294	39348	36429	37967
590	56636	56617	54840	48394	42375	36115	36246	36603		590	58125	57817	55196	48973	42922	38837	36620	36896		590	57836	56819	53806	48755	43586	37372	34644	35777
592	53310	53470	51642	44586	39599	34497	33615	34600		592	54460	54344	52713	46096	39640	35461	34774	34116		592	54663	53968	50789	45617	40351	34800	32083	33578
594	49955	49921	48423	41556	35966	31647	32069	32083		594	50391	51216	49310	43762	36686	32947	31542	31209		594	51036	49975	48242	42722	37140	31631	30157	30935
596	46605	47001	45347	38482	33863	30059	28766	29396		596	46882	48037	45543	40370	33947	29521	29057	28567		596	47845	46458	45944	39746	34079	29616	28545	29500
598	44149	43459	41616	36432	31814	27969	26615	27137		598	44471	44850	42600	38025	32385	27546	26594	26783		598	44459	43393	42845	36898	32154	27553	26836	26965
600	41092	40671	39218	33963	30551	26750	23842	25876		600	42167	41353	39644	34698	30281	25395	24967	25329		600	41409	40924	40181	34587	29939	26124	24961	24988
602	38468	37844	36959	32480	28891	25160	23050	24165		602	39649	38340	38040	32767	28160	24419	23404	23604		602	39454	38094	37003	32283	27901	23777	22475	22714
604	35826	35687	35346	30035	27104	23252	21068	22348		604	36545	35505	34773	30480	25621	22624	21951	22143		604	36981	35062	34489	30207	25853	22602	20725	21539
606	33161	33012	32653	27876	24757	21851	19944	20202		606	34320	32758	32873	28446	23676	21654	20720	20205		606	35209	32572	31770	28278	24483	20626	18689	20492
608	30586	29987	29919	25565	22512	19889	18310	19234		608	32048	31044	30008	26850	22080	20127	19231	18961		608	32073	30169	29221	26765	23294	19519	17891	19193
610	28112	27647	27755	23376	20829	18641	17527	18619		610	29593	28682	28324	24133	20685	18954	18076	17443		610	30246	29060	27464	25137	21370	17837	16844	17721
612	26308	25243	25699	21579	19266	17064	16537	17604		612	27277	27085	25691	22638	19604	17292	16480	16394		612	27460	27358	25815	22420	19451	16210	16040	16298
614	24554	22792	23579	20235	18653	15848	15421	16379		614	24737	24203	23903	20654	18485	16217	15478	15472		614	26430	25805	24285	20348	17719	15155	14698	15249
616	22681	20880	21023	18917	17243	13929	14260	14649		616	22759	22921	22514	19583	17361	15289	14180	14799		616	24136	23441	22222	18603	16423	14186	13912	13999
618	20605	19638	19224	17790	15450	12677	12962	13359		618	21033	21211	20706	18295	16077	13987	13459	13843		618	21950	20936	20138	17431	15219	13794	12788	12908
620	18304	19155	17872	16700	13517	11663	11668	12353		620	19255	20276	19526	17434	14886	12547	12049	13119		620	19622	19052	18381	16509	14414	12651	12090	11705
622	17392	17350	17193	15997	12745	11376	10837	11475		622	18097	18931	17621	15950	13761	11130	11259	11955		622	18260	17671	17261	15490	13609	11054	11212	10758
624	16124	16886	15500	15475	12233	10604	10314	11054		624	16653	17486	16257	14862	12398	10624	10239	11576		624	17403	16865	15918	14910	12991	10282	10601	9705
626	15853	15550	15080	14584	11837	10064	10010	9849		626	15872	16275	14502	13280	11145	10452	10147	10245		626	16200	16133	15474	13602	11637	9507	9940	9114
628	14285	15283	13996	13277	10792	9355	9411	9276		628	14685	15370	14132	12241	10607	9848	9410	9675		628	14887	15146	14573	12689	11027	9564	8896	8778
630	13351	13793	13667	11554	10473	8770	8705	8095		630	14144	14157	13704	11410	10301	9177	9248	8717		630	14050	13853	14049	11313	10320	8911	8343	8351
632	12654	12780	12566	10502	9681	8435	8373	8054		632	13599	13166	12979	10977	9817	8325	8263	8661		632	13403	12781	12790	10495	10191	8540	7887	7949
634	12290	11840	11738	9960	9942	7979	7988	7689		634	12972	12067	12017	10534	9125	8068	7975	8010		634	12652	11970	11716	10187	9318	7951	7597	8018
636	12048	11331	10907	10044	8937	7691	7563	7462		636	11891	11888	11194	9813	8639	7527	7603	7537		636	12128	11477	10838	9925	8372	7325	7211	7723
638	10777	10806	10435	9432	8409	6991	7024	6824		638	10903	11357	10783	9387	8177	7115	7262	6609		638	11351	10755	9906	9951	7364	6830	6678	7096
640	10127	10282	9745	8650	7046	6766	6433	6336		640	10037	10530	10109	8765	7904	6824	6429	6055		640	11064	10220	9660	9045	7239	6346	6163	6305
642	9072	9573	9536	7932	6931	6321	5623	5959		642	9696	10170	9458	8457	7450	6426	5764	5307		642	10073	9783	9453	8726	7017	6244	5741	5956
644	8709	9108	8944	7572	6350	5949	5026	5873		644	9369	9789	8739	7967	7089	5930	5363	5188		644	9518	8914	9335	8133	6811	5853	5609	5758
646	8206	8160	8717	7352	6115	5524	4659	5730		646	8974	9274	8283	7652	6454	5257	5227	5281		646	8967	8392	8416	7963	6268	5256	5236	5540
648	7839	7503	8075	6929	5204	5511	4869	5474		648	8226	8146	7448	7098	5801	4652	5006	5148		648	8421	7592	7499	7342	5880	4661	4897	5151
650	6868	7373	7634	6550	4653	5572	5173	4868		650	7185	6950	6272	6713	5376	3985	5139	4267		650	7817	6675	6831	6755	5310	4545	4390	4379
[ATP]/[ADP] = 99, [ATP]+[ADP] = 1.0mM
Wavelength	A3	B3	C3	D3	E3	F3	G3	H3		Wavelength	A3	B3	C3	D3	E3	F3	G3	H3		Wavelength	A10	B10	C10	D10	E10	F10	G10	H10
490	73792	75682	78560	82409	86940	86712	81223	87764		490	69970	71401	74608	78710	85502	84991	90876	84706		490	79726	75508	73981	72562	79005	81230	84557	95405
492	69655	69069	68484	73787	80694	82416	72614	83565		492	64776	65359	65556	71585	78197	78948	86223	79075		492	74919	73354	70240	72867	77329	81330	85039	89617
494	72077	70459	68088	74649	83525	84925	72166	87561		494	66518	66090	64657	71697	79111	81265	90461	82060		494	78300	78300	73058	78673	83692	87025	93536	91877
496	82060	79001	77795	85461	94067	96233	81416	99471		496	75496	74106	73610	80306	89871	93296	104408	93698		496	89486	89877	83782	90526	96165	100472	108776	104005
498	93043	89299	88492	97544	107430	109392	91647	112514		498	85187	83524	82516	89583	102362	105682	118299	107373		498	101027	101840	95902	103396	109820	114061	124848	117323
500	102834	98920	97433	108136	119364	123017	102500	125896		500	93648	92956	92354	101288	115675	118127	132616	120318		500	111982	114701	107593	115599	122353	129474	138760	132483
502	111737	108107	105308	117211	131310	133043	111557	138997		502	101422	100661	99935	109864	125884	128169	144330	132197		502	121535	125816	116982	125185	133982	140371	152244	145591
504	119012	114779	111755	124185	140650	141519	119981	149838		504	107991	107164	106413	117818	134890	137559	156115	140694		504	128986	134961	125343	134467	143372	151631	162835	155734
506	125024	119650	117041	129323	147073	149396	124749	158017		506	113539	111780	110711	121756	140977	143612	163531	146983		506	135192	140474	130843	140328	150475	159441	171312	163769
508	128092	123335	120023	132296	151321	156180	128804	162419		508	116762	114361	113795	127562	146476	150049	169284	152417		508	139497	145381	134745	144480	156252	166328	177618	168716
510	129528	125483	122049	133986	152470	160890	131482	164929		510	118806	115872	115395	129290	148404	151818	171325	155720		510	142967	148733	137027	146148	160004	169394	181812	172920
512	129582	125621	123264	135506	154091	161252	132733	165260		512	119269	116040	116198	129982	149044	152655	172104	156665		512	142810	150337	138065	146899	160904	170333	182971	173332
514	128269	123159	122436	133437	152913	158954	131492	164261		514	118290	115551	115101	126982	147672	149429	170794	155828		514	141035	147491	137052	146447	159257	169541	180724	172020
516	125342	120021	119255	130913	149605	154538	127529	161660		516	115397	112603	113454	123543	143564	146573	167269	152549		516	137078	143418	133442	143006	155227	165640	176786	168004
518	120630	115834	114490	126154	142492	148226	122567	154983		518	110919	108171	108459	118802	137521	141617	161790	148081		518	132650	136867	127417	138050	148676	159102	170245	161980
520	114231	111114	109011	121703	135468	140836	115982	147991		520	105424	102730	103599	113093	130294	135430	153757	139323		520	126076	130135	119879	131165	139098	151196	162501	153598
522	107511	104625	103121	115113	127941	132400	108097	138628		522	100052	96923	96184	107094	122795	127140	145067	130569		522	118974	122660	112557	122869	129854	141562	152091	145062
524	100455	98550	96198	107225	120365	124015	100284	129371		524	93243	90159	89769	99962	114823	118223	134266	120320		524	110417	114721	106310	114419	121664	131257	141779	136576
526	93417	91193	88675	99246	111753	114470	93159	119358		526	85986	83781	82317	92823	106839	108717	123724	111682		526	102432	106245	99588	105366	114343	121485	129974	128110
528	86779	85265	82285	91868	103513	105062	86699	110868		528	78871	76764	76696	86650	99289	100297	113848	103463		528	94651	98540	91906	98300	106252	112476	120023	118377
530	81090	78408	76349	84702	96400	97013	80749	103468		530	73847	71540	70816	81310	92211	93294	105996	96621		530	88291	91486	84305	90861	98012	104137	110879	108632
532	75807	74095	71670	78728	89284	91044	75892	96247		532	70034	67572	66813	75676	85686	88392	98418	90548		532	82012	85838	78006	85590	90910	95710	103541	100619
534	71026	68947	67359	73451	83176	84750	71233	89726		534	65437	64296	62322	69739	79569	82887	91356	85823		534	77336	80041	72940	80526	85337	89636	97408	94425
536	67261	64676	63526	69729	77856	79768	67679	84201		536	61884	60990	59142	64771	73870	77998	85539	81244		536	72127	74568	69241	76247	80511	84541	91821	87912
538	64072	60383	60537	67035	73522	74977	63308	79406		538	57993	57661	55796	61196	69490	72410	81480	76534		538	69656	70570	66087	71749	76518	80118	86948	82824
540	60800	58320	57236	63492	68951	72047	60269	75614		540	55803	54887	53318	58673	66790	68884	77170	71136		540	66040	66632	63944	68351	73263	76494	81449	79146
542	57083	55865	54776	60662	65662	68202	57399	72560		542	53603	52944	51122	55234	64781	65127	73842	67695		542	63779	64586	60304	65333	70550	72930	77781	76384
544	54344	53847	52416	58158	63704	65266	55556	69684		544	52631	50796	49351	53321	62163	62796	70641	64974		544	60230	62111	58360	63290	66858	69327	74009	72502
546	52786	51203	50560	56630	62006	62492	53705	66215		546	51112	49843	47902	51966	59299	59951	68368	62980		546	57696	60412	55831	60315	63925	66062	70373	67568
548	51747	50128	50171	55002	60031	59524	52806	62657		548	49522	48250	46659	51117	57263	57928	64998	60472		548	56362	58785	55030	57506	60974	63639	66585	63757
550	51073	49351	48965	52425	58160	57194	51664	60220		550	48565	46780	45167	49889	54890	55375	61795	57029		550	55193	57057	53464	54976	59507	61920	63920	61720
552	50418	48831	47753	51960	56353	54401	51610	57692		552	47682	45721	45180	48662	53126	53839	59177	54779		552	54339	56157	51770	53043	57382	58897	62172	59687
554	50571	48758	46113	50951	54801	53152	51321	55741		554	47737	44961	45601	48121	51475	52010	57376	51886		554	53597	54830	51405	53696	56025	56136	59993	57598
556	50943	48213	45861	51007	52747	51821	52249	53571		556	47435	45922	46864	48102	51304	50126	55032	50227		556	53140	55855	50766	54025	54934	54388	57661	55718
558	51770	49232	46166	50373	51647	50528	52905	51748		558	49110	47207	47184	48979	50711	48526	53690	48038		558	53723	56484	50695	55422	54163	53205	54805	54297
560	52209	50109	48029	50868	50736	48986	54907	50220		560	50819	49136	48728	49923	50619	47794	51248	46662		560	53883	57506	51307	55390	53295	52621	53819	52632
562	53593	52267	50175	51723	51155	48096	56888	49142		562	52723	50087	49616	51431	49620	46925	50792	46561		562	55312	56954	53221	56061	53444	52144	53106	51358
564	54832	53511	52196	52995	51531	47813	59594	47941		564	54020	51989	51759	51696	49576	45999	50366	45709		564	56893	57882	56307	57172	54004	51397	53102	50136
566	56863	55994	53881	54738	51905	47777	60859	47701		566	55344	53859	52504	52105	48996	45114	50865	45138		566	57397	59627	58015	58522	54921	50999	51545	49695
568	58655	57011	55090	55872	51625	47263	62322	46841		568	56926	56087	53935	52201	49217	45319	50610	43210		568	58565	62795	59113	60070	56612	49391	51055	48113
570	59982	58380	56443	56892	51224	47311	63662	46615		570	57982	57424	54267	52789	49015	45344	49805	42380		570	58926	63874	59488	60224	57059	49217	50056	47905
572	60638	59939	57255	56776	51659	45923	65791	45930		572	60002	58472	54851	53751	49023	45256	48919	42897		572	60227	64207	59884	60865	57338	48044	49541	47829
574	60287	60463	57564	56916	51204	46085	66606	45561		574	61972	58716	55561	54482	49464	45156	48382	42921		574	60687	64787	60425	60489	56269	48252	48565	47433
576	60569	60929	57762	57157	52340	45289	67804	45105		576	62868	58458	56537	54285	49514	44808	47786	42615		576	60761	65876	61305	60835	55946	48129	48369	47359
578	60739	59879	57082	57254	51862	45512	67887	43850		578	62720	58226	57003	54727	50074	43788	47448	41560		578	61054	66444	61972	61209	55733	48051	49005	47105
580	60888	58980	57302	56264	51646	44464	68555	42761		580	61724	58390	57364	53898	48938	42323	46315	41377		580	60521	65154	61205	61309	54979	47704	48270	46518
582	60341	58269	56935	54658	49567	43460	67394	41530		582	61547	58225	56488	54102	48408	41805	45004	41136		582	59620	64371	60403	61372	54007	46050	47722	45369
584	59543	57157	55777	54227	48152	42164	66602	41076		584	60576	58270	55900	52980	46966	40946	44035	39679		584	58403	63409	59490	59301	52748	45320	45824	43662
586	58771	56151	53744	53637	46907	40272	64978	39428		586	59232	57368	54095	52408	46351	39678	42385	38036		586	56194	62664	58036	58028	51074	43325	44613	41884
588	57109	54416	52325	51251	46168	38310	62821	37929		588	57039	55200	52046	50104	44724	37148	40099	36277		588	54916	60377	55549	55478	48547	42160	42111	39331
590	54453	52657	50084	48317	44299	36151	59168	35164		590	53922	52491	49894	47549	42315	35245	37204	33925		590	52626	56643	51720	53693	45035	39596	39757	36998
592	50797	49798	46936	45427	42162	34247	55330	33007		592	51169	49303	47757	43744	39240	32715	35288	30823		592	49492	52665	49237	50610	42335	37061	37242	34894
594	47272	46237	43200	43402	38912	31874	52061	30312		594	48167	45844	45098	41373	36247	30844	33415	28059		594	45642	48982	46008	46968	39655	34206	34872	32051
596	44427	42284	40008	40508	35802	29758	48971	28590		596	45635	43217	42036	38696	33803	28040	30932	26298		596	42121	45942	43887	43274	37717	30828	32107	29778
598	41380	39601	38499	37630	33105	27542	45408	26514		598	42469	40673	38676	36553	31540	26677	28848	25063		598	40082	42547	40698	39781	35231	29129	30104	27759
600	38369	36876	36346	34188	30698	25502	42032	24692		600	39373	38902	36120	34125	28856	24860	26401	23785		600	37573	39628	38184	37194	33388	27372	28543	26369
602	35955	34105	34109	30980	28953	23662	39551	22652		602	36558	36035	33515	31861	26625	24329	24595	22861		602	35163	37566	35417	34429	31272	26177	27369	24400
604	33430	31849	31140	29278	27094	22118	36990	21623		604	34259	32875	31194	29388	25325	22407	22380	21615		604	32656	35797	32391	31561	29280	23845	25018	22735
606	31613	29578	28629	28154	25277	20537	34229	20785		606	31992	30526	28689	27350	24035	20843	21554	20246		606	30958	33043	29913	29127	27480	22157	22733	21033
608	29410	27479	27171	26983	23461	19316	31893	19522		608	29497	27987	26795	25096	22809	19288	20649	18519		608	28814	30101	27310	27265	25755	20428	20941	19630
610	27125	25225	24988	23906	21454	17905	29066	17775		610	26892	25878	25073	23714	20374	17932	19690	17012		610	26993	27588	25389	25613	23931	19750	20037	17857
612	25103	23474	22977	21776	19784	16811	27795	16085		612	24939	24237	23217	21927	19499	16954	18085	15702		612	24820	25002	23643	23896	21528	18190	18982	16733
614	22717	21858	20765	19930	18129	15394	25541	14981		614	22783	22246	21516	20669	18034	15615	16386	14345		614	22696	23403	21875	21678	19664	17330	17198	15676
616	21680	20534	19296	19242	16526	14104	23871	14096		616	21610	20565	19876	18556	16912	14726	14282	13081		616	20727	21150	19997	20007	17618	15972	15589	15424
618	19827	19456	17995	17896	15273	13260	20969	13268		618	19931	18829	18887	16927	15249	13335	12833	12038		618	19359	20211	18519	17918	16619	14669	13880	14225
620	18295	18129	17005	16846	14094	12241	19312	12504		620	19213	17944	17664	15313	13974	12171	11976	10797		620	18344	18848	17861	17192	15174	13701	13132	13099
622	16875	16705	16238	15647	12871	11325	18131	11550		622	17228	16911	16629	14416	13085	11219	11763	10154		622	16670	17804	17125	16028	14656	12620	12060	11716
624	15666	15540	15082	14644	11960	10480	17430	10779		624	16067	15476	15556	13650	12533	10317	11473	9301		624	15314	16391	15931	16202	13695	11748	11414	10908
626	14330	14578	14329	13514	11140	9830	16264	10435		626	14779	14376	14691	13189	11691	9573	11048	8813		626	14549	14707	14731	14621	13135	10638	10849	10092
628	13294	13729	13320	12597	10632	9790	15547	9782		628	14157	13777	13933	12578	11055	9241	10099	7970		628	14123	13421	14064	13506	12456	9742	10242	9520
630	12543	13084	12858	11442	9806	8794	14498	9045		630	13541	12700	12957	11299	9968	8689	9200	7790		630	13144	12413	12972	11374	11405	9497	9349	9146
632	12165	12614	11959	10919	8985	8541	13736	7891		632	12960	11783	11972	10521	9574	8156	8972	7685		632	12086	11727	11899	10891	10659	8912	8600	8934
634	11537	11694	11093	10420	8709	7884	12816	7257		634	12417	10785	10921	9600	9162	7497	8697	7807		634	11684	11346	10867	11050	9817	8344	8253	8155
636	10915	10866	10152	10130	8435	7936	12162	7069		636	11448	10345	10524	9492	8586	7238	8350	7071		636	11087	11277	10341	10993	9276	7077	8142	7757
638	10533	10187	9246	9680	8115	7202	11157	6837		638	10879	9847	9703	9415	7964	6679	7339	6497		638	10301	10571	9708	10592	8616	6939	7752	6975
640	9756	9856	8929	9283	7667	6531	10485	6723		640	10170	9827	8982	9413	7350	6091	6806	5896		640	9496	9750	9529	9819	8011	6574	7165	6727
642	9466	9273	8419	8872	7615	6010	9870	5980		642	9810	9499	8222	8538	7112	5421	6449	6174		642	8995	8397	9183	9414	7885	6567	6301	5875
644	8810	8342	8008	8161	7186	5817	9633	5468		644	8913	9248	7805	7428	6695	5197	6212	5824		644	8786	8137	8535	8713	7455	5916	5752	5247
646	8359	7499	7075	7268	6966	5547	9031	4765		646	8309	8224	7314	6679	6266	4739	6089	5374		646	8097	7740	7653	7787	7383	5583	5136	4837
648	7990	6815	6689	6719	6311	5031	8313	4823		648	7756	7484	6820	6627	5770	4523	5401	4670		648	7407	8090	7009	6981	6952	5269	5225	4601
650	8085	6814	6687	6468	6021	4429	7289	5131		650	7363	6692	6500	6729	5108	4204	4452	4672		650	6597	8457	6922	6495	6592	4960	5492	4376
[ATP]/[ADP] = 99, [ATP]+[ADP] = 2.0mM
Wavelength	A4	B4	C4	D4	E4	F4	G4	H4		Wavelength	A4	B4	C4	D4	E4	F4	G4	H4		Wavelength	A4	B4	C4	D4	E4	F4	G4	H4
490	77956	80973	75088	82755	82633	88648	92194	95934		490	78055	76968	71178	81479	80429	88799	89750	95555		490	73952	78376	70962	81573	78351	87367	88406	94303
492	73069	72137	71131	76256	79843	82809	84389	88568		492	70231	69544	67385	73912	77839	82946	83453	87838		492	68047	68989	66632	73273	76558	81209	82942	86837
494	75244	72720	73704	77631	84919	86663	87217	90688		494	71147	70557	71076	75598	82915	86579	86715	90250		494	69823	68026	68458	74475	81775	83369	86131	90024
496	84839	82971	84548	87109	98155	99293	100174	103552		496	80516	79548	81516	85216	95372	98994	99199	103139		496	79230	77165	78911	85272	95069	95829	99231	102034
498	95834	93600	95417	98620	111183	113445	115012	118292		498	90517	88856	92911	97241	108739	111673	113035	117329		498	89580	87888	88251	96765	107951	109185	111894	117167
500	106683	103791	106561	109977	123479	125620	128643	132032		500	100184	97381	103241	107752	120711	123555	125511	130101		500	99188	97973	99951	106541	119388	121909	124675	129196
502	115790	112061	115900	119845	134182	136793	140550	144189		502	109647	106199	111879	117996	131094	135411	137499	141032		502	106930	106181	108841	115029	129443	132073	135180	141438
504	123800	120113	124366	128911	143421	147245	149718	154184		504	117348	113847	119268	124977	140253	145867	147203	150926		504	113561	113031	117530	122170	138247	142016	145731	149816
506	130005	125652	130975	135376	150031	155580	156863	162099		506	122515	119594	124242	130901	147075	153180	154766	159483		506	119008	118650	122107	129079	145125	149810	153327	157336
508	134888	129784	134749	140208	154877	161675	159929	167173		508	125638	123485	128573	134659	153010	158062	159903	165863		508	122704	122456	125507	133567	148367	156877	158912	162875
510	136681	131769	137245	142133	157394	164237	164347	170516		510	127227	126039	130853	136089	156159	161131	162964	170185		510	125850	124408	128125	135787	151059	159670	161733	167943
512	136859	132116	136583	142896	158595	166506	164951	172070		512	128435	127133	132002	135394	157653	162837	163496	170779		512	125865	124873	128503	136167	153222	161630	162722	169623
514	135238	130954	135353	141450	158741	165256	165781	170584		514	126790	125592	130966	134361	155403	160371	161473	169120		514	124453	123946	127038	135342	152926	159245	162227	167853
516	131474	127598	132180	137726	155174	161916	161039	167071		516	123647	122252	127699	132493	151994	155289	157681	164651		516	120500	119922	122635	133504	149998	155724	158359	162040
518	125470	123269	127158	131184	149392	153672	155723	159500		518	117906	117959	122094	128475	146221	148632	152239	158462		518	115855	115754	117747	127705	143362	148954	152214	155401
520	119048	116610	121044	123473	140390	146145	147270	153142		520	112027	111832	115727	121984	139493	142773	145666	149960		520	110421	110082	112938	121330	137218	141559	143685	147925
522	112042	109145	112731	115666	132317	136554	138058	142695		522	105790	104766	108273	114434	130084	135200	137172	140473		522	104544	103880	106855	113753	129113	134472	134347	140490
524	105976	101503	105356	108683	123711	128007	128841	134463		524	98408	97819	101210	107508	121096	126181	127941	131763		524	97719	95392	100009	106990	120551	125357	125141	131084
526	97912	94808	98318	101510	115884	118367	119359	122913		526	92770	90986	93313	99033	113511	115835	118002	122139		526	90410	88351	93210	98312	110484	116592	115662	121196
528	91867	88658	91136	93787	107020	109803	110645	113982		528	86634	84833	86978	91463	105294	107360	108805	113385		528	83703	81601	86105	90809	101614	106893	107366	112402
530	84951	82093	85310	87117	99242	101331	101820	104428		530	81532	78322	81158	84052	97637	99563	101391	104257		530	78170	77776	80971	84301	93828	99940	99724	104206
532	80304	76023	78631	81388	91622	93908	95564	98144		532	74601	73325	76237	78884	89036	92766	95305	97237		532	73214	72079	75408	78991	88441	92548	93196	97739
534	74202	71257	73684	76917	85552	87734	89475	92245		534	69196	68368	71257	75088	84186	86394	88733	90877		534	68799	67269	70750	73489	83073	86616	87082	90948
536	69271	67555	69300	71821	80405	82447	84230	87416		536	65498	65169	67163	70213	79883	81208	82905	85573		536	64591	62504	66462	68717	78946	81016	81292	85969
538	64845	64125	65591	67332	76263	78000	79015	81812		538	62805	61765	63674	67083	76681	76936	77514	80481		538	61199	59779	61413	66097	73865	76548	76667	80854
540	62028	61847	62690	63031	72601	74412	74674	76464		540	60185	59075	61423	62867	72505	73453	73705	76350		540	58822	57527	58736	63342	70562	71751	72568	76875
542	60152	59333	59871	60953	69703	71250	70824	72829		542	57918	55533	58605	60869	68751	70067	69748	72985		542	56817	55290	56442	60940	67063	68560	69056	73754
544	58466	57246	56937	58550	66285	67576	67227	69638		544	56124	53169	56034	58297	65170	66953	66001	70006		544	55259	52906	54762	57259	64383	65940	66568	70068
546	55882	54743	55144	57809	63782	65040	65011	68131		546	54073	52164	53624	57060	62630	64036	63722	66984		546	52421	51735	53317	55867	61072	63210	64025	67036
548	53494	52793	53599	55564	60967	62136	62225	64705		548	52211	51809	53186	55708	60370	61266	60606	64150		548	50772	49755	51756	54048	59074	61179	61996	64224
550	50917	50736	53201	55107	58662	59501	61245	62068		550	50434	50578	52640	54211	58198	58544	58850	61707		550	49377	49563	51302	52652	57638	58098	59100	60323
552	50522	49982	52278	54027	57530	56625	58207	58991		552	50228	49920	51167	52379	56201	56284	56195	58656		552	48671	48696	50795	51254	56126	56856	56902	57018
554	50874	49272	51236	53680	55617	55079	56466	57067		554	49607	49475	49330	51148	55012	55114	54884	56288		554	48711	48682	50144	50741	54849	54517	54744	55174
556	51176	50169	51316	52616	55195	53382	52570	55314		556	49982	50126	49200	51223	54495	54012	52826	54012		556	49017	48180	50602	51087	53303	52963	52529	53513
558	52482	50595	51950	53065	53652	51551	51309	53021		558	50439	51086	50798	51722	54409	52391	50803	52434		558	50979	49414	51543	51551	53066	50913	50341	52251
560	53199	51658	53324	54016	53341	50291	49538	51048		560	52319	52032	52873	52628	54047	51470	49619	50377		560	52547	51268	53133	52852	53362	50050	48788	49820
562	55195	53020	55131	55011	53254	50218	49554	49646		562	54341	53480	54924	53179	53768	50783	48743	49456		562	54454	53222	55081	53658	53395	49319	47497	49630
564	56547	54345	56614	56212	54055	49602	48378	48900		564	55843	54419	57025	55008	53483	50900	48083	49207		564	55649	54648	55968	54555	54053	49284	47780	49287
566	57518	55501	58482	57252	55069	49399	47849	48754		566	57507	55550	59193	56908	53443	49145	48014	49084		566	57331	56409	57537	55445	54809	48958	46712	48610
568	57518	55986	59274	59545	55009	48929	46313	48049		568	58599	57288	60482	58425	54003	48938	47031	48125		568	58937	58136	58785	57216	55216	49567	46483	48238
570	58095	57067	60493	59742	55147	48787	46021	46926		570	59733	59939	61958	59042	54080	49088	46440	47032		570	61206	58699	60963	58474	55473	49629	45995	46708
572	59147	58280	61413	59663	55548	48430	45661	46273		572	60182	60901	61973	60135	54164	49757	45281	45879		572	61587	59087	62326	59423	54588	49168	45610	46108
574	61071	59290	61654	58654	55289	48358	46753	45181		574	61204	62035	62607	60325	54292	49217	45218	46045		574	61785	59185	62718	59709	55120	48554	45296	45538
576	61351	59127	61532	58707	55148	47740	47020	44768		576	61511	61523	61455	60729	54487	48158	44709	46036		576	61163	60594	62515	60604	55180	47352	44444	45402
578	61503	59434	61780	59769	53954	47613	46479	44237		578	62198	62370	62577	59364	55107	47769	44381	46576		578	61580	60731	62553	60638	54709	47306	43918	44767
580	60215	59082	61675	60153	53644	46747	45119	43675		580	61361	62243	61794	58877	54953	47680	43814	46271		580	62438	61088	62025	60395	53584	46193	43334	43189
582	59863	58986	60837	59418	52107	46050	42762	42802		582	61596	61122	62117	58359	54209	46880	43166	44471		582	62335	60584	61636	59620	52040	46072	42482	42454
584	59018	57938	59261	58094	51111	45002	40963	40813		584	60179	59840	60922	57982	52541	44790	42022	41963		584	60177	60484	60105	58811	51839	44194	41614	41435
586	57758	57149	57962	56461	49006	43182	39272	39446		586	59307	57979	60669	57040	50446	42245	40291	39548		586	58619	58809	58780	57402	50114	43218	40108	39783
588	55204	54629	56313	54312	47804	41136	38202	38244		588	56281	56055	58364	55554	48224	39894	38505	37761		588	56468	56727	56609	54955	49178	40897	38537	38430
590	52123	52130	53720	51235	45389	38179	36298	36924		590	53863	53771	55948	52832	46077	37944	35836	36270		590	55483	53302	53734	52486	46337	38975	37035	36582
592	49205	49101	50527	47761	43337	36123	33536	34416		592	50571	51046	51522	48852	43330	35751	32927	34151		592	52137	49974	51001	49283	43953	36573	34139	35334
594	45986	46219	47850	45102	39976	33686	30677	31629		594	47722	48061	47993	45604	40694	33123	30506	32044		594	48598	45910	47837	45526	40293	34775	31925	31989
596	43201	43193	44239	41852	37526	31035	28756	28931		596	44503	44690	44305	42736	36869	30665	28485	29190		596	44786	42982	44480	41943	37438	32130	29332	29313
598	40779	39835	41396	39382	34970	28339	26867	27173		598	41772	41232	41896	40933	34305	29152	26831	26601		598	41417	41170	42016	39225	34878	29418	27850	27195
600	38561	37631	38159	36408	32636	26725	25311	25303		600	39177	38323	39752	37367	32549	27778	25378	24526		600	38490	38683	39099	36656	32232	26607	24940	25629
602	35055	35212	36001	34349	30094	25384	23560	23293		602	37234	35341	37377	34664	31320	26119	23677	23378		602	36085	36640	37312	33980	29837	25081	23445	24425
604	32440	32286	33653	32106	28240	23874	22321	21509		604	34429	32928	35279	32411	28430	23736	22004	22359		604	34248	33492	34252	31148	27615	23086	22037	22757
606	30436	30092	31097	29768	26689	22301	20991	20041		606	32098	30696	32816	30633	26129	21949	19835	21074		606	32732	31903	32281	29232	26062	21564	21007	21378
608	28934	27750	28769	27549	24721	20307	20218	19143		608	29160	28989	29661	29037	24359	21092	18519	19765		608	30751	29072	30183	27371	24077	19537	19203	19294
610	26358	26658	26734	25370	22518	19200	18966	18048		610	27128	27069	26959	26227	23285	19428	17329	17999		610	27913	27016	27524	25289	22846	18844	17433	17969
612	24170	24593	25061	24755	20869	18010	17533	16598		612	25326	25287	25443	23942	21613	18052	16290	16488		612	26005	24525	25007	23826	21617	17483	16339	16568
614	22658	22428	23201	23020	19184	16780	15352	15703		614	23206	23423	24520	21468	19572	16190	14908	15227		614	23920	23199	23252	22140	20259	16957	15390	15643
616	21078	20697	20600	21112	17538	15238	14215	14256		616	22030	21413	23337	20137	18428	15192	14241	14090		616	22649	21438	22214	20970	18482	15527	14788	13952
618	19265	18920	19394	18886	16470	13870	13394	13724		618	20227	19489	21237	18766	16356	13570	13492	13061		618	20365	19584	20918	19554	17315	14370	13632	12943
620	17450	18079	18011	17078	15410	13563	12988	12536		620	19043	18018	19017	17976	15665	12126	12657	11985		620	18314	18183	18835	17894	16214	12951	12453	11820
622	16386	16596	16982	15850	14704	12474	11923	11973		622	17680	16327	17546	16753	14264	11399	11156	11409		622	16683	17098	16901	16499	15189	11847	11310	11445
624	15220	15533	15635	14381	13474	11932	11153	10981		624	16775	15602	16164	15176	13748	10613	9938	10789		624	15744	16169	15653	15148	13311	11449	10548	10347
626	14147	14252	14494	13312	13045	10558	10177	10243		626	15523	14637	14904	13884	12493	10618	9678	10029		626	15884	14938	14691	14510	12144	10385	10168	9851
628	13103	13235	13868	12464	12004	9854	9935	9455		628	14233	14235	13873	12740	11701	9945	9404	9530		628	14879	14098	13994	13522	11271	10260	9598	9139
630	12537	12207	13137	11923	10920	9021	9034	8634		630	12788	13605	12844	12559	10990	9566	8944	9012		630	13789	13785	13333	12846	10974	9481	8686	8809
632	11981	11492	12415	11615	9990	8700	8574	8286		632	12609	12843	12566	12207	10357	8953	8321	8435		632	12634	13042	12552	11587	10505	9389	7905	8102
634	11424	10653	11766	11484	9845	8373	7592	7516		634	12214	12127	11601	11703	10038	8472	7596	7976		634	12066	12357	12017	11145	10025	8784	7290	7478
636	10542	9959	11118	10637	9376	8054	7258	7118		636	11777	11297	11242	10474	9611	8035	7414	7260		636	11772	11227	11475	10090	9335	8247	6906	7130
638	10211	10140	10398	10013	9064	7580	6588	6627		638	10773	10784	10540	9672	8999	7352	6974	6723		638	10944	10397	11073	9600	9138	7372	6586	6936
640	9844	9916	9510	9113	8214	6909	6055	6306		640	9932	10506	10056	9202	8151	6897	6708	6338		640	10111	10003	10256	8634	8503	6606	6055	6745
642	9248	9469	8531	8545	7978	6216	5519	5833		642	9385	9679	9656	8908	7543	6331	6393	5833		642	9064	9202	9267	8131	8134	6202	5831	6336
644	8027	7956	8043	7939	7009	5485	5397	5341		644	8957	8647	9107	8320	6936	6129	5688	5580		644	8377	8941	8776	7838	7449	5898	5249	5950
646	7579	7287	7658	7480	6613	5229	5271	5142		646	8318	7471	8473	7858	6285	5689	5443	5159		646	8029	8156	8025	7845	6819	5566	5023	5430
648	7196	6969	7137	7347	5923	4837	4946	4567		648	7857	6814	7676	7469	5885	5520	4821	5507		648	7433	7966	7287	7704	6253	5284	4712	5070
650	6780	6742	6900	7370	5609	4533	4409	3535		650	7512	6630	7250	6662	5955	5240	4342	5957		650	6539	7358	6486	7408	5821	5341	4557	4801
									normalization
	0.5mM		1.0mM		2.0mM				0.5 mM		1.0 mM		2.0 mM
1.28e-08	1.88341	0.10555	1.94489	0.02807	2.11963	0.13329			1.21176	0.06791	1.25131	0.01806	1.36374	0.08576
6.4e-08	1.88565	0.09132	1.97979	0.09627	2.09725	0.11534			1.2132	0.05875	1.27377	0.06194	1.34934	0.07421
3.2e-07	1.95491	0.08337	2.01807	0.00951	2.13619	0.08141			1.25776	0.05364	1.29839	0.00612	1.37439	0.05238
1.6e-06	2.29683	0.02471	2.29227	0.09645	2.30753	0.05737			1.47774	0.0159	1.47481	0.06205	1.48463	0.03691
8e-06	3.0161	0.05363	2.84029	0.17184	2.86495	0.0609			1.94051	0.03451	1.8274	0.11056	1.84326	0.03918
4e-05	3.5636	0.07266	3.50334	0.07942	3.44978	0.0672			2.29276	0.04675	2.254	0.0511	2.21953	0.04324
0.0002	3.76644	0.04749	3.71919	0.07747	3.69807	0.04853			2.42327	0.03055	2.39287	0.04984	2.37928	0.03122
0.001	3.85441	0.11967	3.73141	0.0854	3.82359	0.12632			2.47987	0.07699	2.40073	0.05495	2.46004	0.08127

## Sheet: ed_fig3e
[ATP]/[ADP] = 99, [ATP]+[ADP] = 0.5mM
Wavelength	A6	B6	C6	D6	E6	F6	G6	H6		Wavelength	A6	B6	C6	D6	E6	F6	G6	H6		Wavelength	A6	B6	C6	D6	E6	F6	G6	H6
490	84470	94891	80659	82439	87658	88644	96974	104896		490	83905	92486	76976	80079	85624	86460	95363	102215		490	80943	95402	78267	81589	85705	85933	95085	105062
492	74537	78013	69545	73126	79939	84284	90532	95567		492	72220	76921	68466	71498	79301	81714	89537	94187		492	71457	78235	68156	71666	78552	81334	89699	94088
494	73811	72192	68593	72323	81350	88797	93873	96643		494	70884	71782	68618	71711	81189	85660	93409	96562		494	70201	71787	67313	70653	79575	85604	93874	95106
496	82325	78429	77484	81010	91853	102395	108695	110303		496	78849	77270	76735	80157	91495	98078	106178	109090		496	78141	76651	75199	79106	90302	99732	107823	108219
498	92474	86482	87251	89972	103694	117262	124332	125671		498	88290	84543	85980	89980	103202	112719	121286	124760		498	88267	84833	83789	89948	102125	113534	122085	122914
500	101844	95150	96138	99563	116134	130486	138706	141048		500	97397	92391	94424	99610	113707	125307	135609	137977		500	97949	92760	92802	99102	114319	126799	135820	136802
502	109316	102409	103545	107711	126618	142074	150109	153401		502	105443	99725	102789	107283	123431	136687	148243	151194		502	105755	99445	100586	107613	123180	137367	147546	149383
504	116978	109168	110856	115443	133710	150847	160004	164718		504	112372	105787	108865	114076	131327	146569	160054	161313		504	112125	105332	107976	113257	131969	147645	157795	159760
506	122451	114698	116908	121478	139319	158273	169217	172537		506	117361	110488	114024	119270	138539	153678	167083	169724		506	117390	110438	112125	119019	138379	154660	166593	167845
508	126256	118089	120033	125644	143654	162181	175801	178557		508	120513	113641	117530	124308	142338	158794	172596	174632		508	120536	113665	116225	121860	143954	158784	172789	174891
510	127335	119333	121298	128497	146653	164438	179484	181382		510	122837	116416	119090	127237	145373	161159	174778	177389		510	122007	116080	118770	124659	145548	160120	175878	178714
512	127422	118620	120164	129228	147258	164252	180508	184075		512	122390	116721	119241	128858	146874	162462	176638	179070		512	121299	116407	119039	125734	146233	160870	175575	179903
514	126582	117313	119884	127080	144619	162504	178163	181189		514	121069	115612	117929	127357	146801	161826	176028	177301		514	119695	115565	117003	125068	145220	159431	174439	177050
516	124203	113842	117625	123264	142255	157959	174169	177817		516	117194	112708	115251	123945	142825	157746	171006	173545		516	116321	112197	112134	121953	141223	155395	170773	171298
518	119230	109201	113485	117985	136741	152035	166817	168735		518	113740	109197	110287	117569	136013	151689	164697	166752		518	111755	107090	108076	117221	135206	148698	165319	164755
520	112645	103612	106701	111774	131310	145252	158811	160367		520	108759	104158	104001	111607	128726	144113	156916	159427		520	106665	102316	102363	111910	127912	142061	156226	156765
522	105706	99322	99443	104740	122526	137436	149033	150550		522	102788	97301	98187	105214	121788	135858	147731	150290		522	100239	96696	97972	105503	121753	134827	147447	148805
524	98614	92769	93542	98302	114184	128326	139294	139832		524	95320	89858	91254	98361	114057	127107	137036	141512		524	94597	91751	91519	97870	114142	126615	136639	138270
526	91838	86439	87756	92516	106334	117978	127835	129678		526	87836	82630	85621	91243	105186	117654	126135	130765		526	87930	84903	85159	90332	105737	117542	126277	127861
528	84352	79803	81947	86548	98379	108312	117435	118628		528	81724	77242	79274	84698	97636	108616	116431	120785		528	82670	77396	78932	84446	97727	109109	116869	118919
530	78453	74402	75514	79640	90545	101042	108735	110996		530	76479	71589	74506	78107	91059	100858	108017	111155		530	77229	71919	74202	78435	90782	100518	107951	110887
532	73490	69076	70213	74395	83917	94644	102524	103702		532	71760	68135	68831	72772	85570	93900	101154	103109		532	73325	66784	69529	73032	84965	93824	101257	103426
534	69416	64507	65477	69848	79186	89014	96467	97430		534	67231	64352	65433	67600	79876	87708	95561	96406		534	68533	64095	64979	67026	80049	86519	93756	96316
536	66286	61353	61714	66522	75059	82673	90593	91595		536	63743	61072	62379	64443	74633	81619	90388	89931		536	64424	59764	60751	64208	75734	81317	88718	89966
538	62805	58110	58454	63018	70231	77999	84830	85734		538	61055	58224	59526	60949	71217	76121	84256	86221		538	60201	57906	58328	61183	70948	76815	83772	84755
540	60363	55498	56249	60233	66606	74027	80819	81267		540	58265	54778	56471	58660	67375	72333	79455	81162		540	58329	54676	55965	58945	67205	73424	79744	79823
542	57533	53816	54138	57209	63533	70713	76170	76807		542	55526	53035	53864	55733	64807	69734	75275	76863		542	56202	53115	53512	55745	63498	70193	75108	76124
544	55274	52947	52719	55161	61389	66918	73310	73537		544	53166	50941	52348	54052	61630	67222	71429	71957		544	54341	51001	51211	53348	62029	66330	71502	72311
546	54325	51729	51278	53481	59160	64411	69430	70086		546	51424	49551	50735	52195	59819	64759	68724	68923		546	52662	50054	49611	51898	59814	63262	68902	69758
548	53171	50377	50939	52629	56895	61777	67286	67265		548	51223	49363	49659	51455	57628	62082	65397	65941		548	51495	48982	49408	50725	58263	61121	66719	66826
550	53338	50014	49765	51457	55779	60198	64172	63999		550	51315	48945	49175	50824	55767	60129	62826	63530		550	51168	48653	48623	50085	55447	59854	63710	64139
552	52328	50338	48662	50919	54705	58274	61659	60903		552	51881	50109	49729	50526	54061	57247	59610	60535		552	51209	48248	49193	49125	54268	57741	60386	60956
554	53087	50474	48814	50671	54295	56403	58868	58721		554	51857	50468	50928	50727	53318	55214	57764	58337		554	52857	48767	49045	49155	53923	55607	58434	58888
556	53588	51241	50131	51755	52935	55004	56792	56818		556	53777	51445	52039	51120	53417	53387	55970	56203		556	54240	49997	49853	49459	54620	53372	56698	57485
558	56202	52438	53034	52538	53523	54249	55783	55600		558	55280	52888	52971	52151	53457	52555	55191	55384		558	55555	51973	51063	51280	55022	53033	55509	55900
560	59082	54664	55370	54083	54453	54126	54859	53839		560	58237	54757	53977	54565	54931	52402	53809	54127		560	56944	54853	54211	53045	54998	52684	54517	54146
562	62934	57532	58836	56331	56707	52814	53771	52682		562	60209	57870	56811	56787	55464	52351	52647	52720		562	59775	57440	58525	56294	56112	51618	54400	52402
564	66175	60760	60762	59033	57182	51966	52183	51697		564	62736	61370	60447	59177	56759	52801	51989	51058		564	63047	60842	61335	59291	57779	51306	54195	51093
566	68218	64110	63529	61438	58545	51682	51763	51110		566	65071	64571	63966	60551	57172	52207	51439	49967		566	66635	63920	63971	62547	58857	51080	52488	50333
568	70696	66798	65083	63380	58287	52196	51801	50513		568	67856	66777	66325	62765	59262	52065	51824	49858		568	69881	66444	65618	64286	59779	51366	51554	49988
570	72956	68182	67595	65424	59350	52722	52291	49756		570	71101	68044	67130	64480	60160	51701	51608	49578		570	72435	68524	68277	65499	60152	51573	50944	49274
572	75819	69569	69305	66893	59412	52304	51324	48715		572	74127	69849	68812	66580	60777	51373	51612	49466		572	72937	69500	69539	66117	60972	51406	51252	48547
574	76591	70931	71020	67633	60239	52275	51084	48210		574	75550	71458	69476	67526	61143	50639	51073	48546		574	74030	71212	70548	67425	61186	51930	50819	47771
576	76662	71749	71671	68915	61165	51904	49978	47774		576	76089	72651	71778	68666	61481	50622	49879	48402		576	75800	72494	71451	67970	60513	52561	49989	47197
578	76600	72014	71447	69573	61568	52006	49759	47690		578	76110	72003	72893	68441	61960	50273	49538	47288		578	77922	72814	72478	68585	60577	52626	50218	46416
580	76592	72170	70758	69007	61132	51937	48469	46783		580	75969	71396	74474	68251	61595	50629	48077	46716		580	77283	72718	72988	67620	59615	51759	49925	45870
582	76304	72328	70694	67757	59928	50489	47638	45326		582	75392	71127	73537	67178	61097	49106	47038	44919		582	75226	73065	72656	67684	59453	49883	48246	45218
584	74230	71612	71115	67585	59734	49060	46839	43709		584	74006	71498	72664	65881	59572	48859	44874	44579		584	74340	73322	71009	66047	58739	49917	46634	44788
586	72743	70319	70205	66457	59471	46643	45323	42465		586	72309	70403	69691	64740	57996	46845	43937	42722		586	72855	72501	69991	65808	57646	49020	44947	42810
588	69768	67198	69124	63608	57588	45429	43325	41002		588	70435	68299	67895	62769	56211	45146	42351	40863		588	71837	70288	66745	62615	55266	46810	44329	41133
590	68382	64170	65479	59379	53686	43265	39882	38108		590	67713	65611	64324	60017	53807	41256	40253	37984		590	68774	66767	63997	60905	52020	43430	41119	38260
592	64830	60186	61715	56027	49847	40514	37070	35264		592	64246	61758	61360	56363	50321	38671	37437	35855		592	65977	62971	58997	56994	48891	40094	37476	35822
594	61431	56557	56870	53590	46149	37144	34476	32681		594	60235	57531	56562	52222	46646	36341	34304	33476		594	62455	59436	54942	54291	46681	38288	34040	32593
596	56340	53633	53035	50527	43427	34627	32157	30496		596	55833	53339	52778	48816	43290	34966	32329	31285		596	57663	55816	51982	50264	43116	35604	31913	31031
598	51973	50265	49905	47257	40461	32861	30038	28011		598	52800	49713	49111	45123	40649	32390	29868	29080		598	53888	52262	49781	46629	40711	34013	30177	28815
600	48471	47068	46160	43353	38100	31458	27903	26590		600	50012	46567	45518	42375	38193	30407	28984	26752		600	49520	48106	47424	43630	36973	30934	28679	26730
602	45009	42918	42525	40736	34998	28653	25837	25266		602	46553	43152	42186	39783	35827	28358	26918	25051		602	45883	45014	43919	40282	35124	28708	27217	24261
604	42232	39653	39399	37688	32940	26383	24549	23861		604	43312	40226	39065	37423	32726	26528	25743	22570		604	42225	41838	40044	37411	32845	25993	25472	22637
606	38907	37204	37408	34885	30886	23985	22949	21605		606	40006	37577	37781	34856	30580	24262	23390	21672		606	38949	38768	37342	33806	30469	24319	23484	21562
608	36185	34518	34550	31946	28399	23016	21791	20111		608	37250	34712	35292	31887	28545	21989	22282	19664		608	36649	36070	34857	31179	28731	21638	21188	19597
610	33425	31236	31701	29392	26156	21630	20234	18518		610	33718	31664	32745	29478	26257	20363	21008	18168		610	34271	33509	32864	28620	26636	20071	19716	17650
612	31631	28829	28517	27401	24008	20346	18480	17193		612	31545	28707	29658	27281	24070	18873	19983	16630		612	32161	30518	30353	26814	24773	19000	18313	15896
614	29206	26287	26970	25265	22556	18602	17132	16113		614	28809	26731	26918	25725	22152	17939	17667	15642		614	29734	27836	27352	25676	21724	18231	17059	15022
616	26372	25134	24959	23560	20152	16928	15270	15449		616	26950	25019	24495	23503	21095	16663	16025	14835		616	26910	25613	25233	24169	19618	17024	15792	14407
618	24322	23511	23649	21599	18487	15765	14606	14192		618	24415	23791	22732	21391	19683	15528	14200	13686		618	24087	23963	23005	22792	18583	15309	14401	13523
620	22549	22282	21774	19764	17438	14189	13289	13084		620	22491	21739	21712	19259	18055	14276	13352	12695		620	22042	22256	21592	20365	18060	14572	13390	12592
622	21180	20737	20370	18540	16441	13536	12304	11784		622	20813	20727	20327	18257	16161	13117	12223	12211		622	20555	20752	19876	18930	16951	13655	12677	11698
624	19448	18844	18736	17337	15238	12288	11649	11510		624	18815	19083	19043	17515	14902	12003	11118	11465		624	19713	19498	18861	17218	15956	13317	11716	10829
626	17958	18090	17240	16209	14309	11967	11308	10716		626	18222	17837	17758	16402	13688	11491	10337	10821		626	18539	17900	17825	16199	14778	12196	11338	10152
628	17603	16823	16205	15148	13649	10933	10844	10158		628	17088	16644	16771	15188	12922	10884	9772	10212		628	18177	16368	17062	15207	13744	11070	10774	9651
630	16390	16064	15268	14295	13119	10376	9596	9458		630	15814	15562	15327	14274	12319	10163	9682	9512		630	16852	15117	15771	14340	12394	9997	10140	9161
632	15866	14641	14615	13829	12114	9685	8670	8991		632	14596	15008	14356	13806	11620	8852	9497	8647		632	15812	14740	14779	13511	11726	9592	9319	8703
634	14417	13526	13707	13036	11405	9353	7994	8693		634	13986	14273	13568	13068	11575	8175	9292	7867		634	14549	14433	13952	12753	10578	9110	8720	8285
636	13526	12856	12907	12630	10473	8744	7988	8139		636	13928	13757	13078	11955	10994	7824	8712	7402		636	14072	13748	13731	12004	10385	8644	8387	8088
638	13100	12665	12209	12012	10166	8367	7471	7483		638	12886	12791	12122	11466	10328	7623	7803	7386		638	13678	12836	13056	11665	9741	8119	8005	7565
640	12163	11983	11900	11295	9615	7921	7228	7071		640	12150	11781	11953	10535	9468	7292	6771	7191		640	12505	12005	12125	11062	9642	7899	7218	7130
642	11469	11452	11480	10481	9237	7574	6757	6681		642	11347	11498	11068	10260	8735	7101	6223	6572		642	11281	11610	10968	10256	9237	7431	6629	6652
644	10353	10522	10980	9566	8338	6791	6639	6370		644	10972	10974	10443	9600	8652	7052	5867	5766		644	10331	10691	10338	9233	8950	6696	6068	5968
646	9938	9545	9944	8954	7751	6336	6351	5774		646	10146	10593	9509	9033	7926	6516	5712	5186		646	10174	9715	9452	8347	8207	6069	5719	5335
648	9197	8633	9046	8370	6795	5886	5953	5196		648	9490	9332	9101	8251	7201	5788	5270	5138		648	10147	8853	8854	8325	7490	5645	5215	4864
650	8572	8215	8259	8101	5762	5486	5656	4583		650	9069	8618	8819	7524	6096	4968	4492	5274		650	9903	8776	8068	8665	7334	5614	4656	5157
[ATP]/[ADP] = 99, [ATP]+[ADP] = 1.0mM
Wavelength	A7	B7	C7	D7	E7	F7	G7	H7		Wavelength	A7	B7	C7	D7	E7	F7	G7	H7		Wavelength	A7	B7	C7	D7	E7	F7	G7	H7
490	60116	63055	70859	55642	67475	64072	70822	73377		490	59753	60659	69986	55492	68692	62897	70666	72476		490	58163	59899	71612	54342	68389	62591	69875	73086
492	50300	50662	56083	48097	56257	56553	62021	63255		492	48152	49143	54993	47445	55700	55310	60619	60959		492	48055	48188	55442	46977	56098	54575	60900	60801
494	46927	46395	50017	46560	52285	56670	60314	61224		494	45207	45418	48074	45549	51027	54068	58323	58124		494	44938	44388	48219	44657	52161	54032	59083	58208
496	51560	51600	52941	51624	56736	63277	66909	68188		496	49340	48201	50274	50676	55910	60129	65827	64768		496	48636	48242	49959	48300	56519	60463	66084	63976
498	56933	57016	57719	57197	63597	71823	75176	75998		498	55349	53502	55074	55866	62018	67659	72955	72668		498	54071	53784	54720	54362	62208	67948	73218	72611
500	63156	62301	62620	62837	69631	78357	82621	83754		500	60328	57756	60626	61219	68118	74567	80451	79781		500	58876	58724	60235	60296	68055	74115	81654	79328
502	67510	66067	66888	67515	74264	85288	89244	90091		502	65051	62614	65328	66127	72511	80758	86038	86068		502	63378	63178	65276	65759	73728	80178	87513	86105
504	71908	70009	71562	72082	78442	89910	95211	95860		504	68307	66637	69243	70607	77021	85075	92656	92082		504	66299	67174	68733	69073	78325	85651	92369	91423
506	74896	73066	74624	75236	82805	95207	100448	100502		506	70194	70020	71436	73130	80259	90218	97984	98074		506	69523	69203	70794	71393	81398	89913	96057	96175
508	76959	75125	77208	77791	85479	98779	103840	103613		508	72273	70799	73196	74369	83202	92654	102502	100632		508	72207	70367	72537	73118	83416	92800	99026	99935
510	77447	76243	77702	78603	86681	100959	105791	106321		510	73189	71995	73480	75681	85235	95346	103702	102530		510	73100	71482	73329	74022	83715	95987	102073	101749
512	76951	77254	77814	78724	86668	100244	106786	107287		512	73110	72535	74822	76937	85702	95445	103294	101940		512	72692	72780	73747	74933	83501	97133	101998	102071
514	76418	76887	76258	77747	85551	97767	106112	106823		514	72721	72743	73489	76746	84423	95377	101536	100998		514	71407	72618	73046	74205	82406	95664	101788	100372
516	75166	74656	74452	75539	83521	94600	103622	104328		516	71123	71064	71969	73821	80859	93401	99491	98144		516	70733	70204	71449	72464	81240	92488	98931	97943
518	72953	71453	71749	72081	80696	91449	99082	99098		518	69847	67750	68064	70501	77594	89478	95433	95385		518	68415	67349	68720	69750	78690	88649	95512	93997
520	69150	67769	69114	68753	77408	87828	94593	94075		520	66244	64842	65506	66670	73227	84431	90776	90915		520	64513	64701	65144	67002	75010	85705	91009	89937
522	65422	63659	64600	64931	73415	82358	90038	88137		522	62437	60804	61845	64346	70426	78402	85143	86243		522	60476	61270	62301	63080	70732	80442	86151	85031
524	61440	58720	60230	61581	68181	76876	84060	82891		524	57655	56962	58263	60230	65845	73647	80317	80561		524	57077	57353	58884	59000	67048	75613	80945	80177
526	58354	55079	56001	57065	63256	71133	78243	76268		526	53916	52824	53827	55807	62267	69662	74890	74983		526	53750	52788	55622	54835	62372	69259	74312	74816
528	54212	51465	52757	53590	58962	66916	71862	71170		528	50618	48852	50640	50670	57895	65229	69774	69573		528	50280	49146	50501	51201	58138	64870	68471	69703
530	50720	48772	49208	50048	55217	63041	67460	66408		530	47395	45569	48092	47015	54116	61573	65299	64656		530	46747	46221	46866	47776	53596	60530	63554	64573
532	47018	45520	45944	47094	52277	59092	62411	63077		532	44808	43222	45030	44461	50576	57096	60773	60574		532	44064	43839	44199	44313	50437	56791	60564	60342
534	44229	43617	43044	44319	49029	55634	58337	58871		534	41899	41794	42640	42318	47130	53842	56517	56754		534	41877	41682	42617	42131	47108	53272	56735	56452
536	41937	41314	40828	42228	46379	52067	55400	55672		536	40078	40089	40151	40474	44722	50130	52968	53048		536	39909	39107	40690	39982	45069	49775	53491	53484
538	39978	39269	38615	40416	43800	49131	52060	52087		538	37452	38040	38934	38699	42745	47919	50729	50789		538	38121	37301	38429	38656	42655	47687	50438	50305
540	38123	37371	37445	38764	42066	46149	49592	48800		540	36002	35762	36954	36519	40445	45772	48809	48302		540	36574	35609	36989	36701	40533	44188	47809	47126
542	36141	35831	35895	36681	40692	43887	47027	46095		542	35135	34571	35294	35542	39072	43415	46565	45626		542	34955	33925	35557	35922	38197	42049	46298	44881
544	34463	34321	34539	34942	38895	42396	45554	44622		544	34322	32926	33473	34744	37557	41279	43806	43614		544	33872	32566	34424	34667	37395	40014	44107	42848
546	33933	33035	33033	33774	37528	41731	43231	42742		546	33687	32299	32546	34201	36165	39494	41981	41859		546	33113	31817	33204	34117	36277	39411	42814	41484
548	34085	32033	32920	33158	36124	39749	41156	41515		548	31793	31238	32015	33552	34432	38304	40407	40192		548	32992	31864	31836	32811	35287	38295	40721	40483
550	34192	31954	32257	32431	34839	38023	38779	39441		550	31673	31244	31553	32874	33298	37090	38443	39241		550	32672	31208	31163	31680	33410	37209	38577	38775
552	33865	31709	32278	31848	33589	36500	37372	38231		552	31291	31023	31319	31766	32648	36044	37065	37217		552	32113	30433	31087	30937	33273	35837	36783	37336
554	33498	32080	31945	31331	33198	36312	36691	36072		554	31565	30720	30613	31388	32412	35086	35641	35577		554	31617	30035	31672	31466	32564	35051	35376	35421
556	33798	31914	32551	31670	32927	35414	36126	35021		556	31849	31123	31737	31116	32153	33825	35195	33615		556	31755	30806	31695	31971	32764	33623	34669	34078
558	33857	32974	33269	32569	33127	34171	34777	33638		558	31566	30967	32283	32424	32100	33182	33652	32451		558	32270	31781	32495	32628	32165	32090	33788	33448
560	34965	33731	34258	33886	33538	33460	33694	32792		560	33044	32636	34570	32974	32337	33252	32874	32096		560	33561	33165	34020	33119	32775	31332	33122	32314
562	36366	35099	35754	35143	34304	33583	32639	31477		562	33760	33538	35693	34370	32825	32926	31904	31074		562	35098	34028	36145	34035	33538	31327	32472	31859
564	39474	36305	36915	36599	34946	33708	32988	31064		564	35963	36064	37286	35606	33882	32353	31420	30043		564	36911	36043	37918	35242	34433	32265	31585	30382
566	40697	37449	38134	37896	34995	32409	31998	30733		566	37593	37702	38378	36342	34568	31778	30747	29583		566	38692	38018	39088	35929	34909	32686	30974	30201
568	41260	38933	39357	39795	36571	31656	31542	29997		568	39143	39374	40358	37360	35470	31706	30984	28474		568	40188	39618	40325	37135	34807	32700	30455	29518
570	40702	39601	40566	40666	37178	32178	30815	29252		570	40914	39626	40697	37665	35888	31883	30145	28980		570	41452	40472	40756	38506	35104	31928	30749	29198
572	41337	40275	41919	41070	38282	33150	30655	28687		572	41649	40074	40673	38497	36142	31845	30181	28202		572	42133	40613	41608	39974	35792	31956	30255	28602
574	41889	41073	42439	40165	37100	33720	30591	28606		574	43023	40478	41024	38839	35355	32307	29659	28768		574	42110	40947	41686	40265	36961	31532	30012	28345
576	42420	41830	43103	39911	36762	33133	30300	28979		576	42779	41401	42281	39080	35289	32180	30090	27925		576	42428	41225	42384	40883	37370	32055	29503	28252
578	42471	42807	42543	40611	36270	32154	30169	28993		578	43148	41972	43035	39589	36080	31911	29677	27910		578	42921	41738	42012	40484	37058	31089	29345	27327
580	42631	42521	43056	40777	36909	31971	29627	28590		580	42286	42472	42292	39073	36304	31106	28851	26871		580	43454	42628	42245	41115	36324	30889	29201	26635
582	42088	42538	42055	41199	36932	31544	29154	27550		582	42454	41792	42798	38266	35876	30503	27783	27110		582	42727	43059	41943	39655	35341	30547	28190	26275
584	41993	41612	42133	41058	36370	31055	28434	26744		584	41386	41365	42049	37924	34490	28902	26800	26285		584	42001	42517	41952	39305	34843	29844	27371	26261
586	41407	40931	40613	40567	34869	29319	27888	25501		586	40043	40553	41119	37405	34064	27801	25858	26025		586	40625	41009	41163	38241	33730	29310	26221	25319
588	39842	39059	39281	38598	33441	27352	26885	24024		588	38803	39172	38815	36856	32338	26767	25155	23771		588	39772	39669	40163	37374	32602	27939	25225	24159
590	37486	37061	37286	35970	31447	26135	25614	22446		590	37338	37271	36846	34819	30658	25928	23675	22326		590	37948	37868	37866	35881	30759	26787	23765	22978
592	35059	34687	34870	33678	29739	24619	24006	20915		592	36041	34646	35314	32735	28536	24716	22084	20964		592	35976	36552	35997	33365	29691	24659	22102	21903
594	33275	32568	33185	31490	27886	23612	22337	20045		594	33450	32394	33440	30772	27159	22960	20880	19609		594	33603	34168	33200	31685	28258	22846	20942	20210
596	31496	31051	31451	28627	26374	22289	20081	18813		596	31234	30797	30793	28426	25628	21607	20195	18105		596	31271	32154	31982	29204	26430	21285	19282	18499
598	29065	29684	29515	26249	24726	20871	18732	17672		598	29394	28870	28143	26685	23869	20020	19002	16340		598	28920	28840	29492	27384	24241	20557	18525	17187
600	27042	27912	27468	24638	23165	19251	17050	16212		600	27167	27569	26356	24612	22216	18650	17648	15643		600	26899	26293	27776	25550	22016	19211	17458	16175
602	25234	25384	25112	23746	21491	17602	16189	15191		602	25565	25325	25647	23514	20513	17413	16484	14909		602	25013	24582	25406	23765	20657	17811	16453	15094
604	24000	23109	23584	22285	20107	16302	14992	14446		604	23633	23724	24407	22133	18766	16452	15556	14079		604	23869	23438	23796	22565	19519	15879	15446	13596
606	22694	21135	21692	20502	18800	15374	14518	13645		606	22795	22185	22310	20944	17817	15339	14278	13510		606	22217	22099	21585	20871	18987	14777	14168	12726
608	21167	20015	20276	19084	17354	14577	13590	12373		608	20987	20199	20612	19238	16864	14513	13095	12611		608	20703	20465	20243	19238	17528	14646	13539	11901
610	19766	18731	18937	17780	15649	13699	12500	11895		610	19030	18900	19018	17555	16146	13409	12187	11682		610	19375	19479	19287	17621	16212	13768	12463	11645
612	18224	17470	18007	16531	14628	12636	11232	11067		612	17165	17223	18105	16474	14817	12818	11597	10395		612	18145	17934	18858	16124	14689	12971	11394	10523
614	16738	16195	16852	15128	13430	11796	10380	10596		614	16124	15973	16710	14940	13977	11696	10725	9535		614	17264	16254	16860	15181	13534	11560	10686	9672
616	15454	14717	15346	14269	12731	10754	9994	9596		616	15256	14806	15249	13738	12979	10946	9896	9008		616	16344	14505	15150	14358	12491	11149	9885	8830
618	14211	13649	13584	13200	11248	9796	9402	9042		618	14343	14051	13584	12448	12151	9826	9341	8335		618	15306	13462	13730	13399	11834	10217	9531	8300
620	12821	12240	12401	12923	10598	8754	8931	8897		620	13074	13263	12458	11921	11006	9214	8669	8145		620	13900	12498	13159	12510	11216	9573	8820	7434
622	11822	11453	11395	12230	9707	8426	8225	8261		622	11779	12107	11501	11348	10188	8351	8336	7494		622	12379	11592	12175	11594	10163	8922	8312	7282
624	11024	10946	10849	11647	9192	8026	7621	7753		624	10993	11044	11063	10350	9366	8022	7537	7094		624	11613	11060	11208	10881	9446	8456	7643	6878
626	10492	10443	9952	10525	8437	7737	7435	6722		626	10487	10269	10369	9394	8923	7334	6972	6206		626	10670	10605	10701	10530	8788	7568	6757	7070
628	10038	10158	9744	9667	8129	7036	7245	6221		628	10221	9747	9610	8765	8370	7157	6712	5714		628	9711	10108	10283	9718	8386	6986	5931	6254
630	9461	9467	9658	9083	7611	6617	6978	5575		630	9693	8989	8930	8542	7798	6542	6330	5608		630	9128	9563	9708	9023	7735	6417	5713	5867
632	9178	9452	9218	8326	7569	6352	6197	5308		632	9084	8612	8521	8221	7487	6245	5934	5772		632	8612	8815	8806	7831	7296	6254	5463	5395
634	8651	8426	8564	7862	7048	6142	5623	5028		634	8790	8343	8280	8129	7205	5681	5522	5518		634	8246	8416	8256	7615	7132	5848	5503	5145
636	8114	7782	7916	7431	6607	5755	5165	4570		636	8079	8150	7928	7455	7003	5553	5151	5100		636	7826	7694	7655	6982	7069	5341	5006	4937
638	7506	7084	7367	7208	6218	5260	4862	4379		638	7793	7439	7570	7220	6237	5076	4982	4424		638	7581	7230	7314	6784	6578	4948	5001	4503
640	6907	6805	7083	6741	5971	5067	4260	4139		640	7184	7157	6968	6321	6005	4675	4548	4368		640	7433	6562	7138	6247	6133	4757	4850	4177
642	7091	6694	6474	6004	5857	5091	4213	4052		642	6471	6681	6406	5805	5780	4417	4432	4119		642	7187	6280	6962	5923	5311	4804	4672	3993
644	6374	6030	6261	5587	5365	4651	4052	3881		644	5866	6261	5886	5464	5359	4306	4176	3975		644	6940	5902	6652	5791	5094	4512	4445	3918
646	6049	5676	5639	5525	4848	4635	3937	3562		646	5507	5877	5782	5415	4632	4231	4114	3727		646	6907	5636	6017	5089	4932	4002	3960	3913
648	5054	5096	5434	5318	4388	3923	3606	3507		648	5460	5610	5502	5400	4172	3719	3820	3320		648	6464	5071	5538	4933	4643	3481	3701	3604
650	4717	4887	5297	4629	4095	3092	3716	3404		650	5119	5206	5078	4912	4171	3296	3359	2806		650	5997	4499	5030	4809	3862	3042	3197	2888
[ATP]/[ADP] = 99, [ATP]+[ADP] = 2.0mM
Wavelength	A8	B8	C8	D8	E8	F8	G8	H8		Wavelength	A8	B8	C8	D8	E8	F8	G8	H8		Wavelength	A8	B8	C8	D8	E8	F8	G8	H8
490	69627	67002	67484	68390	71032	75409	78173	77595		490	66785	63900	62924	65871	69280	72923	76684	77691		490	64800	64669	63984	67040	70864	71052	76468	77219
492	62611	61473	62548	63363	67334	77438	77141	76992		492	60784	58637	61100	61236	66621	75711	75614	75058		492	59283	59545	60325	60998	66710	74451	75850	75157
494	62896	62513	64400	65447	69685	86477	82399	82401		494	61934	60708	64629	63480	70650	84196	80960	79372		494	60545	60888	63642	62741	69280	83490	81995	79763
496	71501	71320	73890	73770	79698	101441	94974	95542		496	70362	69499	73115	72772	81055	98769	93836	91801		496	68419	69114	72573	71393	78498	98122	94614	92808
498	80617	80412	83099	83741	90361	116513	108730	108395		498	79093	79173	82457	82461	92179	113452	106892	105784		498	77382	77883	81221	80652	88993	111950	107588	104899
500	91387	89127	91702	92397	102035	129589	121993	120480		500	86674	87006	90472	90799	102101	126844	120008	118234		500	85148	86327	88852	89924	100267	124780	119764	116419
502	99498	97245	98830	101340	111592	140784	132506	129712		502	93275	93526	97602	97660	110740	138353	131875	127989		502	92893	93218	95337	97480	110309	135163	130319	126766
504	106582	103564	106304	107156	119129	150343	142149	137835		504	99629	99196	103923	102971	118202	147900	141869	135534		504	99458	98205	101412	104697	117716	145132	139023	134488
506	110183	108390	112174	112599	124525	157857	148973	145065		506	105324	103376	108902	108337	123727	154497	149589	143421		506	105304	102304	106213	108286	122801	152181	146205	142121
508	113537	111369	115675	115175	128028	163373	154129	150833		508	108425	106390	113180	112639	127615	159030	153127	148324		508	107509	104872	110294	111913	125757	157149	151024	146250
510	114279	111846	118755	116744	130532	166018	156501	153918		510	109158	107939	113936	114974	129422	161674	155885	152887		510	108204	106988	112597	113467	128634	160856	153241	150060
512	114446	112636	119051	116504	130392	166592	158105	155192		512	108720	108325	113730	115491	129449	162083	155568	153798		512	107562	107258	113092	115216	129705	161865	153794	150301
514	112655	110460	118435	115273	129319	164515	157985	153159		514	106780	107088	111599	114634	128770	160841	154473	153263		514	107256	106217	111840	114512	128769	161149	153579	148834
516	110542	107684	113779	112868	125963	161295	153490	150479		516	104242	104660	109226	112330	125485	157440	151539	148947		516	105033	103387	109157	111556	125686	156656	150897	145359
518	106588	102372	108777	108367	121183	154778	146811	144709		518	100257	100418	104801	107106	121563	152143	145783	141793		518	101168	99188	104584	107536	120000	149826	145409	140628
520	101601	97862	102846	102297	115349	146300	138435	138053		520	95244	95420	99101	100667	116045	144656	140073	134686		520	96522	94849	100628	101717	114490	140994	137654	134490
522	95391	92844	96977	96714	107769	137372	131474	129301		522	90448	89320	93119	94654	109493	135960	130266	125858		522	91198	89451	94504	95969	107734	131432	130077	126602
524	88801	86675	91342	90428	100194	127792	122391	120144		524	84493	83553	87706	88840	102667	126993	122496	117770		524	85166	83719	87970	88406	100816	121670	121603	117076
526	81649	79457	84856	84484	92673	118157	114096	111642		526	80079	78382	82165	82838	94723	116247	112676	109096		526	78853	77036	79902	81887	92958	113848	112256	108336
528	76689	74277	78917	78650	86464	108415	105289	103500		528	73977	73351	76391	77036	87147	106774	105237	101014		528	72997	71995	73704	76040	86008	105607	104412	101321
530	71861	70186	73511	73441	80833	100635	97848	96909		530	69460	69124	71215	72499	80704	98356	97010	94122		530	68694	67264	68978	70613	79736	99112	96257	94976
532	68445	66189	69388	68359	75256	94186	91181	91160		532	65038	64281	66314	68101	75230	92393	89845	88373		532	64497	63685	65567	66190	74237	92486	90102	88941
534	63634	61036	64827	64058	71175	88990	85118	85585		534	61643	61183	62842	63577	70740	85966	83413	83348		534	60417	60235	62127	61845	69405	86208	83716	82647
536	59514	57000	60817	60456	67628	83321	81621	79812		536	57630	58192	58690	59023	65570	81204	78852	77858		536	56840	56918	59441	59469	65963	81138	79353	77958
538	55955	54027	57276	58175	63939	78973	76922	74703		538	54590	55433	55989	55905	61700	76922	75629	72426		538	53952	53404	56081	57156	63362	76186	74863	72669
540	53711	52453	55458	55608	60718	74559	73090	71060		540	52175	52203	53401	53109	58376	72791	70966	68402		540	51962	50439	53594	54947	60785	72365	70400	68768
542	52293	50545	54049	53833	57908	71723	67566	67838		542	50245	49892	52040	51881	56472	69299	66793	64796		542	49715	47914	50917	53149	57748	69441	66599	63832
544	50948	49062	51420	51823	56052	68723	64394	64044		544	48161	48702	50085	49735	54898	66300	62909	62311		544	48603	47331	49650	50743	54725	66237	63174	61635
546	49818	47327	50192	50652	53957	66086	60581	60414		546	47021	47278	48826	48506	53680	64756	60962	59463		546	47434	46490	47931	48749	52595	64296	61324	58664
548	48701	46490	47985	48791	52883	64110	58660	58639		548	46324	46636	47885	46644	52467	62157	58389	57453		548	47056	46055	47010	46841	50158	61279	59261	57027
550	47615	46502	48306	47689	51420	61721	56083	56584		550	45804	45581	47240	45861	51460	60440	56224	54658		550	45350	45281	46497	46195	50000	60025	57103	53794
552	47138	46213	47046	46844	50387	59516	54563	54348		552	44807	44777	47165	45644	50156	58123	53533	53263		552	45002	44237	47556	45901	49010	57580	54225	51487
554	46493	46478	48563	47696	49113	56964	52734	50944		554	45545	44834	47346	46004	50202	56901	52392	51431		554	44927	44545	47374	45909	49428	57021	51592	50082
556	47478	46552	49584	48225	48953	56484	51054	49057		556	47058	46313	48275	47376	50002	55264	50219	49607		556	46262	45118	47737	46688	48680	55198	50123	49120
558	48847	47400	51043	49496	49064	56334	49975	47448		558	49120	47617	49784	48461	50188	54918	49453	47542		558	47978	47124	48260	47707	49642	55268	48984	47647
560	51943	48768	51826	50155	50441	56099	49448	46220		560	50513	48937	51843	50402	49990	55314	48715	46057		560	50650	48970	50979	48993	49993	54708	47707	46038
562	53889	50789	53703	51839	52392	56333	48485	45701		562	52146	50929	54594	51868	51468	56047	48227	44798		562	53333	51341	54198	51152	51516	55558	46660	45066
564	55920	54198	56682	53739	55125	56606	47821	45353		564	54581	54080	57151	54068	53410	56489	47171	43683		564	56077	54047	57532	53813	52224	56024	45744	44279
566	56352	56729	59274	56269	56010	58098	47381	45039		566	57376	57021	60378	55829	54752	56620	46489	43089		566	58175	56197	59629	56244	53938	56873	45521	43507
568	58203	58471	61908	58841	55965	57613	47527	43683		568	59420	59145	61972	58759	55011	57097	46476	42389		568	59636	58380	61011	58546	54965	57329	45780	42583
570	59770	60288	63399	61375	55911	57306	46381	42661		570	61327	61959	63517	60689	55762	57673	47133	41970		570	60408	59393	62209	60601	56569	56885	45802	42439
572	62221	61598	65459	62559	57119	56694	45866	41773		572	61680	62864	63699	62696	56910	57178	46095	41557		572	61587	60632	63923	61507	58098	56502	46263	42856
574	63892	63583	67176	62278	57953	57056	45172	41772		574	62338	63095	65149	63311	57783	57061	46175	41906		574	63262	61284	65516	62254	59130	56776	46160	42154
576	65118	63488	68107	61478	58081	57203	45014	41744		576	62848	63037	66652	63889	58277	56706	45713	41414		576	65223	62439	66988	62685	59463	57190	46530	41522
578	64937	63823	68500	62144	57835	57283	45297	40808		578	64049	63181	67452	64092	58400	57095	45670	41104		578	66558	63662	66531	63423	59295	56666	45878	40815
580	64777	62955	67674	63870	58650	56162	44968	39928		580	65173	63887	66888	63756	58237	56176	44660	40520		580	66408	64614	66189	62926	58342	56425	44623	39713
582	63721	63112	67380	63838	58565	55335	44961	39459		582	64985	63964	66071	63617	57703	54790	42893	39170		582	64926	64296	65164	61237	56419	55468	43365	39246
584	63790	62466	67221	62160	57670	54261	42759	38640		584	64034	63202	64624	61761	55785	53327	41455	37214		584	63538	62725	65689	60822	55023	54957	42365	37622
586	61239	61871	65355	59752	55380	53488	41139	37716		586	62356	61953	64172	60515	54229	51345	40107	35738		586	62296	60585	63982	59628	54192	52687	41377	36652
588	59898	59233	63922	57798	52757	51110	39403	34820		588	60160	60547	61867	58468	52189	49951	38975	34507		588	61050	57777	62074	58808	52875	50710	39728	34235
590	56350	56404	60259	55842	50170	49205	37777	33163		590	57895	58822	59915	55226	50334	47547	37434	33056		590	57690	55435	59207	55640	49888	47810	37386	32263
592	53708	52137	56893	52224	47401	46540	35504	30722		592	54705	55170	55953	51977	47909	44885	35038	30459		592	53656	52797	56771	52669	45921	44963	34896	30326
594	50273	48480	52527	48359	44828	43779	32880	28972		594	51356	50830	53004	48256	44828	41540	32616	28374		594	49150	50097	53475	49504	42686	42123	32468	28749
596	47555	44394	49211	44998	41923	39159	30564	26767		596	47764	47102	49146	46534	41691	38451	29833	26583		596	46164	46841	49374	45919	39913	39209	29970	26658
598	44094	42191	45850	42815	39337	36170	28415	24728		598	44867	44034	46738	43215	38539	35777	27878	24304		598	43888	43495	45234	41498	38092	35813	28236	24218
600	40854	39925	42150	40697	36807	33331	26512	23393		600	41806	40710	43556	40501	35432	33251	25794	22392		600	41098	41126	42059	38148	36178	33072	25963	22387
602	37828	38458	38779	38295	34291	31744	23947	21893		602	38496	37788	40722	37484	33082	31376	24487	20804		602	37798	38561	39410	35828	34183	30581	24322	21296
604	36230	35799	36292	35587	32031	29387	22328	20424		604	35646	35149	37863	34840	30772	28710	22596	19633		604	34773	36319	37567	34931	31998	28670	22566	20390
606	34033	32889	35029	33550	29647	27508	20465	18846		606	33473	32473	34488	32378	29171	26875	21488	18734		606	33148	33174	35053	32855	29818	27045	21729	18987
608	31709	30114	32368	31024	27457	25349	20085	17654		608	31418	30180	32587	30432	27355	24865	19954	17638		608	31412	30595	32599	31011	28114	25042	20318	17383
610	29151	27805	29856	28245	25158	24042	18664	16898		610	28965	28314	29470	28283	24902	23884	18786	17132		610	29010	27549	29541	27989	26341	23483	18664	16847
612	26246	26341	26553	25517	23009	22440	18185	15476		612	26759	26673	27133	26070	22557	22161	17396	15957		612	25994	25583	27348	26297	24347	21365	16820	15642
614	24416	24435	24506	23718	20855	20803	16288	14489		614	24710	24618	24084	23642	20767	20028	16418	13990		614	24055	24221	25363	24001	22481	20479	15501	14675
616	21868	22723	22787	22402	19730	18378	14967	12613		616	22531	23604	22459	21756	20140	18108	14972	12511		616	22130	23003	23458	22700	19712	19020	14194	13692
618	20448	20649	21041	20594	17775	16659	13201	12112		618	20116	21725	21071	20257	19109	16502	13761	11319		618	21187	21538	21632	20331	18064	18247	12987	13343
620	18636	19544	19530	18569	16279	15347	12197	11095		620	18987	20057	19494	18962	17163	15611	12591	11276		620	18865	19587	19756	18534	16663	16285	11751	12517
622	17889	17846	18252	17037	15003	14380	11345	10800		622	18036	17431	17752	17956	15483	14625	11958	10386		622	18026	18158	19036	17087	16221	14943	11152	11180
624	16915	16749	17532	16211	14588	13544	10334	9939		624	17153	16596	16482	16918	14184	13788	11291	9787		624	16494	16761	17459	15998	15141	13672	10456	9967
626	15878	15261	16370	15522	13970	12615	9684	9442		626	15875	15669	15773	15513	13729	13397	10232	8801		626	15986	15850	16824	14839	13417	12991	10489	9195
628	14704	14623	15457	14494	12350	11821	9182	8755		628	14651	14936	15478	14146	12987	12815	9359	8340		628	14755	14643	15564	14037	12223	12299	10089	8592
630	13427	13872	14080	13518	11325	11608	9013	8387		630	13313	14312	14700	13774	12245	12126	8684	7732		630	14044	13917	14764	12935	11253	11356	9656	8306
632	12317	12815	13460	12673	10570	11310	8549	7869		632	12236	13560	14152	13225	11245	10726	8226	7626		632	13021	12903	14043	12825	11142	10567	8764	8011
634	11690	11835	12548	12197	10455	10854	7977	7387		634	11580	12755	12637	12799	10299	10091	7761	7145		634	12558	12575	12945	11801	10859	10105	7664	7394
636	11274	11024	11922	11199	9793	9740	7455	6623		636	11400	11740	11817	11313	9844	9448	7211	6978		636	11638	11905	12265	11422	10534	9217	7236	7043
638	11258	10802	11327	10288	9694	8838	6991	5844		638	10814	11254	11184	10275	9496	9390	6657	6291		638	11320	10876	11171	10585	9798	8914	6784	6416
640	10597	10205	10279	9629	9516	8319	6489	5570		640	10110	11087	10725	9599	9411	8427	6332	5888		640	10328	9876	10574	10183	9022	8328	6856	5958
642	9918	9690	9758	9304	8998	7530	6054	5437		642	9646	10460	9952	9002	8842	8115	6104	5371		642	9749	8892	9462	9445	8107	8228	6248	5033
644	8737	8574	9056	8778	8247	6960	5442	5637		644	9243	9272	9320	8566	8353	7072	6043	5282		644	8799	8720	9139	8582	7799	7705	6011	5022
646	7910	8096	9127	8450	7210	6642	5525	5167		646	8662	8248	8770	7881	7571	6778	5591	4810		646	8495	8147	8469	7893	7237	7118	5299	4949
648	7784	7894	8610	7960	6946	6744	5055	4619		648	8184	7492	8417	7309	6797	6199	5076	4681		648	8034	7908	7686	7617	7039	6777	4854	5037
650	8365	8265	7725	7474	6693	6614	4243	3983		650	8050	7595	7954	6570	5860	6362	4506	4613		650	7260	7675	5733	7517	6414	6648	4259	4601
									normalization
	0.5mM		1.0mM		2.0mM				0.5 mM		1.0 mM		2.0 mM
1.28e-08	1.61938	0.04196	1.74324	0.06808	1.68949	0.06858			1.04189	0.02699	1.12158	0.0438	1.08699	0.04412
6.4e-08	1.62679	0.02878	1.72169	0.06249	1.70731	0.06233			1.04665	0.01852	1.10771	0.0402	1.09846	0.0401
3.2e-07	1.64687	0.06004	1.75931	0.0393	1.71978	0.03036			1.05957	0.03863	1.13191	0.02528	1.10648	0.01953
1.6e-06	1.85662	0.01139	1.8883	0.0763	1.81145	0.01419			1.19452	0.00733	1.21491	0.04909	1.16546	0.00913
8e-06	2.40019	0.04068	2.33366	0.02511	2.21759	0.01117			1.54424	0.02617	1.50144	0.01615	1.42676	0.00719
4e-05	3.1476	0.04756	3.11017	0.04638	2.89495	0.05464			2.02512	0.0306	2.00104	0.02984	1.86256	0.03516
0.0002	3.62043	0.09104	3.55356	0.05163	3.46829	0.03003			2.32933	0.05857	2.28631	0.03322	2.23145	0.01932
0.001	3.85679	0.05249	3.78486	0.05724	3.80221	0.04571			2.4814	0.03377	2.43512	0.03683	2.44628	0.02941

## Sheet: ed_fig3f
[ATP]/[ADP] = 99, [ATP]+[ADP] = 0.5mM
Wavelength	A10	B10	C10	D10	E10	F10	G10	H10		Wavelength	A10	B10	C10	D10	E10	F10	G10	H10		Wavelength	A10	B10	C10	D10	E10	F10	G10	H10
490	77377	74589	77618	103952	88606	87064	100570	103234		490	76702	74255	76984	100150	85769	85909	97485	98358		490	75463	72950	77149	96470	84390	87156	95963	100396
492	70521	71705	72498	88304	84708	90707	97241	100516		492	70783	69954	72552	85868	84227	87852	94169	95790		492	69307	69474	72258	83055	82037	86967	93027	95394
494	72464	75849	75495	84397	90253	100185	102998	105794		494	72191	73618	76047	81806	90387	96549	99559	101971		494	70330	73124	75043	81315	87361	94992	98753	99859
496	83500	86919	86885	93003	105331	116840	118870	121688		496	81590	86296	87127	90413	104976	112747	114204	116911		496	81401	84880	87074	90425	101874	112691	114158	116579
498	94398	99297	99616	103694	120386	133249	136045	138816		498	92172	98135	100125	101845	119655	129224	130154	133068		498	91329	95923	97977	101778	117182	130281	130420	132654
500	104714	109922	111143	114548	134307	148905	150930	155977		500	102590	109296	111258	114235	132779	145334	145551	148610		500	102751	106188	108308	111664	131304	145890	144635	148559
502	112124	118558	121091	123484	145712	162145	164495	170490		502	111532	117700	120727	123436	145062	159968	158926	162731		502	109852	114444	117231	121474	143113	157612	156387	162116
504	120050	124926	128704	131491	155569	173837	174937	183396		504	119071	126506	127065	130737	155860	171349	170015	174578		504	117739	122878	124996	129344	152439	168416	167230	174647
506	125862	131028	134473	137309	162476	184179	186195	192882		506	125085	131517	131966	135921	165080	179127	178440	183744		506	122232	128649	132245	136709	160017	176966	176776	184891
508	129993	135920	137809	142078	166947	190201	192128	200194		508	129248	134979	135985	139159	169426	185398	184443	190111		508	127391	132257	135858	141446	165209	184225	183518	190738
510	131987	138173	140149	144411	170692	193875	197143	202943		510	131021	136702	138524	141926	171140	188220	189174	193856		510	129489	133851	137736	143831	167008	187833	186659	194341
512	132255	137711	140651	145091	172479	192907	197819	204432		512	130848	137667	138766	143484	171737	189030	189246	194419		512	130242	134908	137289	143443	166131	188568	186687	193954
514	131721	135015	139469	143957	170573	191891	195580	201469		514	128838	135960	136891	142899	169120	187011	187420	193050		514	128059	133874	134652	141105	164405	185700	183805	191738
516	128037	131518	135269	139933	165245	186790	189942	196002		516	125700	130906	132806	138153	164924	182682	181342	188947		516	124048	130057	131473	137201	160058	181146	179896	186447
518	122862	125987	128926	134304	157378	181049	180557	187001		518	119838	125588	126989	131943	156895	175566	174860	182102		518	119390	124523	125276	131404	155547	174525	172166	180084
520	115440	120696	122309	127441	150713	171461	171828	178013		520	113441	120028	120988	124287	149343	165400	165843	172419		520	112695	118280	120198	124489	146997	166824	165324	171650
522	108914	114008	114346	120264	141154	161340	161121	167443		522	106198	112636	113259	118145	139978	155205	156624	161420		522	105451	111890	113416	116532	139174	156378	153626	161894
524	101514	107462	106846	112288	132928	148938	150665	156671		524	99275	103872	105936	109864	131410	144802	145001	150357		524	98289	104479	106205	108748	128663	144946	144920	150705
526	93965	98939	98004	102994	121867	136684	139787	143783		526	91948	95495	96714	102276	121315	134030	134953	139308		526	91786	96748	97458	101188	119035	133161	133016	139124
528	86463	92364	91017	95660	113488	126444	130842	133975		528	85784	89794	89997	94729	112886	125305	124638	128690		528	86247	89355	89072	94712	110212	122361	125383	126920
530	80267	85298	85227	89253	104114	118366	121379	124586		530	80556	84482	84570	88023	104010	115938	116776	120062		530	80478	83541	83078	88069	102572	113447	115671	117302
532	75309	79217	79493	84421	97305	111897	113178	117189		532	75597	78668	80864	82627	98253	107872	108811	111251		532	74485	79298	78243	81972	96606	105352	107754	109209
534	70757	73605	75395	79241	90737	104416	104015	109114		534	70966	74052	76490	77736	91775	98948	101506	104610		534	69492	74410	73374	76754	89828	98411	99991	102890
536	66925	69734	70781	74667	85363	97635	98438	102003		536	66280	69703	72036	74089	86985	94019	94755	97589		536	65598	70240	69523	72422	85080	93219	93780	97341
538	64037	66942	67856	71138	81852	92223	91832	95298		538	63081	66269	68277	70625	81289	89241	88395	92928		538	62937	66025	66481	68986	79695	88488	88434	92433
540	61348	64062	64513	67560	77835	87654	87384	90812		540	59968	63822	64816	67453	76863	85681	83727	87968		540	60402	62458	64555	65009	75902	84178	83957	87805
542	58369	61702	62580	64229	74268	83566	82914	86614		542	58195	61625	62479	63512	72970	80836	80173	83757		542	57742	60065	61740	62113	72758	79176	79477	83270
544	56539	59257	61283	61101	71114	79465	79719	83100		544	56028	60111	59892	61638	70100	77633	76842	79969		544	56083	58288	59144	60269	69924	75055	76449	79561
546	55164	58138	59462	60370	69212	76653	76075	78288		546	54840	57548	58255	59869	68018	75040	73752	75729		546	54908	57535	57339	59131	68365	72476	72478	76481
548	55378	57054	58065	59319	67479	73672	71911	74935		548	54433	56875	57545	59666	65976	72175	70574	72956		548	54406	56855	56349	58550	66046	71065	69694	73140
550	55218	57742	57756	58950	65444	70442	68764	71336		550	54948	57407	57846	58562	64519	69294	66564	70242		550	54105	56308	56093	57325	64691	68227	66256	69229
552	55578	57501	58517	58254	64073	67632	66486	67937		552	54973	57273	58731	57446	63272	65714	63380	67601		552	54300	56832	56623	57012	63473	65714	63907	66009
554	56269	58962	60059	58056	64129	65032	64589	64815		554	55202	59487	60006	58830	62519	64236	61771	64179		554	54689	57727	57556	57482	62601	62489	61803	63683
556	58053	60015	61877	59739	64487	63683	62179	62401		556	56946	61270	61614	59482	63574	63129	60219	60450		556	56750	59927	59437	58842	62382	63012	59237	60702
558	60859	63748	64968	62026	65699	62568	59946	60506		558	60446	64473	63811	61944	64388	62627	58437	57765		558	59756	62411	62072	61747	62996	62417	56804	57906
560	64325	66442	67517	65898	67498	62798	58601	58122		560	64618	66574	66522	64037	66901	62413	56255	56013		560	63639	66245	66225	65253	65320	62094	55384	55808
562	68237	71900	71103	69146	69313	62686	57701	56383		562	68442	69987	70236	67809	67538	62002	55868	54715		562	67878	70444	70318	68741	67997	61389	54027	55142
564	73173	76075	75430	71953	72291	64407	56829	54787		564	72517	74218	73914	72492	70754	62262	55852	53432		564	71595	76431	74003	71943	70681	61919	52911	54169
566	76577	80812	79864	76335	74174	64742	55996	54354		566	76544	78558	78174	75520	72312	63492	54724	51736		566	75414	80832	77339	74576	73268	63429	52338	52941
568	80160	83981	84011	78569	76206	65430	55878	52755		568	79187	83818	82224	79241	74293	63869	54548	51447		568	77969	84135	81850	77865	75191	63923	52968	50685
570	81464	86138	86827	81138	76848	64767	55542	52794		570	81164	88088	85184	80172	74606	65367	53350	50555		570	80752	85440	86005	79890	76448	64505	53386	49370
572	84497	89115	89770	82931	78273	65979	54793	51629		572	82853	90342	87489	82539	76519	64057	53118	50677		572	82199	86382	88319	82203	76783	64398	53355	48565
574	85049	90783	90466	85357	79869	66735	54363	51481		574	83607	92384	88768	84210	78040	64095	52243	49124		574	84607	88692	89802	83613	77699	63930	52397	48459
576	86795	93050	91208	87492	81546	66741	53633	50690		576	85570	93212	91560	85888	78958	63411	51252	48898		576	86873	90539	90717	85265	79151	63617	51892	48114
578	86931	93131	92640	87729	82286	65746	54087	50297		578	86717	94488	93027	85877	78963	63721	50871	47825		578	88898	92740	92032	86026	81149	63102	51145	46744
580	87904	93862	94541	87944	82679	64515	52461	49299		580	88634	92899	92414	85654	79156	62877	49489	47117		580	88749	93023	92929	85049	80895	62875	51003	45807
582	87166	93559	94743	87486	81556	64338	51454	47220		582	88165	92042	91802	85364	77530	61491	48182	45417		582	87599	92241	92698	84460	80299	62031	49507	45086
584	86083	92747	93118	87279	79719	63405	49099	45443		584	86929	91112	91214	84722	75867	59907	47276	44136		584	86488	91438	91575	82409	78056	60387	47472	44006
586	84902	91418	89455	85647	77470	62615	48474	43731		586	84791	90286	90152	82186	73448	59148	46427	42263		586	85200	90235	88260	81518	76221	58912	45220	42462
588	82506	88665	87052	82476	74852	59711	46895	42155		588	81895	87086	86444	79535	71905	56982	45272	40910		588	82972	88707	85967	78775	73063	57091	44277	39595
590	78656	84106	82418	77618	71007	55369	44399	40049		590	78616	82611	81283	75934	67957	53979	42598	38482		590	78835	84518	82290	76015	68811	54640	41702	36336
592	73656	78659	78914	73039	66472	50016	40669	37558		592	74683	77328	76063	72079	63638	49773	39287	36500		592	74483	79486	77550	71465	65038	50665	38633	33690
594	69311	73668	72910	68629	61762	46057	37814	34809		594	69390	73341	71978	67865	59461	46489	36168	33910		594	69714	74486	72263	66333	60255	46512	34784	31985
596	64495	69464	69138	64443	58373	43719	35341	31714		596	64588	68407	68220	62858	56706	43079	32953	30720		596	64950	69004	67966	61443	56730	43563	32759	30503
598	60025	63992	63636	60694	54605	41955	32490	29050		598	59218	63703	64771	58360	53420	40541	30422	28278		598	59966	63816	63660	57749	52576	41100	31209	28822
600	55812	59237	60468	55987	51662	39559	30139	27572		600	56501	59317	59934	53904	50246	37995	28801	25956		600	55866	58485	59224	54647	48850	38721	29666	26727
602	52142	55379	56250	51932	48129	37054	27754	26387		602	53158	56100	55141	50749	46012	35372	27483	24548		602	51865	54289	54986	51359	45510	35796	28215	24823
604	49292	52532	53248	48111	44582	34109	25711	24845		604	50151	51968	50872	47802	43034	32749	25733	22523		604	48426	50771	50873	47839	42159	33290	26098	22555
606	45312	48119	49410	44851	41186	30919	23696	22950		606	46389	48431	47645	44241	39449	30095	23891	21362		606	45197	47387	47065	44774	40638	30771	24690	21012
608	42076	44874	45752	41431	37705	28429	22548	21642		608	42877	44391	43791	41020	36332	28567	21983	19998		608	42402	43839	43879	41414	37708	28560	22517	19522
610	37932	41609	42222	38415	35114	26760	21041	20119		610	40445	41433	41066	37763	33036	26904	20557	19190		610	39464	40891	41356	37538	35753	25829	21154	18789
612	35493	39925	38296	35761	32004	25024	19532	18693		612	36984	38566	37926	35146	30418	24380	18858	17554		612	35578	37705	37998	34208	32071	23551	19270	16985
614	33165	37002	34969	34032	29555	22834	17761	17119		614	34023	35458	35097	31912	27618	22343	17661	16348		614	32954	35338	34152	31260	29963	21204	17638	15824
616	31214	33569	31723	31519	27110	21038	16909	15977		616	31048	33115	31890	28338	25255	19962	16888	14776		616	30405	31964	30872	28989	27463	20241	15945	14580
618	29296	30401	29344	29484	25537	19143	15897	14787		618	28632	30641	29300	26137	23483	18460	15450	13962		618	28652	29227	28044	26795	25699	18285	14063	13860
620	27667	27079	26644	26872	23600	18064	14890	13363		620	25769	28673	27248	23619	22051	17032	14221	12687		620	26038	26861	26071	24873	22923	17641	12914	12924
622	25203	25411	24687	24689	21840	16721	13525	12757		622	23981	26590	24990	22761	20874	15888	12505	11699		622	23754	25295	24511	23282	20703	16418	12464	11737
624	22870	24549	22433	23129	20145	15612	12303	11852		624	22814	24450	23431	20951	19274	14779	11832	10873		624	22059	23589	23750	21694	18863	16161	12121	11148
626	20573	24231	21197	21687	19033	14120	11519	10915		626	21988	23026	21810	20122	17818	13826	10684	10549		626	20882	21808	22142	19738	18223	15099	11710	10508
628	19534	22673	19799	20305	18360	13097	10822	9979		628	20835	22143	21369	18886	16270	13238	10406	10173		628	19649	20103	20826	18886	17387	13782	10910	10190
630	18055	20562	19358	18750	17099	12898	10014	9260		630	19268	20860	19828	18168	15241	12252	9700	9406		630	18095	19327	19143	17305	16995	12565	10359	9631
632	16959	18479	18288	17647	16128	12876	9336	8967		632	18184	20057	18852	17216	14526	11600	9508	8721		632	17326	18709	18365	16642	15833	11957	9595	9067
634	16390	17554	17872	16673	14441	12138	9251	8327		634	16223	18333	17190	16385	14252	10599	8483	8277		634	16166	17740	17461	15418	15098	10891	8918	8689
636	16430	17029	16534	15944	13777	11205	8744	7888		636	15560	17436	16060	14632	13747	10559	8001	7868		636	15510	16636	16150	15115	13560	10598	8155	7907
638	16075	16769	16212	14728	13117	9664	8247	7485		638	14685	16080	15328	13905	13543	9946	7657	7427		638	14403	15409	15245	14486	12933	9711	8012	7121
640	15235	15721	14765	13435	12675	9132	7466	7264		640	14264	14754	14905	12882	12637	9870	7494	7056		640	13710	14293	14072	14058	11592	9442	7514	6200
642	14161	14519	14161	12505	12100	8480	7549	6561		642	13859	13481	14136	12661	11879	9319	6901	6548		642	12532	13116	13710	12619	11190	8728	7221	6190
644	12832	13724	12500	12164	11040	8669	6759	6269		644	13013	12232	13015	12036	10632	8915	6194	6072		644	11554	12164	12712	11513	10375	8235	6629	6468
646	11766	12750	11756	11769	10337	8040	6217	5895		646	12732	11936	11815	11395	9882	8018	5915	6015		646	11149	12091	11700	10454	10267	7878	6137	6222
648	10888	11738	10846	11374	9244	7274	5461	5601		648	11533	11305	11204	10778	9111	7348	5965	5484		648	10511	11288	10624	10307	9452	7178	5614	5599
650	10505	10635	10296	11159	8654	5962	5371	4677		650	10676	11107	10584	10078	8467	6774	6000	4283		650	9584	9827	9604	10245	8778	6440	4981	4985
[ATP]/[ADP] = 99, [ATP]+[ADP] = 1.0mM
Wavelength	A11	B11	C11	D11	E11	F11	G11	H11		Wavelength	A11	B11	C11	D11	E11	F11	G11	H11		Wavelength	A11	B11	C11	D11	E11	F11	G11	H11
490	68634	68235	70678	72008	76113	92972	94728	92946		490	71502	67253	71120	70717	73952	94505	92871	94308		490	66951	69163	68184	71109	75564	92663	93403	94136
492	65254	64580	67432	68999	75793	87066	91269	93931		492	66695	64378	67300	69248	75227	87730	89402	94012		492	63551	64645	65969	68276	75503	87015	89228	94308
494	68148	67700	71256	72482	82048	90933	96383	103088		494	68664	68391	69872	73231	82054	91503	94256	101794		494	67081	67534	70102	72017	80755	90902	93764	102200
496	79038	77845	82283	84259	95711	106154	111294	121480		496	78159	78341	81342	83536	94454	105818	109988	119684		496	77364	77460	80552	83645	93552	105061	108977	118623
498	89582	87954	93068	94786	108675	121136	126371	139344		498	87188	88405	91524	93755	107284	120692	125633	137760		498	87521	87981	91754	93941	106803	119442	124469	136011
500	99424	97615	102847	104382	120482	135123	142618	155450		500	97867	97449	102568	103854	119606	133361	140720	155158		500	97317	96418	101326	104629	119468	132634	140153	152124
502	107356	105947	112079	113517	130717	147416	155299	168650		502	106177	104867	110086	113117	130013	144501	152855	169201		502	105077	103850	110090	113054	129956	144839	151469	167483
504	114607	112772	119186	120835	139979	157104	166830	180539		504	114074	111760	117241	121088	138977	153565	163207	179708		504	112197	109950	116521	120180	138155	154248	162157	179620
506	120293	117562	125708	127982	147529	165594	174372	191056		506	117812	116948	123874	126806	145344	162486	173015	188659		506	116946	114635	122880	125783	144871	163806	170482	189182
508	123611	121473	128898	131244	152570	169845	180053	197942		508	120403	120372	128866	130924	149902	168121	177703	194459		508	120970	117811	126920	129715	149534	167959	176076	195789
510	125606	123924	131362	135321	155691	172144	183467	201974		510	121578	122698	131370	132568	153027	171314	181640	200249		510	121782	118706	128105	133090	152592	172038	179428	199153
512	125371	124552	130713	135552	155745	173195	185819	202127		512	121818	123115	130765	133057	154121	172616	181677	201189		512	122617	120201	127930	133041	153649	171637	180445	201893
514	124129	122754	128985	134213	152874	171056	184416	200365		514	121261	121862	128881	132480	153194	171637	181445	201073		514	121521	119109	125741	131493	151393	170303	179389	199229
516	121701	119876	124928	130271	147514	167135	179427	194853		516	119029	118492	126045	129741	149028	168561	177593	195100		516	119343	116411	123006	126609	146753	165613	174334	194989
518	117696	115357	119846	125212	142273	159083	171064	187319		518	113560	113196	120119	125043	142907	160403	171213	188405		518	113138	111464	117262	121797	140071	158837	166821	185949
520	111736	110124	113507	118279	135936	150349	162097	177554		520	107720	107331	113419	118001	134933	150648	162861	178370		520	106512	106002	111308	116141	132805	151509	158291	178047
522	103573	102583	107001	110299	127907	141011	152665	167775		522	100374	101470	105681	110880	127650	141936	151797	167887		522	99811	100707	104221	109490	125669	143749	148733	166338
524	96153	95890	100027	102646	118647	131652	141752	156986		524	94780	94380	98334	102820	118819	132960	140901	156005		524	93310	94229	97125	101796	117210	134443	137949	155418
526	89927	88765	93235	95221	109727	123196	131377	145979		526	87841	88238	91158	94779	110635	124612	129193	144809		526	86157	87344	89677	95067	108089	124114	128872	142248
528	84758	82789	85671	88007	102068	114346	121079	134818		528	81519	81192	84754	86685	101775	114734	120100	134236		528	80810	80470	83917	88409	100155	113755	119961	132421
530	78659	77002	79871	81004	94641	105617	112517	124860		530	75789	75761	79280	81730	94810	107231	111535	124800		530	75888	74354	78698	82829	94012	105459	111457	123428
532	72418	72267	75359	75106	89410	98235	104352	115904		532	71197	71241	74569	76701	89373	99853	104795	116983		532	72303	69258	73753	76064	89512	97776	102779	114904
534	67530	67269	71585	71055	83357	91752	97386	108045		534	67127	66694	70195	72975	83706	93187	98631	107901		534	67953	64607	68890	71143	84124	90732	95830	107913
536	64198	63909	67457	68422	79448	86865	91700	102012		536	63713	63275	66925	67758	78458	85904	92123	101930		536	64513	61217	65537	67131	78212	85542	90091	100697
538	61799	60298	63658	65467	74308	81238	86785	96463		538	60808	59707	64099	64430	73393	79989	86008	95196		538	60190	58721	63309	64578	73320	81539	85717	95324
540	58827	58500	60665	62389	71735	77541	82008	91766		540	58440	57505	61857	61184	69837	76237	80430	90906		540	57272	56951	60867	61821	68696	77949	81132	89430
542	57153	55698	58571	60031	68038	72962	77064	86780		542	55938	55718	59305	59314	68119	74267	76289	85387		542	54964	54796	58457	58957	66150	73809	77411	84820
544	55255	54469	56974	58271	65194	69598	73386	82666		544	53841	53342	56858	57578	66169	71658	72853	80529		544	53624	53516	56219	57179	63696	71324	73508	80974
546	54182	53191	55840	56994	62434	67207	70717	78861		546	52209	52131	54698	56865	64151	68586	70087	77044		546	52448	51429	55050	55902	62098	69211	69947	77813
548	52715	51988	55518	55564	60830	65720	67745	75464		548	50551	51207	53987	55691	61780	65066	66956	73603		548	51539	50715	54489	55800	60029	66560	66991	73980
550	52340	51192	54838	54800	59565	64120	64568	72658		550	50314	51212	53999	54524	60286	62658	64424	71039		550	50858	49489	54394	54993	59039	63614	64183	71031
552	52359	51160	54967	54758	58846	61839	62679	69866		552	51055	51082	54440	53344	59038	61026	61890	67493		552	51101	49572	55059	54908	58485	60689	62826	67038
554	53945	51839	54570	54471	58606	59759	60260	65697		554	53217	52059	54889	53788	58943	60307	60547	65270		554	51665	50989	55947	55170	58334	59688	61523	65032
556	55499	52671	56367	55784	59476	59079	58429	62333		556	54925	53127	56525	55145	58859	59955	58868	62961		556	53594	53134	57443	55890	58149	58121	59414	61295
558	58242	55314	58884	57205	60338	58515	55913	59162		558	57117	55624	58698	56935	60383	59136	56775	61069		558	55120	56665	58574	57334	59527	58139	57005	59796
560	59687	58647	62180	60321	62108	59504	55183	57720		560	59607	57272	61885	59257	61388	58530	54672	59137		560	58240	59055	60806	59817	61254	57579	54330	57490
562	63070	62443	66463	63203	63658	58431	53587	55756		562	62646	61465	66454	62244	62968	58061	53575	56579		562	62315	62517	64602	63663	62432	57234	52869	56408
564	65339	66051	69455	66451	65333	58295	53530	55025		564	66207	65778	70998	66377	64468	58746	53756	55297		564	67366	65681	69533	67093	63675	57406	52200	54681
566	69338	69382	72972	69949	68005	57882	52259	53716		566	69876	70233	75071	70510	66089	59710	53491	52896		566	70617	69898	73383	69623	66143	57301	52075	53964
568	72385	73042	74291	73132	69819	59140	53257	52200		568	72981	72317	77103	73476	69053	60653	54215	52469		568	73960	72613	75734	71842	68918	59042	51659	52652
570	75151	75083	76311	75188	71953	60111	52375	50668		570	75412	74311	77776	75896	70577	60275	53489	51983		570	75857	75267	77587	74916	70290	59228	51492	51811
572	77066	77139	79090	77213	72265	59107	52207	49311		572	77840	76749	79891	77429	72644	60879	52931	51650		572	78357	76672	79634	77596	71765	60370	51718	50908
574	78997	78987	81114	78857	73346	59440	51421	49674		574	79663	78771	81341	78741	72044	59945	50951	50584		574	80213	78308	82011	79917	73225	59592	51679	51184
576	80102	79800	83425	80021	73872	58421	50785	49733		576	81019	79557	84025	78969	72857	60159	49933	50108		576	81143	79049	82957	80088	74073	60353	51267	50598
578	81420	81719	83650	80048	73682	60393	50061	50096		578	82576	79955	84023	79037	72243	58445	49629	49098		578	82074	80157	83506	80997	74284	60259	50650	49581
580	81231	81266	84730	79809	72837	59922	48548	49223		580	82456	80799	83513	79571	73450	59419	49256	47988		580	81557	80351	84309	80362	72811	60722	50128	47973
582	80910	81035	84450	79794	71185	59824	47725	47930		582	81773	80430	82647	80497	74043	58172	48803	46261		582	81743	79233	84575	80513	72380	59288	48555	46621
584	79717	78656	83522	79446	70451	58112	46766	46391		584	79916	79488	82298	79551	72674	57842	48537	45386		584	80620	77566	84201	77839	70395	57116	46836	45537
586	78045	77577	81143	78429	68936	56391	44824	44814		586	79030	77081	81457	78031	70000	55544	46752	45077		586	78762	77222	80626	75922	69111	54427	44870	43906
588	76255	76693	78705	76677	67857	53760	42712	42386		588	77183	75439	79704	74446	66008	53142	44669	41915		588	75969	75307	78179	73426	66592	51928	42990	42599
590	72607	74257	75353	73739	65445	50280	40022	39544		590	74445	72436	76152	72451	63122	50817	40827	39688		590	73327	72952	74447	71091	63082	50858	40097	40381
592	67629	69896	70568	68959	61951	46962	38034	36267		592	69275	69208	71411	68661	60147	47331	37991	36089		592	69745	67964	71071	67200	59644	48412	37471	38317
594	62552	64407	65915	63638	57494	43950	35342	33516		594	65055	63847	66285	63834	56953	44744	35026	34050		594	65246	63413	66831	62594	55252	45584	34890	35014
596	58794	59754	60635	58768	52960	41045	33143	31272		596	59633	59841	61861	58431	53229	40601	33052	31825		596	61353	58626	62071	58766	52855	41416	32782	31435
598	55276	55574	57033	55295	49576	37746	30010	28518		598	56585	55254	57933	54387	49220	37479	30793	29156		598	56953	54230	57800	55487	49033	38186	30237	29165
600	52190	51167	53435	51488	46318	35292	28185	27162		600	52230	52132	55017	51047	45878	34719	28456	27644		600	52938	50958	53570	51663	46529	35712	28664	27582
602	48203	48106	51084	47942	43205	33300	26667	25538		602	48977	47607	50692	47550	42554	32099	26201	24810		602	48877	47520	49702	48142	43187	33619	26215	26579
604	45024	44195	47865	43490	39596	31335	25866	24905		604	44873	44860	47222	44112	40153	30003	24915	23466		604	45986	44462	46644	44035	39708	31414	24708	24122
606	41334	41988	44224	40476	36761	28796	23773	23212		606	41894	41529	43780	41338	37362	27871	22890	22074		606	43353	42254	42865	41206	36256	28952	22510	22220
608	38344	38476	40393	36836	33549	26297	21404	21828		608	39310	39201	41072	38327	35213	26311	21367	20900		608	39012	39141	40157	37201	33274	27212	21347	20562
610	35216	36406	37434	34591	31965	24882	19539	19742		610	36974	36111	37954	35258	32035	24779	19350	19691		610	35261	36541	37013	34763	31203	25775	19475	19383
612	33204	32870	34639	32277	29479	23088	18295	17871		612	34234	33486	34303	32653	29704	23215	18329	17960		612	32092	33746	34480	31915	29041	24211	17862	18622
614	30710	29883	32131	30167	27826	21644	17216	16388		614	31224	30670	31314	30271	27898	21826	17036	16629		614	30109	31419	31807	30378	25919	22128	16805	17515
616	27924	27421	29235	27659	25089	19167	15533	15461		616	28654	29109	28851	28057	25253	19858	16391	15590		616	27335	29187	29371	28122	24234	20039	15761	16573
618	24596	25689	26399	24915	23191	18239	14139	14354		618	26147	26967	26211	25272	23457	18437	15055	14133		618	25040	26941	27067	26176	22967	18117	14668	15402
620	22702	24281	24319	22723	21413	16161	13008	13316		620	23601	24959	24248	22845	21181	16960	13725	13258		620	23191	24749	24944	23666	22421	16606	13519	13754
622	21391	22086	22733	21274	19750	15425	12429	12198		622	21373	22097	22852	21202	19608	15731	12540	12099		622	22015	22826	23342	21536	20543	15682	12328	12829
624	20550	20689	21262	19758	18736	14163	11555	11297		624	20087	20697	22508	20012	17895	14369	11977	11678		624	20522	20809	22008	20703	18873	14872	11668	11228
626	18933	19163	19482	18764	17636	13429	11168	10129		626	19332	19380	21410	19254	16823	12572	11005	10703		626	19093	19576	20803	19174	16858	13771	10671	10840
628	18289	18015	18468	17174	16650	12533	10936	9701		628	18635	18885	19690	17701	16516	12190	9685	10076		628	18152	18612	19540	18463	15856	12965	10376	10456
630	17407	16730	17769	16891	15423	11835	10786	9136		630	18071	17354	18161	17004	16055	11285	8942	9585		630	17323	17491	18498	16766	14700	12407	9926	9804
632	16666	16140	17182	15798	14342	11330	9912	8922		632	17239	16050	17545	15976	15108	11085	8679	8960		632	16447	16089	17918	16279	14602	11698	9724	9100
634	15567	15323	16752	14793	13797	10565	8966	8468		634	16465	15514	16534	15292	14477	10022	8522	8289		634	15285	14894	17061	14685	13747	10840	9593	8294
636	14612	14146	15608	14129	13380	9841	8006	8160		636	14984	14885	15748	14555	13574	9735	7952	7222		636	14323	14111	15964	13951	12496	9799	8618	8072
638	14390	13028	14981	12719	12776	9508	7404	7836		638	13964	14207	14416	13530	13018	9100	7740	6962		638	13703	13983	14821	13425	11355	9270	7838	7888
640	13506	12513	13402	12726	11932	9000	7070	7148		640	13154	12908	14244	12857	12143	8676	7450	6363		640	13190	12928	13690	13452	10815	8939	6911	7078
642	12545	11946	13237	11469	10670	8201	6830	6713		642	12479	12210	12683	11743	10752	8099	6949	6306		642	12421	12457	13165	12547	10403	8652	6755	6566
644	11764	11298	12233	11160	9420	7438	6586	6310		644	11749	11841	11646	11252	9686	7592	6175	5929		644	11859	11292	12160	11522	9853	8194	6294	5879
646	11391	10436	11633	10099	9011	7120	5837	5597		646	10879	10984	10497	10645	8703	7110	5742	5783		646	10753	10682	11625	10154	8980	7222	5886	5530
648	10825	10001	10450	9038	8707	6916	5088	5310		648	10211	10091	10749	9676	8060	6587	5755	5612		648	10059	10067	10314	9232	8460	6785	5586	5290
650	9536	9163	9594	8042	8576	6648	4411	5359		650	9388	9058	11197	8200	7217	5958	5652	5439		650	9076	10065	8981	8105	7941	6751	5187	5197
[ATP]/[ADP] = 99, [ATP]+[ADP] = 2.0mM
Wavelength	A12	B12	C12	D12	E12	F12	G12	H12		Wavelength	A12	B12	C12	D12	E12	F12	G12	H12		Wavelength	A12	B12	C12	D12	E12	F12	G12	H12
490	74619	80964	84062	79274	80567	100607	105140	106883		490	77415	78143	84779	77238	81013	100414	110147	108957		490	75351	78371	82926	77822	81459	102984	109272	105237
492	72024	72780	74458	72516	76989	91551	99553	103863		492	72214	71618	75686	72288	77280	91750	101842	102998		492	71407	71363	74666	71370	76655	91320	100837	101462
494	75724	73480	74684	73986	81440	92805	105169	110960		494	75255	72666	75854	74757	81571	92689	104733	108162		494	75421	72240	74877	73121	80063	90614	103200	107129
496	87883	82873	85232	83905	94008	105603	120263	127746		496	86763	82243	84316	85660	94070	104263	120354	125093		496	86391	81375	85465	83847	92743	103416	117597	123614
498	99529	94103	96214	95649	107881	120111	138307	145797		498	99306	93464	95764	94855	106891	117948	136682	141741		498	98138	92384	95339	95388	105712	116913	134770	140835
500	111398	103555	106243	106571	119988	132734	153987	161677		500	109474	104150	106311	104794	118828	131684	151646	158849		500	108728	101621	105671	105256	118684	130624	150472	158252
502	120632	112586	114566	116760	129186	144083	167581	176553		502	118397	110857	116199	113918	128714	144056	165742	173049		502	117809	110942	113269	113920	128747	141507	164550	172447
504	128140	120613	122847	124401	137602	153219	177946	188320		504	126230	118200	123527	122575	138516	154917	178591	186773		504	125576	118356	121104	121357	137306	152178	176421	184832
506	133643	127111	129027	129994	143668	161424	187014	198911		506	133276	124498	128305	129060	145628	163269	188145	196698		506	131614	124434	127158	128410	143461	160443	186088	194319
508	136592	131404	133960	133439	148729	166890	194692	204469		508	137505	130082	131995	131767	150091	168847	193870	204032		508	136311	127353	130850	132357	148616	165941	194154	202621
510	137877	131984	134572	135793	151181	169584	198829	209176		510	140312	132151	133833	133411	151432	170993	196771	207730		510	138708	129373	132704	134369	150982	168473	198146	207635
512	139175	132364	134728	136111	152049	170012	199920	209665		512	140511	132555	134144	132825	150987	171383	198173	208493		512	138636	129819	132288	134113	151079	169161	198999	209494
514	138217	129572	131582	135084	151301	167805	196987	208545		514	138822	131029	131804	131870	151057	168529	196716	206432		514	136386	128572	131917	131548	148003	167066	195586	206939
516	135522	126722	128888	130776	147904	163999	192353	201882		516	134428	127721	128995	129125	147881	164276	191528	200952		516	132442	125491	128725	128544	143938	162066	190667	200515
518	128755	121172	124207	125435	141372	158405	184309	195197		518	127616	120941	123945	124350	142796	156807	183315	193735		518	126734	120531	124218	122579	138031	154894	183463	192013
520	121398	115366	119489	118340	133469	150524	175025	185431		520	121660	115309	118436	118678	134787	149864	174805	184388		520	120943	114343	117803	118399	131843	147934	175041	180960
522	114083	108990	113077	111670	124537	141820	163842	175729		522	114337	108280	110696	111874	125698	140696	165190	174381		522	113167	106899	110297	111420	124736	138910	164416	171105
524	106696	101624	104102	104775	117080	132634	152047	163453		524	107735	101451	103775	104467	116804	131260	154883	162925		524	105965	99328	102032	104560	117418	130818	153232	158974
526	99102	94183	95861	97685	108906	123661	139808	151462		526	99443	93268	96053	96929	108178	120784	142485	150322		526	98088	92149	94085	96542	108304	120971	139942	147826
528	91828	87492	88919	90641	101850	114558	129964	138722		528	92533	86789	88876	89443	100383	112922	131011	138826		528	91462	85156	87203	89797	100710	113422	128845	138600
530	85114	81548	84076	84486	94791	105025	120324	127379		530	86348	80967	82319	83184	93406	106019	122281	127387		530	85168	79604	81312	83730	92614	104752	118947	127851
532	80733	75979	79274	78699	88045	97306	112211	118611		532	81509	77330	77065	77100	86854	98779	113146	119216		532	80397	74390	76477	78673	87503	97838	111452	119104
534	76350	70568	73261	74088	80980	90536	104312	111728		534	76756	73013	73064	72025	82250	90609	106297	110897		534	75797	70373	72350	72494	82410	91533	104498	110043
536	72943	66970	68787	70048	76664	85827	98726	105321		536	73143	69178	69536	68890	77434	84671	98491	104139		536	71171	67509	68519	68728	78537	86269	98909	104568
538	69431	64487	65489	65943	73031	81371	93979	98312		538	69093	64063	65775	65753	73719	80371	93832	97583		538	67442	64362	65010	64546	74091	80987	93492	98818
540	65983	62307	62532	62499	69045	77491	89563	91928		540	65903	60658	62359	63747	68912	76782	88576	92589		540	65425	63058	61784	63093	69821	76811	88072	92935
542	62855	60410	60206	59265	65207	73613	85545	87025		542	63082	58182	59208	60502	66154	73877	84689	88784		542	63589	60389	59373	60945	66551	73370	83226	87196
544	60236	58409	58201	57689	63152	70553	81144	83580		544	60755	57274	57542	58600	63853	70127	80756	84743		544	62133	58645	56959	58970	64154	70358	79974	83345
546	58862	56993	57857	56352	62302	67459	77933	80984		546	59109	55325	55256	56038	62698	67012	77704	81179		546	59645	56036	56154	56319	62690	67249	76680	79345
548	58856	55724	56755	55096	60570	65347	73920	78014		548	58500	54672	54721	54956	61468	63225	75214	77152		548	58986	54997	55163	54615	60604	64796	74449	76923
550	58093	55850	56062	54576	58638	62906	71323	73623		550	57698	53248	53610	54176	60266	61537	72410	74425		550	57774	54408	54852	53306	58753	62841	70573	73764
552	59022	54888	56388	54164	57541	61755	68248	70156		552	57974	53765	54543	54828	59070	59664	69505	70884		552	57670	54161	54405	53207	57392	61171	68306	70266
554	58952	55308	57437	55482	57582	60478	65917	67123		554	58327	54713	55974	54844	59261	59060	66779	67498		554	58121	55011	55733	54244	57351	59497	65926	67293
556	60988	55383	57933	56650	58267	59268	63189	66320		556	60731	56461	58257	56058	58982	57978	64221	64011		556	59764	56548	57279	55949	58112	59178	64221	64460
558	62830	57956	60499	58218	59801	58213	61279	63600		558	62919	58448	60939	58258	60177	58079	62576	61842		558	63160	59557	60514	58238	59237	58321	62344	62686
560	66392	60918	63455	60604	61428	58831	60106	60882		560	66465	61370	62674	61312	61268	57674	60777	60002		560	67329	63013	63180	60047	61072	58070	60621	59861
562	70148	65300	68216	63634	63556	59462	59311	58150		562	70049	64826	67023	64529	64130	58047	59844	58529		562	71113	66710	66577	64108	63746	58028	59013	57192
564	73876	70682	70428	67156	65533	60243	58628	56691		564	74486	70110	70848	67407	68052	59048	58131	57116		564	75534	70107	70561	68240	66736	59023	58394	55419
566	78944	73532	74608	69786	67939	59937	57721	55528		566	78443	73761	75356	70256	69389	60178	58624	56325		566	79402	72670	74477	72255	68693	58905	57784	55538
568	81667	76893	77077	72007	70101	60912	57655	54978		568	82451	77804	78639	72650	70825	61324	58477	55153		568	82321	76487	78143	74539	70368	59262	57815	54933
570	85027	78562	79516	74380	72087	60927	56567	53877		570	85467	78808	81244	75335	71259	61401	59112	53537		570	84864	79473	79306	76555	70847	59744	57274	54563
572	86057	81014	80879	76184	73210	60943	56619	53134		572	86942	81254	81944	77073	73793	61097	58175	52463		572	87344	81816	81042	77850	72726	60677	56599	53873
574	88968	82562	82707	77812	73838	60098	56398	52724		574	88068	82735	81992	78725	74389	60089	56670	52109		574	89441	82741	82605	78884	73692	60282	56969	53645
576	89851	83648	84557	79121	74058	59978	57390	52484		576	89247	84802	83143	78903	75939	59465	56022	51666		576	89474	84401	84328	79858	74539	60424	56142	52466
578	91008	84559	84813	80186	74046	60199	55863	52292		578	90467	85052	85543	79290	76158	59456	55283	51380		578	90623	86076	85265	79805	73882	60904	56243	51351
580	89991	83797	85426	80961	73673	60313	54548	51137		580	89609	85075	86972	80030	76279	59653	55309	50858		580	91709	87573	85007	79280	74100	60855	55913	50654
582	89549	82876	84913	79623	72333	59619	52759	49647		582	90316	83637	85175	79933	73963	59602	54206	49932		582	92387	85770	84857	77611	74318	59649	54980	49903
584	88499	81811	84128	78782	71445	58230	51627	47745		584	89348	83873	84036	80725	72131	58417	51766	48233		584	90501	84500	85000	76921	74428	58291	52753	48427
586	87571	81547	81848	76278	69557	56305	48794	46055		586	88238	83778	81752	78976	69884	56993	49379	46296		586	88090	81312	82836	75520	72929	56831	49483	46167
588	84780	79145	79620	75794	67989	54354	45983	44975		588	83978	81669	80596	77364	68389	54799	46449	44796		588	84812	78944	80306	74269	70407	55611	47016	44038
590	79412	75917	76227	71119	65491	52041	43422	42392		590	80806	76990	77056	73483	65341	52233	45072	42577		590	80042	75239	75556	70816	66581	52830	44580	41207
592	74568	71066	72232	68016	61496	48930	41727	39540		592	77059	70774	73091	68604	62243	49252	42954	40083		592	75940	71005	71416	66224	61837	49194	42276	38240
594	68794	67035	66888	62097	57594	45727	38692	36045		594	72751	66381	68476	63502	57667	45501	40279	37099		594	71435	65977	67253	61711	57936	45258	39211	35478
596	65353	61988	62287	58706	52592	42458	36261	33922		596	67738	61611	63397	58604	53921	41694	37207	34608		596	67462	61657	62552	58415	53785	42044	36035	33287
598	61285	58002	57611	54096	49973	40022	33520	31170		598	62934	58387	57630	54862	49956	38378	34290	31720		598	63053	58170	59527	54926	51328	40534	32821	31842
600	58189	53326	54282	50933	46828	37224	32002	28948		600	58491	54751	54010	51616	47062	36397	31825	29302		600	59275	54403	54768	50833	47078	37382	30856	29173
602	53389	50368	51185	47066	43964	33827	30088	26525		602	55145	50848	49722	47421	43566	34324	29399	26683		602	54858	50530	51594	47317	44431	35189	29118	27054
604	49273	46671	47804	44042	40009	31017	27832	25035		604	51849	46537	46632	44486	40740	32071	27137	24517		604	50795	46182	48346	44414	39816	31875	27661	24856
606	45436	43837	43625	40587	37375	28431	25267	23904		606	48263	43025	42870	41083	37646	29495	25112	22630		606	46952	43597	45268	41369	37241	30214	25937	23946
608	42673	39827	40327	37960	35400	26940	23534	22869		608	44195	40845	40779	38721	35301	27120	23571	21162		608	44031	39895	41938	37742	33955	27807	24384	22325
610	39290	35521	37339	34900	33369	25880	22670	21165		610	40794	38576	38154	35452	32364	24325	22093	19925		610	40649	37285	38175	34624	31728	25822	21929	21038
612	36461	32715	35416	32603	30439	24166	21597	19786		612	38300	35698	34886	33140	29766	22644	20664	19154		612	37354	34134	35493	32273	29406	23389	20569	19345
614	33595	30460	32698	30124	27291	22176	19515	17889		614	36058	32390	31250	30639	27495	20954	19377	17796		614	34170	31581	32880	30003	27025	21860	18550	17850
616	30987	28759	29416	28157	24916	19489	17711	16553		616	33309	29817	29298	28530	25669	20136	18086	16617		616	31775	29006	29818	27875	25137	20369	17889	16440
618	28310	26095	26567	25972	23320	17988	16075	15516		618	29819	27749	27417	26087	23664	18681	17172	14941		618	29274	27167	27218	25266	23032	18990	16388	14671
620	26001	24530	24472	24185	21956	16790	14522	14938		620	26983	25536	25956	24219	21530	17624	15453	13957		620	27029	25852	25014	23355	21615	17541	15548	13845
622	24337	22984	23261	22178	20680	15606	13407	13961		622	24415	23181	23226	22266	19653	16628	14177	12772		622	25271	24306	23653	21582	20070	16609	14307	12734
624	22481	22135	21799	20520	18837	14596	12633	12669		624	23148	21517	21255	20281	18320	15341	12862	12095		624	23607	22632	21989	20346	18577	15562	13525	12121
626	21320	20425	20075	19173	17402	13564	12192	11655		626	21472	20574	19601	19069	17291	13954	12502	11262		626	22152	20931	20967	19380	17455	14258	12611	11457
628	19764	18950	19024	17804	16098	12317	11076	11304		628	20515	19313	19029	17921	16919	13235	11925	10906		628	19986	19300	19855	18913	16363	12896	12024	10596
630	18991	17892	18504	16789	15458	11641	10686	10736		630	19294	18125	18452	16949	15944	12785	11168	10060		630	19195	18302	18768	18025	15181	12414	11059	10112
632	17927	17152	17482	15695	14834	11254	10362	10329		632	18817	17215	17034	15989	15102	12535	9830	9676		632	18340	16980	17608	16658	14634	11780	10413	9497
634	16862	16340	16281	15461	14427	11300	10156	9320		634	17607	16539	16033	15155	13650	11431	9011	8830		634	17440	15999	16357	15216	13869	11306	9989	9053
636	16155	14838	14933	14361	13179	10574	9416	8731		636	16450	15802	14935	14650	12843	10556	8249	8224		636	16405	14690	15190	14156	13595	10582	9366	8770
638	15191	14038	14361	13514	11953	9566	8474	7875		638	15112	14593	14939	13626	12143	9533	8245	7620		638	15215	14643	14367	13548	12617	9975	8678	7968
640	14472	13178	13945	11891	10824	8766	7694	7108		640	14537	13441	14181	12539	11514	8785	7792	7027		640	14466	13906	13555	13160	12112	9043	7813	7149
642	13295	12628	13066	11505	10175	8211	7036	6709		642	13986	12508	13344	11637	10878	7790	7599	6395		642	13463	13183	12656	12437	11147	8449	7398	6353
644	12353	11507	12178	10815	9782	8164	6789	6483		644	12649	11563	12477	10975	9514	7285	7135	5722		644	12851	11422	11562	11547	10106	7988	6907	5931
646	11629	10827	11466	10273	9884	7548	6889	6774		646	11541	10743	11529	10191	8936	6599	6754	5497		646	12184	10432	11268	10457	9447	7886	6302	5856
648	10916	9955	10618	9194	9155	7184	6258	6369		648	10268	9834	10613	9132	8196	6422	6390	5535		648	11060	9656	10834	9606	8616	7171	6117	5825
650	10210	9313	9276	8412	7541	6640	5055	5730		650	9334	9179	9394	8448	7861	6274	6054	5429		650	9927	9434	9719	8818	7363	6278	6668	5685
									normalization
	0.5mM		1.0mM		2.0mM				0.5 mM		1.0 mM		2.0 mM
3.2e-08	1.47959	0.02125	1.50465	0.03725	1.53681	0.02698	1.641	0.03376	0.95194	0.01367	0.96807	0.02397	0.98876	0.01736
1.6e-07	1.46083	0.019	1.50694	0.02583	1.53524	0.05132	1.64704	0.05169	0.93988	0.01222	0.96954	0.01662	0.98775	0.03302
8e-07	1.48784	0.00962	1.54763	0.02689	1.5584	0.0184	1.65767	0.02098	0.95726	0.00619	0.99572	0.0173	1.00265	0.01184
4e-06	1.6634	0.02516	1.67258	0.02051	1.67971	0.01409	1.68884	0.01736	1.07021	0.01619	1.07611	0.0132	1.0807	0.00906
2e-05	2.09703	0.05632	2.10556	0.02836	2.02495	0.03514	2.03527	0.02586	1.34919	0.03624	1.35468	0.01825	1.30282	0.02261
0.0001	2.99533	0.009	2.86305	0.02636	2.81554	0.04912	2.74384	0.07035	1.92715	0.00579	1.84204	0.01696	1.81148	0.03161
0.0005	3.74674	0.08196	3.68205	0.09996	3.58217	0.05487	3.54944	0.041	2.41059	0.05273	2.36898	0.06431	2.30472	0.0353
0.0025	4.15784	0.07341	4.1425	0.03566	4.09137	0.00733	4.06821	0.0369	2.67509	0.04723	2.66522	0.02294	2.63232	0.00471

## Sheet: ed_fig3g-i
CoA-SnifitV97T
[ATP]+[ADP]	9:1		99:1
0.5	4.8	0.4	5.6	0.2
1	5.5	0.3	7.2	0.5
2	9.3	1.6	9.6	0.5
CoA-SnifitG41
[ATP]+[ADP]	9:1		99:1
0.5	15.7	0.7	15.4	1.5
1	15.9	0.9	19.3	0.9
2	21.2	1	23.5	2.2
CoA-SnifitG41S
[ATP]+[ADP]	9:1		99:1
0.5	86	5.4	75.9	6.7
1	87.2	7.3	94.2	10
2	99	9.5	106.7	12.1
