# Supplementary material for: Probing coenzyme A homeostasis with semisynthetic biosensors
Source: Nat Chem Biol. 2022 Oct 31;19(3):346–55. doi: 10.1038/s41589-022-01172-7 (PMC9974488; doi:10.1038/s41589-022-01172-7)
Supplement: Source Data Extended Data Fig. 4 — Source spectral data. [file 41589_2022_1172_MOESM10_ESM.xlsx]

## Sheet: ed_fig4a
Wavel.	A1	A2	A3	B1	B2	B3	C1	C2	C3	D1	D2	D3	E1	E2	E3	F1	F2	F3	G1	G2	G3	H1	H2	H3
480	1837	1798	1642	1760	1726	1668	1653	1770	1707	1882	1775	2005	1901	1798	1785	1953	1916	1821	1834	1988	1975	2091	1929	2007
482	1914	1867	1940	2003	1966	1858	2125	2015	1934	2148	2136	2145	2169	2158	2151	2435	2151	2244	2093	2442	2386	2546	2406	2415
484	2229	2189	2250	2206	2197	2323	2514	2362	2501	2669	2688	2563	2684	2740	2844	2885	2717	2780	2648	2847	2807	2971	2832	2946
486	2844	2737	2622	2643	2805	2529	2844	2773	2849	3167	3034	3123	3390	3254	3108	3465	3408	3294	3020	3538	3400	3684	3582	3417
488	3330	3180	3063	3197	3353	3225	3421	3397	3356	3846	3676	3708	3887	3884	3662	4011	3895	3978	4039	4354	4131	4665	4149	4398
490	4026	3930	3808	3758	4000	3904	4312	4051	4204	4549	4665	4678	5048	4894	4949	5272	4960	5001	4680	5344	5115	5804	5261	5307
492	4763	4584	4386	4508	4653	4453	4944	4960	4883	5647	5493	5687	6085	5752	5931	6405	5868	6009	5789	6545	6364	6909	6341	6439
494	5846	5505	5437	5468	5859	5540	5998	5898	6167	6894	6629	6725	7443	6896	7083	7641	7487	7486	6939	7863	7732	8355	7910	7744
496	6867	6503	6238	6109	6700	6319	7075	6942	6968	7718	7933	7810	8660	8409	8608	9114	8807	8584	8323	9394	9238	10098	9212	9249
498	8002	7600	7005	7382	7470	7746	8270	8088	8152	9472	9413	9486	10426	9652	10093	11031	9969	10420	9652	11296	10704	11863	10913	10968
500	8999	8560	8335	8395	8939	8504	9724	9053	9455	10431	11036	10911	12146	11375	11398	12389	11731	12031	11338	12718	12663	13884	12556	12439
502	10025	9657	9171	9229	10178	9623	10681	10157	10617	12306	12233	12052	13576	12719	13049	14166	13210	13554	12724	14494	14190	15716	14056	14222
504	11071	10314	10153	10327	10870	10534	11832	11434	11468	13035	13497	13583	15016	14340	14346	15598	14444	14991	14007	15619	16083	17431	15588	15544
506	11757	11098	10904	11147	11892	11379	12741	12147	12479	14062	14656	14223	15911	15095	15577	16683	15909	16351	15244	17158	17183	18701	17266	17156
508	12751	11682	11523	11625	12210	11784	13242	12560	12956	14646	14991	14893	16607	15913	16235	17791	16325	16767	16225	17957	17679	19685	17840	17584
510	12533	11897	11331	11739	12538	11870	13637	13037	12918	15406	15618	15572	17129	16541	16607	17858	17017	17438	15976	18428	18571	20142	18468	17989
512	12652	11803	11452	11797	12600	11970	13594	12791	13124	15341	15426	15267	17044	16252	16825	17797	16940	17476	16071	18665	18086	20055	18233	18121
514	12272	11736	10914	11272	12074	11896	13122	12541	12900	14962	15141	15049	16417	15652	16086	17447	16871	16854	15487	18116	17716	19117	17923	17830
516	11507	11088	10533	10610	11353	11011	12484	11623	12170	13944	14374	14120	15826	15037	15142	16415	15696	15752	15511	16916	16446	18259	17062	16562
518	10676	10143	9890	9967	10871	10586	11509	11123	11403	13193	13191	13085	14724	14176	14119	15371	14495	14886	13947	16035	15894	17549	15801	15591
520	9846	9523	9220	9261	10039	9686	10700	10287	10661	11881	12168	11927	13818	13246	13406	14095	13674	13424	12873	14658	14428	15918	14683	14325
522	9291	8746	8573	8682	9348	8961	9915	9729	9868	11114	11141	11232	12869	11969	12054	13304	12538	12701	11978	13306	13445	14765	13477	13011
524	8359	7900	7913	7976	8411	8077	8938	8641	8853	9762	10509	10378	11367	10989	11135	12036	11646	11658	10969	12250	12163	13745	12210	12138
526	7914	7412	7388	7364	8002	7416	8329	8052	8384	9672	9448	9744	10586	10243	10425	11290	10674	10750	10102	11546	11241	12635	11533	11327
528	7369	6949	6637	6974	7361	7128	7933	7753	7625	9006	9121	8927	9959	9387	9756	10374	9769	10017	9469	10504	10648	11470	10384	10528
530	6750	6502	6341	6693	6887	6641	7435	7215	7138	8338	8539	8182	9027	8743	8999	9830	9100	9506	8823	9775	9683	11165	9988	9641
532	6723	6263	6094	6105	6732	6384	6827	6874	6928	7717	7784	7911	8860	8435	8866	9075	8938	8778	8370	9430	9386	10435	9470	9176
534	6241	5945	5929	5817	6157	6053	6728	6584	6654	7794	7497	7471	8428	8003	8071	8657	8125	8554	7851	8937	8898	9700	9114	8736
536	6217	5819	5649	5737	5866	5747	6358	6098	6260	7087	7561	7057	7827	7688	7913	8407	7777	8072	7845	8841	8688	9401	8329	8385
538	5688	5590	5436	5504	5916	5687	6317	5971	6110	7023	7044	7083	7849	7374	7538	8137	7909	7999	6966	8215	8101	9059	8331	8378
540	5794	5345	5217	5432	5406	5468	5760	5826	5883	6697	6576	6809	7519	6967	7295	7800	7305	7393	7230	7871	7779	8950	7987	7746
542	5386	5268	5132	5314	5336	5169	5747	5522	5680	6429	6626	6528	7106	7019	7060	7686	7175	7363	6824	7859	7543	8523	7631	7647
544	5312	5120	4790	5044	5452	5170	5690	5457	5551	6307	6509	6522	7128	6571	6758	7327	6819	7007	6683	7394	7470	7778	7384	7481
546	5114	5097	4954	4944	5190	4959	5546	5345	5289	6036	6203	6173	6735	6412	6605	6885	6555	6856	6423	6924	7326	7673	7246	7236
548	5051	5056	4715	4796	5021	4876	5452	5293	5292	5974	5683	5935	6564	6210	6236	6736	6347	6565	6149	7127	6697	7511	6511	7039
550	5285	4890	4590	4700	5058	4684	5297	5088	5041	5592	5654	6037	6216	6063	6308	6312	6112	6405	5832	6944	6535	7259	6442	6652
552	5047	4692	4578	4707	4926	5159	5241	4866	4997	5818	5806	5690	6294	5734	5968	6396	5890	6156	5759	6450	6413	7140	6623	6542
554	5178	4815	4624	4774	4920	4871	5294	5154	5149	5510	5623	5483	5817	5652	5626	6107	6069	5772	5590	6285	6128	7094	6359	6279
556	5204	5125	4609	4845	5273	4964	5273	5099	4937	5352	5324	5349	5896	5587	5552	5885	5903	5763	5499	6075	5933	7006	6260	6113
558	5446	5070	4835	5081	5419	5007	5373	5153	5380	5546	5583	5606	5648	5379	5558	5911	5575	5687	5414	5967	6027	6649	5995	5909
560	5811	5389	5103	5207	5496	5364	5573	5397	5447	5585	5715	5755	5657	5700	5797	5914	5413	5750	5178	5850	5907	6351	6043	6103
562	6078	5736	5515	5642	5745	5942	5984	5702	5825	5907	6030	5954	5960	5575	5606	5921	5582	5705	5236	6159	6033	6376	6012	5978
564	6519	6237	5947	6148	6471	6181	6346	6117	6066	6125	6234	6155	5958	5571	5832	5876	5525	5780	5492	5825	5922	6574	5872	6133
566	7474	6948	6622	6543	6985	6714	6845	6683	6733	6629	6544	6274	6132	5925	6092	5992	6058	5739	5307	6181	5886	6605	5967	6027
568	8086	7570	7003	7260	7691	7363	7283	6979	7191	6999	6846	6950	6575	6140	6468	6119	5756	5847	5638	6169	6194	6776	6092	5903
570	8739	8065	7897	8013	8179	7968	8261	7498	7861	7467	7292	7264	6608	6365	6314	6265	5985	6090	5613	6452	6309	7017	6160	5958
572	9203	8903	8336	8346	8806	8728	8644	8262	8108	7793	7784	7606	6899	6407	6621	6549	6176	6290	5627	6487	6360	6934	6261	6180
574	9290	8944	8632	8777	9111	9139	8670	8374	8578	7809	7715	7916	6856	6596	6517	6521	6113	6297	5745	6689	6253	6929	6407	6406
576	10060	9517	9180	9113	9994	9335	9455	8763	9088	8132	8190	8088	7067	6486	6660	6138	6186	6296	5610	6625	6512	7156	6211	6327
578	10295	10032	9644	9230	10157	9872	9495	9073	9223	8056	8270	8220	6885	6672	6544	6686	6031	6372	5739	6257	6221	7112	6278	6310
580	10565	9714	9498	9683	10160	9827	9645	9243	9451	8245	8154	7924	6756	6718	6737	6353	5953	6125	5617	6198	6125	6787	6180	6214
582	10659	9511	9280	9207	9975	9926	9561	9027	9282	7737	7910	8222	6588	6490	6692	6302	5793	5863	5273	6195	5909	6764	6001	6129
584	10244	9541	9139	9028	10042	9225	9150	9073	9229	7740	7586	7798	6481	6319	6333	6066	5662	5675	4980	6007	5972	6372	5974	5836
586	9810	9210	8832	8607	9406	9173	9015	8654	8568	7346	7232	7476	6212	5978	6252	5662	5193	5632	5085	5629	5675	6223	5570	5488
588	9454	8823	8650	8467	9386	8658	8401	8095	8232	7047	7110	7267	5827	5580	5822	5344	5217	5254	4690	5468	5181	5727	5215	5166
590	8789	8457	8095	7975	8535	8699	8097	7557	7834	6622	6632	6706	5704	5600	5399	4973	4717	4873	4531	4977	5025	5473	4800	4880
592	8303	7861	7485	7588	8345	7964	7394	7152	7439	6525	6442	6467	5198	4835	4829	4793	4380	4645	4256	4623	4541	5095	4656	4634
594	7660	7528	7009	7054	7832	7136	7058	6728	7079	5948	5779	6066	5085	4464	4767	4528	4389	4278	3750	4235	4294	4755	4464	4377
596	7305	7040	6683	6316	6942	6760	6439	6404	6391	5306	5626	5511	4466	4380	4446	4168	3837	3914	3582	4009	4010	4410	4110	4062
598	6584	6246	5942	6181	6286	6252	6002	5728	6045	5003	4882	5078	4305	3953	4190	4073	3709	3691	3400	3781	3789	4112	3700	3801
600	6241	5956	5532	5536	5887	5800	5449	5246	5303	4559	4700	4725	3860	3618	3682	3646	3325	3381	3079	3378	3486	3861	3476	3307
602	5715	5210	5028	5079	5491	5205	5082	4892	4986	4141	4219	4247	3454	3364	3283	3148	2810	3184	2719	3161	3210	3477	3105	2996
604	5150	4816	4389	4624	5027	4957	4528	4317	4522	4082	3935	3904	3355	3257	3234	2894	2817	2987	2809	2880	2728	3195	2863	2917
606	4882	4476	4280	4301	4511	4099	4387	4020	4260	3524	3471	3537	2974	2948	3126	2794	2627	2620	2365	2697	2709	3016	2570	2865
608	4234	4020	4029	3904	4121	3773	3812	3791	3810	3313	3413	3356	2788	2582	2685	2536	2510	2337	2384	2512	2433	2633	2449	2501
610	3932	3766	3649	3631	3865	3582	3633	3498	3714	2959	3024	3150	2654	2463	2524	2430	2231	2338	2169	2432	2340	2642	2387	2254
612	3679	3685	3414	3433	3630	3442	3334	2982	3203	2842	2795	2909	2336	2226	2419	2169	2147	2080	1977	2115	2091	2367	2320	2242
614	3564	3318	3187	2902	3267	3244	3073	3160	3136	2421	2705	2690	2218	2244	2240	2192	1873	2147	1912	2139	2092	2002	2009	1977
616	3301	3069	2956	2900	3115	3075	2873	2839	2802	2595	2452	2408	2241	1948	2146	1903	1858	1858	1622	1887	1948	2309	2077	1811
618	3041	3014	2843	2932	2889	2833	2709	2671	2807	2298	2328	2305	2025	1920	2010	1692	1811	1812	1648	1960	1972	1987	1852	1864
620	2925	2771	2866	2611	2890	2864	2532	2691	2567	2217	2270	2251	2017	1804	1878	1796	1793	1777	1548	1756	1664	1882	1812	1843
622	2789	2568	2585	2568	2777	2653	2607	2369	2354	2073	2172	2049	1856	1595	1812	1675	1698	1586	1609	1734	1620	1799	1679	1595
624	2643	2579	2310	2489	2470	2575	2476	2413	2454	2039	2177	2206	1691	1751	1745	1631	1442	1402	1556	1743	1631	1766	1586	1500
626	2668	2538	2482	2272	2533	2430	2336	2286	2478	1879	2015	1920	1652	1628	1501	1460	1531	1556	1440	1561	1574	1585	1559	1501
628	2432	2409	2166	2209	2349	2420	2450	2294	2268	1875	1918	1863	1577	1566	1636	1512	1438	1423	1357	1524	1553	1528	1476	1433
630	2338	2311	2134	2158	2453	2157	2269	2217	2104	1781	1931	1804	1601	1447	1498	1381	1293	1361	1314	1433	1505	1593	1456	1453
632	2328	2228	2017	2028	2226	2219	2119	1979	2210	1826	1797	1748	1371	1518	1509	1427	1424	1282	1207	1362	1223	1486	1292	1278
634	2267	2182	2158	2012	2169	2142	2043	2055	2028	1771	1814	1681	1440	1351	1542	1305	1316	1260	1263	1302	1364	1421	1330	1351
636	2244	2122	2122	2092	2059	2022	2105	1944	1931	1828	1627	1693	1488	1419	1273	1318	1203	1271	1042	1159	1206	1274	1315	1215
638	2142	1958	1807	1874	1980	2046	1862	1821	1907	1573	1652	1486	1359	1158	1309	1244	1202	1200	1091	1212	1152	1303	1142	1214
640	1867	1882	1787	1814	1832	1931	1847	1788	1872	1474	1491	1600	1358	1216	1318	1237	1095	1118	1045	1146	1027	1292	1027	1111
642	1954	1844	1795	1709	1876	1868	1776	1752	1605	1331	1342	1582	1169	1152	1191	998	1159	1090	944	1155	1115	1188	1029	1031
644	1805	1713	1594	1728	1797	1632	1652	1618	1641	1459	1353	1412	1147	1035	1077	1078	1029	1036	972	999	1091	1092	983	1090
646	1660	1630	1651	1502	1653	1585	1691	1574	1555	1295	1335	1249	1095	1013	1134	1027	875	951	968	912	1006	1095	1009	932
648	1704	1612	1609	1432	1592	1578	1516	1455	1434	1201	1176	1278	1064	926	1057	922	856	907	785	892	945	1032	904	915
650	1520	1531	1387	1388	1576	1424	1547	1337	1418	1264	1165	1273	979	976	965	1005	906	847	829	811	795	1001	916	815
652	1451	1348	1406	1290	1433	1337	1325	1365	1219	1177	1141	1102	907	911	876	931	804	815	736	871	871	906	877	833
654	1425	1291	1187	1306	1493	1297	1303	1189	1216	984	1045	1057	870	844	870	676	702	827	788	765	892	850	821	742
656	1335	1169	1059	1214	1191	1190	1225	1244	1226	1054	875	1014	789	635	821	799	752	689	586	759	775	807	718	712
658	1241	1201	1137	1109	1189	1039	1139	1056	1076	869	924	874	802	778	782	692	716	707	645	714	703	771	722	631
660	1205	1011	998	971	1038	1049	972	1051	1050	980	784	879	727	679	659	679	602	553	612	698	588	730	594	670
662	1058	883	990	897	960	1051	1067	902	905	819	776	764	640	631	625	675	514	582	534	572	636	736	593	552
664	963	1077	899	892	943	860	897	912	854	766	876	763	619	619	663	658	485	518	504	622	513	613	607	700
666	888	927	869	864	830	868	807	894	753	677	702	674	518	552	524	590	492	543	524	559	570	611	487	562
668	800	767	884	708	762	801	821	787	783	609	588	616	572	531	560	533	510	547	468	499	513	533	549	540
670	742	711	728	666	875	744	729	641	625	627	634	636	473	563	520	511	492	470	429	545	500	577	461	423
672	813	711	656	620	699	686	693	614	573	569	501	556	460	478	460	472	452	387	366	441	416	451	435	462
674	711	697	683	646	622	696	613	612	630	476	572	614	502	400	448	468	458	443	391	481	497	532	487	447
676	684	670	580	645	660	595	547	537	616	529	516	535	463	384	500	442	448	403	398	431	384	508	412	361
678	554	584	506	591	569	575	683	640	540	446	462	481	383	437	481	453	434	425	339	360	415	430	378	369
680	569	480	563	610	638	542	544	597	689	476	508	481	426	386	392	349	385	404	356	289	375	468	349	406
682	535	575	560	545	504	594	564	495	517	458	435	477	351	418	362	367	321	365	318	354	403	427	351	307
684	632	568	550	490	472	539	496	590	588	446	469	362	398	361	377	361	357	303	371	353	268	357	360	405
686	454	513	504	501	482	548	415	419	397	492	384	433	332	347	321	306	348	385	283	334	336	381	359	318
688	539	485	475	466	511	420	601	466	414	315	361	416	397	295	303	274	320	358	256	308	329	360	382	291
690	433	397	409	401	410	417	473	366	367	304	369	368	372	297	319	338	269	298	307	312	282	286	282	324
692	498	413	374	414	377	493	400	405	385	341	349	357	320	303	301	295	291	254	246	294	274	258	282	330
694	418	423	419	401	396	414	360	362	446	365	305	390	285	268	289	320	249	230	258	270	327	280	289	281
696	431	402	336	363	419	392	367	382	379	290	312	344	285	256	319	259	307	318	294	252	245	334	296	307
698	388	346	409	371	390	383	375	413	395	350	335	303	338	246	235	345	239	255	272	227	256	279	330	219
700	459	374	392	401	347	364	357	364	312	249	348	325	216	209	333	222	236	262	191	251	257	273	312	308

## Sheet: ed_fig4b
	CoA	SD		AcCoA	SD		dPCoA	SD		ATP	SD
1.28e-08	1.20133	0.02054	6.4e-08	1.17029	0.01578	3.2e-08	1.11894	0.02948	6.4e-08	1.09862	0.02396
6.4e-08	1.21809	0.014	3.2e-07	1.18661	0.01416	1.6e-07	1.14343	0.04188	3.2e-07	1.12826	0.01248
3.2e-07	1.39707	0.02623	1.6e-06	1.23803	0.03452	8e-07	1.1275	0.05405	1.6e-06	1.093	0.03442
1.6e-06	1.91636	0.04833	8e-06	1.3164	0.01508	4e-06	1.14439	0.024	8e-06	1.08506	0.04601
8e-06	2.48754	0.04145	4e-05	1.58903	0.08724	2e-05	1.16296	0.0321	4e-05	1.14131	0.01819
4e-05	2.83884	0.02483	0.0002	2.27258	0.02665	0.0001	1.26431	0.03311	0.0002	1.14435	0.03712
0.0002	2.94981	0.09605	0.001	2.67441	0.11552	0.0005	1.61779	0.02711	0.001	1.30126	0.05679
0.001	2.95033	0.04909	0.005	2.80632	0.13862	0.0025	2.28882	0.06177	0.005	1.45279	0.00887

## Sheet: ed_fig4c
apo sensor	1mM CoA	100uM ADP	100uM GTP	1mM ATP	1mM Pan	1mM P-Pan	1mM PPanSH	1mM Mg2+	1mM Ca2+	100uM NAD	100uM NADH	100uM NADP	100uM NADPH	10nM n-Propionyl	10uM Butyryl-CoA	10uM Hexanoyl-CoA	10uM Malonyl-CoA	10uM Succinoyl-CoA	10uM HMG-CoA	1uM Lauroyl-CoA	1uM Myristoyl-CoA	1uM Oleoyl-CoA
1.07666	2.55588	1.05559	1.10223	1.24943	1.05537	1.00064	1.05552	1.04356	1.05368	1.05841	1.0919	1.07668	1.06217	1.22203	1.33053	1.36564	1.20924	1.23494	1.22266	1.06483	1.0722	1.07701
1.06995	2.59092	1.03827	1.0709	1.36196	1.02725	1.04139	1.07644	1.04941	1.0096	1.04201	1.10183	1.05227	1.06132	1.25346	1.28777	1.34735	1.24989	1.29298	1.23488	1.11686	1.08771	1.09252
1.01285	2.69506	1.05647	1.09567	1.29237	1.06839	1.02903	1.06264	1.09396	1.03537	1.02143	1.08035	1.03155	1.04035	1.26831	1.27516	1.32482	1.24991	1.28453	1.21379	1.05804	1.10707	1.08512

## Sheet: ed_fig4d
apo sensor	1mM CoA	10nM n-Propionyl	10uM Butyryl-CoA	10uM Hexanoyl-CoA	10uM Malonyl-CoA	10uM Succinoyl-CoA	10uM HMG-CoA
1.24943	2.55588	1.45719	1.53418	1.48763	1.46898	1.58221	1.39181
1.36196	2.59092	1.41629	1.5156	1.50192	1.52052	1.53822	1.39608
1.29237	2.69506	1.39684	1.4967	1.4728	1.45065	1.61052	1.34983

## Sheet: ed_fig4e
Wavel.	A1	A2	A3	B1	B2	B3	C1	C2	C3	D1	D2	D3	E1	E2	E3	F1	F2	F3	G1	G2	G3	H1	H2	H3
480	1713	1625	1546	1703	1492	1623	1583	1599	1636	1823	1667	1669	1635	1626	1687	1800	1729	1691	1783	1791	1804	1972	1794	1739
482	1912	1745	1816	1792	1779	1769	1832	1713	1715	1815	1720	1806	1932	1916	1875	1975	1926	1941	2069	1989	2092	2148	2008	2007
484	1999	2023	1963	2031	1949	1981	1968	1970	2064	2053	1996	2027	2221	2038	2056	2366	2220	2219	2464	2406	2395	2390	2476	2261
486	2165	2239	2227	2424	2185	2235	2340	2163	2272	2450	2361	2158	2551	2500	2387	2623	2547	2629	3009	2868	2842	2985	2822	2518
488	2654	2602	2526	2569	2412	2503	2737	2592	2654	2841	2603	2546	2891	2875	2803	3061	3021	3067	3206	3180	3413	3247	3281	3063
490	3092	3006	3025	3090	2980	2982	3293	2981	2981	3351	3006	3100	3605	3364	3190	3917	3706	3786	4231	3825	3971	4278	3927	3735
492	3594	3273	3415	3574	3480	3530	3566	3459	3546	3901	3538	3736	4167	4009	3858	4550	4430	4302	4985	4740	4784	4842	4742	4469
494	4256	4119	4183	4127	4067	4246	4383	4086	4177	4510	4313	4467	4865	4856	4748	5629	5284	5431	5828	5705	5595	5888	5669	5293
496	4832	4650	4860	4843	4588	4893	4863	4881	4775	5450	4896	5114	6020	5670	5647	6686	6204	6052	7251	6650	6705	6974	6760	6320
498	5742	5314	5210	5466	5254	5741	5617	5490	5707	6222	5662	5926	6887	6534	6673	7509	7123	7206	8341	7723	7771	8159	7750	7476
500	6263	5974	6055	6147	6000	6431	6680	6007	6735	6906	6463	6596	7955	7538	7470	9070	8355	8555	9491	8940	9213	9265	8946	8479
502	7052	6685	6741	7089	6470	7376	7344	7022	7211	7740	7423	7526	8681	8506	8161	9906	9453	9650	10719	10041	10075	10367	9888	9788
504	7912	7408	7396	7630	7289	8019	8186	7482	7986	8528	8001	8424	9807	9313	9164	10773	10365	10558	11959	11197	11419	11850	11272	10775
506	8395	7710	7880	8238	7998	8392	8509	8097	8574	9286	8423	8833	10455	10005	9893	11758	11029	11317	12669	12115	12433	12624	12051	11564
508	8382	8039	8197	8509	8209	8807	8927	8139	9175	9691	8783	9149	10980	10273	10436	12741	11956	11960	13532	12318	13016	13599	12808	12311
510	8772	8460	8417	8697	8243	9033	9316	8392	9141	9729	9201	9529	11300	10685	10543	12615	11811	12103	14053	13069	13342	13876	12957	12316
512	8795	8444	8291	8693	8353	9290	9191	8565	9082	9747	9392	9343	11061	10422	10723	12891	12149	12293	13915	13015	13121	14008	13025	12281
514	8482	8102	8012	8399	8124	8781	8727	8098	8807	9399	9082	9037	10862	10607	10527	12329	11874	11937	13633	12809	12803	13246	13002	12238
516	7980	7808	7832	8074	7652	8225	8479	7987	8376	8730	8554	8854	10668	9963	10294	11748	11531	11385	12740	11948	12315	12999	12283	11786
518	7585	7362	7218	7804	7149	7751	7994	7585	7751	8492	8275	8283	9865	9386	9464	11424	10803	10615	12124	11586	11719	12093	11535	11262
520	7193	6863	6564	6957	6409	7185	7468	6987	7262	7810	7508	7542	9335	8374	8613	10639	9686	9707	11120	10492	10816	11233	10952	10380
522	6641	6238	6325	6622	6338	6718	6779	6467	6948	7479	7011	7107	8451	8190	8002	9814	8934	9252	10347	9867	9982	10137	9932	9601
524	5971	5919	5714	6089	5734	6257	6387	6005	6388	6959	6567	6526	7845	7389	7358	8929	8348	8406	9495	8949	9133	9538	9276	8599
526	5590	5699	5475	5926	5458	5721	5947	5459	5928	6336	6004	6138	7251	6758	6810	8102	7824	7806	8736	8331	8602	9002	8601	8188
528	5365	5304	5137	5161	5028	5514	5610	5212	5612	5961	5394	5638	6709	6344	6250	7647	7192	7504	8276	7655	7861	8230	7738	7510
530	4982	4892	4952	5072	4916	5293	5331	4836	5064	5533	5432	5294	6462	5968	6054	7068	6727	6738	7963	7179	7420	7900	7562	7392
532	4825	4616	4508	4958	4651	4944	5121	4795	5057	5277	4969	5112	6247	5732	5756	6737	6483	6591	7291	6796	7272	7555	7150	6751
534	4750	4559	4424	4709	4488	4755	4796	4499	4942	5146	4699	4978	5694	5441	5668	6464	5990	6204	6955	6516	7062	7148	6803	6746
536	4502	4284	4416	4439	4248	4609	4591	4361	4508	4865	4529	4812	5694	5191	5428	6261	5853	5726	6707	6328	6547	6955	6566	6533
538	4411	4222	4205	4305	4135	4554	4639	4176	4503	4851	4474	4625	5382	5200	5160	6191	5704	5875	6689	6169	6369	6754	6470	6182
540	4183	4103	4093	4295	4080	4184	4189	4183	4407	4622	4367	4445	5084	4826	5029	5585	5359	5594	6214	5801	5931	6454	6270	5963
542	3985	3953	3912	4011	3984	4183	4075	3931	4239	4560	4278	4352	5002	4827	4693	5549	5337	5328	6121	5794	6223	6326	6057	5861
544	4180	3859	3856	4019	3831	3964	4276	3930	4380	4492	4309	4372	5152	4633	4604	5647	5098	5263	5659	5637	5652	6059	5704	5646
546	3936	3940	3874	3982	3683	4200	4162	3901	4054	4343	3986	4128	4774	4564	4496	5289	4997	5182	5591	5384	5428	5963	5724	5287
548	3927	3720	3675	3926	3846	4126	4113	3718	3978	4184	4100	4115	4839	4413	4485	5084	4785	4939	5570	5288	5358	5751	5418	5374
550	3885	3775	3831	3876	3835	4061	3992	3819	4047	4167	4031	4156	4384	4443	4389	5206	4778	4816	5339	5148	5223	5612	5484	5035
552	4039	3907	3776	3905	3736	4108	4084	3816	4115	4339	3932	4063	4540	4471	4256	4945	4690	4694	5244	4861	5146	5508	5136	5004
554	3959	3874	3886	3912	3773	4113	4194	3828	4174	4233	3970	4257	4533	4371	4391	5021	4519	4762	5347	4788	4940	5273	5140	5206
556	4280	4095	3852	4187	3998	4205	4210	4047	4279	4282	4072	4225	4730	4247	4415	4899	4594	4641	5119	4788	4920	5259	5080	4710
558	4466	4237	4357	4708	4228	4689	4379	4279	4678	4604	4259	4302	4648	4509	4523	4892	4435	4544	5000	4806	4757	5192	4891	4835
560	4765	4754	4531	4592	4594	4854	4759	4642	5008	4832	4503	4452	4871	4473	4434	4765	4647	4547	5046	4780	4946	5168	4901	4712
562	5272	5268	5200	5339	5022	5515	5263	5002	5477	5096	4800	5006	4880	4852	4955	4980	4696	4779	4942	4799	4884	5155	4909	4799
564	5944	5508	5459	5773	5337	6172	6028	5363	5747	5595	5351	5382	5317	5186	4960	5150	4852	4727	5224	5008	4991	5212	4924	4991
566	6548	6183	6084	6494	6288	6891	6372	6081	6435	6179	5752	5861	5803	5342	5309	5349	5038	5013	5233	4713	5173	5277	5187	4967
568	7442	6929	6765	7082	6577	7326	6961	6738	6994	6612	6389	6363	6075	5710	5878	5700	5251	5206	5524	5148	5187	5576	5378	5023
570	7574	7280	7641	7790	7367	7638	8039	7102	7812	7431	6491	6982	6361	6022	6249	5802	5476	5541	5609	5092	5503	5693	5493	5242
572	8318	8034	8215	8404	8040	8767	8172	7733	8281	7665	7068	7545	6719	6448	6426	5919	5386	5667	5910	5562	5357	6023	5318	5245
574	8892	8495	8648	8898	8442	9048	8840	8336	8886	8195	7614	8013	7372	6484	6564	5981	5617	5805	5795	5382	5511	6028	5468	5291
576	9389	8984	8907	9369	8882	9452	9190	8724	9225	8627	7966	8252	7220	6961	6756	6182	5779	6007	5831	5457	5670	5798	5456	5215
578	9694	9224	9188	9565	9189	9969	9717	8863	9421	8872	8249	8260	7461	6857	6869	6226	5753	6084	6021	5628	5735	5842	5674	5190
580	9723	9365	9324	9788	9128	10224	9778	9201	9668	8819	8020	8686	7571	7114	7224	6445	5965	5932	5889	5653	5544	5696	5629	5294
582	9932	9458	9106	9691	9248	9746	9996	8798	9408	8881	8147	8438	7670	7010	7184	6173	5761	5752	5708	5324	5491	5519	5113	4991
584	9769	8990	9242	9268	9198	9594	9474	8785	9590	8611	8227	8365	7203	6802	6885	6080	5559	5900	5791	5056	5271	5282	5091	5042
586	9507	8831	9199	8953	8548	9426	9095	8288	9256	8570	7789	8273	7027	6799	6745	5747	5372	5333	5362	4981	5114	5200	4880	4742
588	8778	8687	8653	8871	8430	9094	8896	8090	8594	7932	7336	7641	6590	6254	6422	5472	4995	5092	5327	4653	4769	4927	4428	4328
590	8505	7994	8213	8254	7975	8696	8333	7624	8308	7753	6961	7273	6309	5703	5905	5069	4846	4900	4657	4469	4674	4679	4321	4254
592	8119	7529	7642	7958	7515	7981	7948	7365	7846	7361	6700	6896	5689	5534	5679	4919	4538	4694	4331	4233	4118	4571	4022	4026
594	7432	7363	7276	7464	7143	7543	7347	6912	7367	6701	6248	6460	5702	5137	5313	4537	4331	4368	4332	3982	4174	3999	4027	3678
596	6814	6536	6667	7085	6430	7054	6989	6444	6591	6188	5646	5830	5288	4758	4734	4074	3934	3894	3930	3686	3706	3758	3759	3414
598	6437	6264	6162	6232	6167	6481	6210	5991	6454	6002	5418	5441	4956	4516	4440	3938	3673	3692	3622	3390	3361	3434	3262	3226
600	5891	5573	5821	5894	5650	5981	5569	5445	5714	5370	5038	5216	4440	4171	4163	3685	3548	3439	3333	3136	3316	3476	3157	3105
602	5393	5172	5089	5399	5155	5425	5141	4824	5239	4802	4390	4579	4084	3772	3863	3211	3150	2969	3118	2728	2872	3087	2950	2692
604	5085	4801	4763	4962	4535	4966	4882	4594	4776	4314	4169	4206	3736	3540	3623	3079	2793	2855	2897	2749	2723	2855	2660	2512
606	4551	4270	4276	4546	4426	4638	4527	3932	4471	4107	3682	3702	3511	3223	3235	2859	2631	2796	2593	2462	2578	2553	2520	2483
608	4390	4179	3937	4042	3810	4385	4075	3942	3996	3675	3459	3537	3044	3005	2938	2736	2459	2535	2534	2253	2342	2405	2333	2225
610	3849	3523	3602	4040	3641	3925	3784	3495	3726	3578	3064	3390	2790	2834	2817	2553	2260	2470	2287	2187	2211	2219	2220	2089
612	3564	3457	3352	3707	3258	3613	3592	3305	3409	3230	2833	3063	2883	2571	2540	2328	2141	2115	2011	1986	2250	2065	1981	1897
614	3331	3217	3278	3230	3175	3435	3051	3161	3413	3087	2720	2743	2509	2407	2404	2160	2046	1904	1918	1788	1920	2021	1911	1883
616	3165	2946	2930	3082	2901	3343	3209	2833	3219	2808	2581	2726	2339	2258	2319	2004	1975	1950	1855	1852	1746	1945	1894	1699
618	2932	2829	3038	3027	2806	3042	2983	2862	3057	2702	2598	2718	2207	2220	2151	1984	1841	1888	1788	1657	1796	1847	1720	1717
620	2836	2750	2636	2730	2591	2938	2811	2697	2864	2529	2423	2415	2092	2123	1977	1719	1643	1722	1791	1590	1524	1713	1619	1647
622	2722	2753	2499	2681	2459	2743	2687	2433	2656	2321	2321	2429	2036	2048	1879	1693	1585	1698	1581	1631	1496	1670	1575	1509
624	2602	2459	2576	2621	2507	2618	2469	2397	2561	2293	2235	2196	1897	2011	1854	1726	1616	1619	1577	1409	1632	1634	1525	1466
626	2620	2407	2415	2576	2411	2593	2407	2547	2468	2194	2080	2165	1973	1739	1750	1654	1548	1548	1444	1425	1463	1530	1509	1382
628	2455	2407	2394	2585	2201	2552	2428	2159	2502	2181	2107	2070	1860	1648	1791	1619	1626	1444	1507	1306	1383	1368	1397	1362
630	2380	2271	2353	2411	2264	2462	2285	2100	2277	2048	1921	2027	1868	1664	1864	1636	1437	1410	1448	1247	1446	1444	1306	1269
632	2335	2251	2153	2208	2102	2372	2193	2060	2296	1916	2012	1914	1813	1654	1691	1371	1358	1298	1374	1235	1331	1366	1273	1222
634	2151	2102	2095	2210	2008	2236	2207	2031	2166	1917	1781	1890	1700	1630	1652	1384	1211	1427	1289	1326	1246	1250	1241	1173
636	2160	2013	2048	2167	1999	2201	2146	1906	2125	1992	1811	1823	1581	1559	1515	1376	1229	1289	1324	1074	1277	1229	1194	1082
638	2152	1964	2016	1886	2000	2058	1943	1771	2043	1815	1751	1698	1608	1496	1494	1348	1235	1272	1169	1186	1177	1201	1249	1148
640	1887	1907	1885	2001	1829	1995	2027	1920	1945	1734	1619	1666	1475	1477	1520	1171	1264	1118	1152	1166	1105	1132	1186	1100
642	2064	1859	1857	1846	1814	1980	1847	1678	1766	1678	1458	1558	1268	1303	1325	1158	997	1046	1051	876	979	1185	1101	1018
644	1829	1726	1762	1771	1766	1868	1791	1610	1788	1592	1535	1641	1378	1311	1321	1039	1036	1054	965	964	988	977	972	983
646	1735	1661	1708	1610	1558	1707	1677	1597	1737	1539	1431	1457	1199	1197	1276	1044	1067	974	1024	962	948	1028	899	814
648	1584	1651	1452	1535	1613	1676	1574	1422	1580	1470	1349	1473	1222	1124	1192	961	999	1005	1008	796	878	936	853	886
650	1505	1463	1550	1575	1370	1552	1400	1432	1621	1380	1242	1217	1129	1210	1124	1065	851	914	763	905	842	851	858	862
652	1543	1430	1297	1382	1355	1589	1442	1335	1421	1323	1265	1200	1048	956	950	946	890	799	800	780	833	865	767	787
654	1431	1351	1411	1347	1257	1478	1316	1184	1458	1289	1094	1310	972	960	949	797	838	817	763	663	758	638	718	702
656	1179	1252	1280	1330	1129	1266	1304	1198	1193	1010	1103	1066	1040	930	891	727	786	779	686	671	656	735	693	758
658	1252	1194	1123	1209	1067	1236	1142	1177	1193	1155	1035	989	899	806	899	740	741	693	716	659	651	703	663	668
660	1080	1013	1025	1105	1109	1196	1081	1049	1137	1101	878	980	983	778	790	724	661	628	605	629	631	683	600	646
662	1114	987	937	967	975	1101	920	883	977	867	902	811	710	759	837	670	674	716	586	622	530	627	645	577
664	1004	947	1005	994	900	1007	967	970	962	814	848	879	693	786	755	694	532	515	555	500	597	621	588	531
666	937	842	863	1005	784	903	839	800	998	787	785	753	680	659	727	551	584	531	512	500	457	546	521	565
668	758	760	808	897	759	909	770	838	819	866	731	787	658	664	605	500	504	543	544	577	536	531	463	486
670	838	742	667	838	781	838	724	738	725	781	675	693	566	562	535	531	518	538	467	538	481	475	459	459
672	757	816	735	737	704	831	683	683	719	737	682	608	630	601	505	532	424	442	478	414	453	459	394	508
674	690	744	810	702	832	730	687	582	733	578	558	636	421	540	555	451	440	471	449	421	426	493	369	422
676	724	702	642	670	587	646	628	625	615	591	531	543	609	466	512	455	448	428	450	388	423	404	398	437
678	587	585	621	616	553	627	623	587	651	518	497	572	464	468	497	431	387	362	401	457	444	408	405	375
680	653	610	596	547	627	579	649	579	715	595	604	469	428	474	461	391	488	441	388	426	368	393	325	389
682	559	438	578	638	515	658	579	561	536	558	485	527	419	395	458	401	401	408	347	423	368	367	359	307
684	530	529	527	506	440	553	589	429	542	534	467	465	407	435	370	327	373	356	302	305	275	403	365	386
686	522	442	505	529	466	455	493	479	523	463	430	487	397	351	348	376	363	394	316	325	354	321	371	308
688	517	477	538	494	484	526	449	512	553	439	444	425	428	349	387	385	325	291	327	312	290	331	341	298
690	457	441	480	478	507	476	499	420	444	382	356	438	418	332	388	316	300	330	301	318	303	358	279	270
692	475	477	409	417	479	433	370	415	539	451	391	515	302	326	374	292	242	262	322	331	309	294	269	281
694	385	439	394	406	392	415	430	351	487	389	402	343	278	274	367	328	297	273	325	239	304	340	227	288
696	424	439	386	401	381	351	460	413	435	330	304	418	344	370	290	289	271	220	237	297	335	289	251	332
698	381	421	356	435	379	379	370	452	422	381	293	383	293	283	307	220	235	277	246	262	276	297	274	292
700	372	376	339	394	403	395	362	362	290	317	365	354	326	328	321	291	227	287	217	225	251	314	251	290

## Sheet: ed_fig4f
	CoA			AcCoA			dpCoA			ATP
6.4e-08	0.90276	0.00058725	6.4e-08	0.89803	0.01904	3.2e-08	0.93361	0.04204	6.4e-08	0.91803	0.01192
3.2e-07	0.8917	0.01014	3.2e-07	0.91767	0.00495	1.6e-07	0.90117	0.02561	3.2e-07	0.90484	0.02135
1.6e-06	0.93677	0.02169	1.6e-06	0.90989	0.00853	8e-07	0.9172	0.01736	1.6e-06	0.91641	0.01331
8e-06	1.11583	0.02739	8e-06	0.90284	0.01281	4e-06	0.91295	0.02254	8e-06	0.91961	0.01223
4e-05	1.48465	0.02233	4e-05	0.91587	0.00749	2e-05	0.93261	0.02903	4e-05	0.91075	0.01642
0.0002	1.99256	0.04287	0.0002	1.01563	0.03687	0.0001	0.96085	0.02047	0.0002	0.92318	0.03
0.001	2.31578	0.06866	0.001	1.23335	0.01823	0.0005	1.08441	0.05476	0.001	1.02859	0.00124
0.005	2.35478	0.07149	0.005	1.72586	0.03004	0.0025	1.81291	0.09334	0.005	1.2226	0.05491
--	--	--	--	--	--	--

## Sheet: ed_fig4g
apo sensor	5mM CoA	100M ADP	100u M GTP	1mM ATP	1 mM Pan	1 mM PPan	1 mM PPanSH	1mM Mg2+	1mM Ca2+	100 uM NAD	100 uM NADH	100 uM NADP	100 uM NADPH	100nM n-Propionyl	100uM Butyryl-CoA	100uM Hexanoyl-CoA	100uM Malonyl-CoA	100uM Succinoyl-CoA	100uM HMG-CoA	10uM Lauroyl-CoA	10uM Myristoyl-CoA	10uM Oleoyl-CoA
0.90219	2.4361	0.93368	0.87964	1.02944	0.94649	0.89988	0.90961	0.86902	0.88204	0.89844	0.92723	0.88901	0.88981	0.99367	1.00739	1.01769	1.07819	1.01856	1.00038	0.99941	0.9621	1.01445
0.90336	2.30183	0.98773	0.89067	1.02914	0.91719	0.93554	0.90424	0.9242	0.87548	0.92053	0.95776	0.95099	0.93015	0.95406	1.0035	0.98931	1.05145	0.98733	0.97992	0.97084	0.9596	1
0.90272	2.32641	0.92939	0.93479	1.02717	0.894	0.89083	0.93045	0.90725	0.89653	0.90551	0.9279	0.95092	0.94063	0.97227	1.0267	0.99751	1.09672	0.95805	0.99754	0.95362	0.98793	1.01342

## Sheet: ed_fig4h
Wavel.	A7	A8	A9	B7	B8	B9	C7	C8	C9	D7	D8	D9	E7	E8	E9	F7	F8	F9	G7	G8	G9	H7	H8	H9
480	1707	1629	1734	1660	1640	1695	1604	1831	1623	1640	1628	1658	1691	1744	1542	1752	1728	1812	1917	1995	1758	1890	1975	1921
482	1930	1824	1857	1891	1768	1916	1739	1779	1802	1758	1718	1856	1812	1827	1743	1952	1856	2014	2019	2212	2037	2203	2142	2292
484	2144	2054	2048	1981	2040	1994	1979	2050	2039	2062	2004	2173	2108	2055	2113	2099	2194	2222	2357	2581	2493	2568	2608	2612
486	2327	2308	2476	2385	2243	2356	2240	2305	2381	2372	2318	2433	2400	2443	2352	2647	2464	2573	2812	3001	2764	2961	3164	2992
488	2779	2583	2678	2663	2565	2610	2615	2590	2586	2668	2629	2766	2747	2685	2718	3140	2816	3162	3379	3571	3348	3528	3520	3587
490	3288	3156	2986	3107	3265	3082	3190	3168	3199	3205	3198	3232	3496	3277	3327	3735	3375	3851	4068	4355	4102	4128	4335	4280
492	3909	3599	3592	3740	3568	3733	3492	3608	3763	3737	3566	3906	3900	3825	3871	4204	4021	4395	4973	5090	4762	4950	5283	5267
494	4467	4467	4421	4293	4259	4266	4375	4167	4327	4578	4310	4459	4528	4554	4503	4949	4788	5066	5625	5912	5682	5983	6197	6018
496	5181	4909	5157	5172	4949	4868	5019	4899	5155	5204	4909	5163	5475	5184	5294	6093	5527	5989	6921	7301	6845	6904	7269	7052
498	6047	5599	5763	5795	5608	5840	5844	5676	5888	5989	5823	5973	6145	6047	6056	7012	6629	7000	7951	8256	7870	8337	8454	8202
500	7048	6362	6544	6581	6508	6380	6766	6350	6710	6848	6427	6853	7097	7042	6880	8219	7554	8005	8912	9766	9140	9502	9850	9437
502	7635	7303	7267	7320	7060	7411	7484	7253	7522	7671	7358	7652	7889	7744	7973	9072	8150	9041	10202	11303	10100	10699	10774	10670
504	8598	7778	7940	8164	7877	7955	8335	7863	8140	8330	7941	8475	8658	8437	8470	9771	9269	10107	11310	11997	11456	11500	12123	11487
506	8750	8345	8701	8697	8443	8432	8694	8616	8555	8858	8869	8773	9500	8923	9159	10327	9956	10678	11974	12757	12259	12715	12925	12427
508	9354	8721	8949	8931	8864	8838	9057	8404	9329	9411	8821	9716	9930	9413	9184	10952	10468	11092	12731	13611	12777	13043	13562	13314
510	9528	9219	8857	9421	8991	9001	9245	9096	9227	9452	9103	9437	10101	9701	9826	11213	10275	11386	13074	13889	13192	13552	13587	13650
512	9252	9015	8899	9162	8775	8674	9177	8730	9223	9735	8999	9684	10024	9671	9536	11215	10465	11572	12973	13951	13256	13480	13932	13813
514	9195	8724	8945	8867	8741	8717	8889	8755	8938	9136	8776	9424	9651	9355	9432	10892	10185	11036	12955	13277	12603	13193	13274	13527
516	8993	8348	8309	8860	8193	8092	8686	8165	8216	8871	8467	8670	9325	8835	8967	10529	9798	10593	12104	12860	11939	12719	13138	12934
518	8180	7738	7893	8090	7912	7791	8160	7637	7954	8111	8175	8258	8506	8147	8375	9955	9370	9950	11618	12092	11193	11892	12273	12369
520	7593	7166	7352	7195	7445	7248	7426	6885	7507	7607	7428	7790	8040	7634	7985	9093	8401	9009	10689	11357	10365	11100	11567	11179
522	7001	6619	7103	6902	6845	6614	6986	6704	6803	7085	6794	7224	7517	7095	7321	8659	7897	8571	9820	10440	9760	10648	11092	10584
524	6690	6345	6209	6216	6145	6325	6287	6205	6467	6485	6357	6542	6893	6806	6868	7725	7231	7837	8742	9361	8831	9691	9909	9832
526	5992	5845	5921	6227	5997	5730	6052	5810	5862	6093	5840	6001	6550	6360	6296	7427	6711	7378	8326	8766	8432	8997	9326	9344
528	5645	5359	5530	5574	5624	5403	5350	5460	5668	5769	5475	5753	6007	5917	5953	6831	6382	6857	8072	8268	7715	8555	8692	8627
530	5676	5283	5150	5397	5069	5145	5186	5217	5434	5536	5342	5300	5614	5426	5467	6419	5925	6467	7357	7872	7266	7945	8161	8377
532	5080	4863	4907	5035	5053	4747	4981	5003	5014	5151	5106	5111	5393	5292	5212	6176	5659	6011	7004	7263	6990	7335	7833	7778
534	4926	4798	4881	4809	4895	4864	4883	4635	4851	4995	4763	4981	5163	4985	4979	5810	5509	5767	6601	7048	6763	7365	7748	7471
536	4774	4584	4617	4888	4537	4521	4622	4485	4715	4842	4705	4643	5010	4682	4837	5652	5178	5388	6444	6814	6462	7190	7258	7242
538	4540	4434	4347	4547	4384	4230	4663	4292	4585	4822	4363	4689	4844	4658	4887	5284	5098	5422	6230	6567	6248	6915	7187	6987
540	4327	4294	4274	4432	4298	4258	4351	4289	4500	4495	4447	4571	4740	4512	4710	5189	4782	5310	5928	6359	5900	6798	6652	6718
542	4355	4155	4322	4221	4345	4282	4150	4129	4348	4403	4267	4319	4626	4397	4514	5086	4921	5169	6044	6016	5856	6592	6487	6526
544	4333	4075	4086	4317	3873	3977	4287	4018	4078	4159	4146	4504	4486	4307	4353	5108	4447	5076	5766	6135	5774	6381	6550	6430
546	4174	4108	4098	3991	4043	4021	4073	3897	4178	4354	4145	4254	4467	4213	4331	4861	4679	4864	5629	6001	5597	6219	6240	6111
548	4127	4056	3947	3979	3961	3898	4169	3863	4089	4132	3818	4127	4287	4174	4334	4941	4535	4842	5487	5571	5259	5991	6202	5869
550	4201	3896	4007	4005	4061	3948	4088	3910	4060	4079	3934	4156	4207	4124	4065	4606	4468	4620	5216	5438	5331	5925	6055	5784
552	4191	4046	4139	4053	4096	3997	4037	3956	4139	4234	3994	4297	4320	4121	4299	4618	4461	4869	5249	5611	5223	5621	5923	5734
554	4519	4277	4127	4078	4116	4008	4313	4070	4244	4390	4121	4303	4341	4153	4188	4711	4193	4757	5279	5562	5164	5686	5626	5837
556	4516	4273	4223	4425	4415	4181	4460	4229	4628	4370	4333	4549	4560	4434	4383	4954	4344	4957	5196	5346	5108	5436	5814	5659
558	4964	4665	4693	4680	4410	4563	4921	4562	4524	4736	4428	4603	4662	4568	4588	5019	4674	5120	5294	5422	5032	5465	5843	5527
560	5260	5105	5000	4962	5063	5062	4993	4920	4924	5148	4945	5019	5273	4830	4932	5065	4835	5230	5286	5463	5186	5624	5527	5596
562	5630	5464	5494	5734	5434	5475	5489	5548	5463	5706	5485	5685	5648	5377	5470	5638	5254	5415	5533	5784	5619	5594	6037	5764
564	6280	6008	5848	5894	5882	6042	6234	5805	6109	6256	5985	6147	5982	5696	6148	5935	5588	6014	5619	6198	5573	5683	5997	5835
566	7381	6651	6775	6934	6449	6773	6964	6616	6722	6915	6622	7038	6705	6343	6598	6466	6117	6343	6069	6667	6078	5944	6057	6034
568	7941	7439	7440	7426	7411	7168	7653	7030	7769	7530	7084	7605	7120	7128	7253	6888	6433	6926	6340	6673	6226	5988	6320	6108
570	8864	7848	8109	8265	7857	7985	8264	7938	8311	8440	7995	8198	7963	7592	7860	7353	7015	7541	6658	7195	6659	6177	6282	6193
572	9174	8786	8666	8743	8607	8388	9078	8490	8854	9108	8578	8745	8481	8428	8484	7965	7134	7938	7008	7506	6688	6463	6481	6265
574	9609	8805	9301	9177	9016	9351	9351	9092	9294	9494	8890	9450	9131	8425	9227	8378	7601	8342	7426	7772	7287	6421	6702	6545
576	10384	9526	9766	10102	9753	9439	9985	9160	9855	10006	9385	9764	9552	9162	9341	8417	8019	8942	7404	8000	7352	6324	6546	6640
578	10818	9929	9944	10223	10011	9834	10355	9725	10256	10260	9820	10038	9823	9378	9389	8609	8159	8801	7375	7724	7576	6411	6673	6255
580	10806	10171	10255	10109	9932	10179	10366	9762	10129	10140	9984	10034	10005	9474	9495	8700	8487	8874	7308	7962	7504	6358	6606	6290
582	10639	10385	9886	10199	9937	10012	10070	9921	10379	10359	9834	10340	9702	9756	9467	8652	8244	8847	7500	7690	7257	6043	6346	6315
584	10369	9743	10047	10167	9971	9936	10186	9731	10170	10488	9859	10094	9721	9270	9517	8575	8083	8725	7049	7487	7014	6207	6035	6041
586	10282	9516	9711	10072	9469	9360	9968	9271	9756	10079	9248	9821	9560	8883	9043	8342	7620	8669	6482	7276	6771	5778	6153	5770
588	9963	9497	9484	9535	9292	9207	9544	9011	9560	9447	9130	9303	9124	8731	8804	7997	7338	7959	6364	6986	6660	5450	5667	5534
590	9345	8591	8615	8725	8692	8692	8877	8821	8938	8870	8420	8911	8516	7874	8157	7622	6845	7320	5978	6657	6172	5204	5453	5185
592	9228	8167	8435	8580	7886	8041	8616	8040	8325	8229	8054	8554	7920	7550	7730	6972	6624	7328	5555	5949	5636	4862	5101	4869
594	8273	7557	7759	7918	7568	7561	7762	7561	7888	8089	7660	7966	7403	7151	7297	6764	6143	6391	5571	5865	5465	4640	4890	4601
596	7548	7122	7203	7297	7254	7021	7273	6864	7410	7333	7282	7537	7081	6642	6743	5997	5804	6334	4879	5311	4978	4269	4444	4352
598	7097	6797	6798	6722	6729	6710	6588	6557	6729	6887	6436	6806	6531	6163	6220	5685	5273	5762	4776	4973	4720	3973	4359	3898
600	6100	6157	6179	6168	5968	5908	5896	5848	6075	6158	5747	6207	6024	5371	5663	5206	4758	5352	4338	4389	4262	3536	3760	3813
602	5875	5449	5747	5770	5621	5483	5606	5329	5802	5629	5525	5624	5313	5193	5249	4761	4347	4758	3838	3968	3933	3331	3714	3423
604	5473	5112	5346	5144	5107	5185	5183	5076	5034	5210	4827	5072	4987	4675	4697	4669	4113	4204	3729	3924	3480	3094	3306	3175
606	4854	4740	4866	4711	4691	4553	4775	4591	4853	4929	4596	4735	4401	4492	4468	3942	3664	3934	3216	3676	3431	2970	3091	3011
608	4517	4336	4345	4344	4223	4210	4228	4264	4399	4400	4109	4326	4164	4028	3980	3723	3466	3715	3129	3323	3172	2746	2841	2653
610	4167	4046	3985	3981	3957	3781	4011	3987	4120	4187	3943	4105	3792	3742	3824	3659	3206	3659	2899	2988	2969	2540	2597	2659
612	3806	3541	3903	3793	3607	3685	3712	3678	3691	3737	3710	3788	3548	3529	3395	3219	2914	3328	2737	2990	2780	2395	2426	2507
614	3758	3491	3444	3490	3440	3458	3373	3421	3499	3483	3386	3435	3344	3134	3153	2957	2642	2980	2653	2656	2468	2193	2458	2242
616	3528	3222	3367	3304	3089	3241	3102	3070	3173	3398	3246	3457	2963	2993	3034	2994	2623	2848	2326	2528	2365	2311	2150	2198
618	3237	3171	3185	3162	2934	2911	3252	2961	3231	3099	3014	3243	3005	2856	2820	2691	2438	2641	2320	2297	2310	1989	2059	2097
620	2967	2971	3091	2990	2879	2851	2979	2739	2932	3034	2808	2917	2863	2886	2640	2506	2402	2459	2124	2279	2096	1922	2078	1960
622	3056	2627	2830	2931	2881	2786	2836	2855	2796	2861	2679	2782	2728	2571	2636	2499	2300	2344	2146	2204	2002	1840	1863	1901
624	2812	2548	2907	2737	2828	2601	2732	2588	2785	2729	2638	2802	2666	2436	2630	2286	2308	2309	1940	2144	1947	1871	1844	1747
626	2715	2488	2522	2693	2596	2642	2589	2571	2670	2571	2626	2612	2490	2416	2338	2287	2219	2151	1805	2046	1913	1670	1872	1763
628	2549	2400	2422	2636	2590	2505	2644	2483	2456	2603	2342	2621	2521	2419	2239	2250	2089	2300	1871	1909	1876	1562	1756	1657
630	2676	2324	2579	2458	2448	2405	2591	2317	2385	2525	2304	2488	2262	2244	2294	2103	2028	2112	1797	1959	1810	1597	1531	1701
632	2487	2307	2304	2325	2225	2210	2295	2377	2545	2362	2330	2293	2257	2295	2345	2104	1899	2001	1769	1787	1810	1568	1590	1530
634	2343	2247	2438	2194	2192	2255	2432	2369	2369	2324	2096	2352	2034	2012	2059	1972	1854	1867	1676	1665	1723	1403	1604	1415
636	2245	2120	2219	2263	2193	2440	2321	2245	2163	2097	2143	2358	2233	2115	2176	1833	1846	1906	1738	1702	1531	1424	1457	1426
638	2172	2031	2185	2161	2092	2013	2188	2160	2103	2064	2157	2089	1947	2046	2085	1790	1746	1972	1514	1634	1520	1327	1397	1315
640	2113	1985	2147	2151	1984	1918	1967	2073	1978	2029	1911	2078	1880	1878	1911	1834	1613	1823	1369	1548	1418	1279	1361	1314
642	2066	1886	1850	1868	1932	1924	1997	1998	2022	1910	1907	1979	1872	1864	1918	1870	1527	1626	1466	1432	1316	1230	1214	1283
644	2004	1739	1909	1868	1851	1802	1799	1809	1883	1797	1669	1864	1797	1788	1642	1555	1518	1657	1418	1462	1260	1154	1147	1096
646	1670	1802	1911	1871	1558	1690	1800	1764	1714	1757	1658	1778	1571	1491	1696	1500	1420	1422	1253	1347	1294	1104	1107	1134
648	1720	1558	1792	1664	1646	1631	1904	1803	1702	1741	1729	1674	1588	1625	1576	1462	1236	1349	1275	1271	1174	1000	1095	1066
650	1755	1578	1520	1593	1659	1580	1638	1416	1657	1508	1622	1619	1593	1451	1494	1407	1299	1346	1059	1137	1082	1101	965	961
652	1550	1525	1602	1482	1416	1513	1405	1365	1483	1621	1477	1326	1326	1381	1378	1236	1281	1305	959	1158	1005	902	1025	873
654	1339	1350	1380	1413	1404	1469	1285	1248	1311	1492	1362	1429	1184	1345	1265	1198	1138	1177	974	1068	997	916	903	879
656	1373	1315	1434	1303	1351	1307	1353	1302	1346	1396	1262	1217	1255	1189	1113	1207	907	1041	906	968	936	791	872	847
658	1244	1210	1157	1316	1234	1208	1181	1224	1127	1306	1151	1192	1233	1050	971	1100	900	965	947	811	804	720	798	803
660	1084	1144	1179	1192	1121	1145	1155	1130	1071	1191	1044	1159	1059	965	1133	940	946	860	834	861	755	732	724	739
662	1004	1169	1099	1009	1073	1014	1132	1084	1133	1076	1026	1104	948	932	1026	898	815	881	770	840	728	668	659	666
664	1078	1051	914	931	946	969	946	980	975	981	936	1109	897	870	992	851	771	890	741	728	730	698	605	701
666	1039	874	1005	992	843	953	997	928	951	962	970	955	888	820	907	748	745	784	635	726	707	705	625	576
668	953	835	850	968	840	933	835	864	835	852	830	878	899	808	836	693	698	726	625	716	603	599	707	605
670	836	823	711	856	788	824	761	766	754	872	804	848	727	814	873	689	692	639	626	623	586	536	517	561
672	814	874	676	739	768	806	674	784	813	790	841	732	668	742	644	698	670	720	597	683	588	575	553	552
674	763	677	687	651	699	727	799	647	648	724	706	766	818	712	624	640	592	619	591	509	557	497	559	514
676	704	671	707	768	686	685	679	590	697	713	647	652	663	680	740	561	544	623	477	527	534	491	440	482
678	699	667	665	693	670	602	650	626	724	607	666	689	555	653	614	572	579	666	459	486	457	413	412	414
680	661	533	590	601	568	590	604	571	517	615	612	657	577	526	587	576	513	444	473	490	468	486	507	441
682	602	595	593	589	575	511	589	558	492	616	571	540	531	514	559	553	492	513	523	491	423	411	469	457
684	570	547	511	573	647	513	538	493	578	515	541	520	570	543	485	470	428	465	387	439	391	346	369	404
686	602	446	481	436	473	513	543	532	500	535	466	572	527	551	466	448	472	373	392	410	368	459	385	352
688	510	488	439	478	630	519	467	529	505	494	568	493	519	484	442	462	419	403	385	385	437	391	413	378
690	471	474	498	454	475	481	466	469	467	505	498	497	392	492	533	473	406	437	431	337	395	339	373	354
692	521	495	416	452	478	412	434	445	409	430	485	525	398	383	357	413	396	380	358	365	307	317	318	374
694	505	523	450	445	409	376	427	447	447	492	405	402	520	428	298	317	417	391	373	303	376	305	403	333
696	419	392	428	434	377	338	437	442	450	407	362	369	441	425	357	338	358	330	362	382	332	262	338	338
698	396	397	331	398	361	380	402	365	441	474	468	383	425	406	278	355	346	386	292	312	291	328	311	268
700	413	363	412	386	386	296	384	375	379	365	404	392	380	356	328	312	447	377	347	283	284	330	337	328

## Sheet: ed_fig4i
	CoA			AcCoA			dPCoA
1.28e-07	0.88394	0.02145	6.4e-08	0.94598	0.01912	3.2e-08	0.93098	0.02629
6.4e-07	0.90716	0.02389	3.2e-07	0.93262	0.01283	1.6e-07	0.92144	0.01743
3.2e-06	0.91153	0.01997	1.6e-06	0.93	0.04888	8e-07	0.95276	0.02742
1.6e-05	0.92814	0.01479	8e-06	0.93375	0.02869	4e-06	0.9411	0.01658
8e-05	1.02281	0.01267	4e-05	0.934	0.01063	2e-05	0.95164	0.0204
0.0004	1.26087	0.04356	0.0002	0.96101	0.03269	0.0001	0.9692	0.03098
0.002	1.7638	0.02285	0.001	1.01036	0.03058	0.0005	1.21546	0.07412
0.01	2.11946	0.05762	0.005	1.32251	0.05462	0.0025	1.70674	0.03774

## Sheet: ed_fig4j
apo sensor	5mM CoA	100M ADP	100u M GTP	1mM ATP	1 mM Pan	1 mM PPan	1 mM PPanSH	1mM Mg2+	1mM Ca2+	100uM NAD	100uM NADH	100uM NADP	100uM NADPH	100nM n-Propionyl	100uM Butyryl-CoA	100uM Hexanoyl-CoA	100uM Malonyl-CoA	100uM Succinoyl-CoA	100uM HMG-CoA	10uM Lauroyl-CoA	10uM Myristoyl-CoA	10uM Oleoyl-CoA
0.88173	2.13149	0.91151	0.97962	0.94024	0.86914	0.91477	0.91451	0.93369	0.89856	0.91798	0.89748	0.89243	0.95133	0.91807	0.97191	0.92381	0.90351	0.96665	0.90627	1.01685	0.97879	0.99151
0.9064	2.05677	0.90785	0.97298	0.96609	0.90641	0.89848	0.92989	0.87543	0.86637	0.93232	0.91236	0.93586	0.93339	0.98161	0.94574	0.91468	0.96312	0.94827	0.90627	0.97113	0.984	1.02952
0.86368	2.17011	0.96169	0.93306	0.96485	0.89523	0.92233	0.92073	0.88665	0.88715	0.9163	0.93666	0.89908	0.93248	0.88985	0.92985	0.91488	0.96312	0.94024	0.92527	0.99532	0.98072	1.02952
