# Supplementary material for: Probing coenzyme A homeostasis with semisynthetic biosensors
Source: Nat Chem Biol. 2022 Oct 31;19(3):346–55. doi: 10.1038/s41589-022-01172-7 (PMC9974488; doi:10.1038/s41589-022-01172-7)
Supplement: Source Data Extended Data Fig. 5 — Source spectral data. [file 41589_2022_1172_MOESM11_ESM.xlsx]

## Sheet: ed_fig5a
pH=6.8
Wavelength	A1	A2	A3	B1	B2	B3	C1	C2	C3	D1	D2	D3	E1	E2	E3	F1	F2	F3	G1	G2	G3	H1	H2	H3
490	65876	62862	62235	64725	62997	60372	66610	65323	62425	69735	63265	64292	69398	72928	71262	75412	68870	69448	74967	74819	72206	77123	79833	73484
492	60153	57716	56505	59230	57662	55853	61274	59697	58001	65651	61776	60858	64483	70576	69227	71753	65871	65883	71895	70111	68272	72985	72889	71279
494	61316	58825	57773	59893	58407	57510	62277	60548	59865	68328	64555	63735	66582	74198	73461	76493	68933	68618	76072	73049	71461	76222	74603	75223
496	69695	66277	66273	68588	66001	65196	70402	68248	67503	78259	74072	72540	76725	84275	84840	88436	79861	78458	87872	84045	82352	88250	86264	86056
498	78997	74402	74698	77551	73969	73897	79868	77802	76235	88643	83389	82944	87668	95916	97751	101016	91365	89661	101188	96220	94113	100341	98496	97595
500	87657	83586	83128	85645	82397	81585	88840	86100	83574	98957	93603	91500	98129	107104	108539	112043	102349	99601	113713	106823	105386	111857	109506	107729
502	95228	90607	89761	92225	89513	88692	96479	93104	90855	106381	101026	99731	107116	118013	117738	122751	111634	108835	124224	115456	115097	121139	119307	116459
504	100629	97316	95577	97630	95247	94323	101941	100088	96313	113258	107180	105914	113904	126810	125704	130936	119343	116234	131726	123582	122469	129366	127935	125316
506	104842	100083	99420	102271	99296	98500	107109	105658	101620	119092	112447	110956	119952	133034	132859	139081	126189	122086	138048	130238	128209	137698	133888	132792
508	107859	103243	102608	105490	102698	101424	110382	109185	105159	123331	116946	114415	124209	136340	137779	143626	129847	126885	142484	135565	132193	143301	139095	137659
510	109930	104446	103154	107104	103521	102628	112979	108883	107256	126440	119435	116325	126457	138323	139609	147421	132356	129196	145391	138174	134608	146422	141511	139483
512	110429	105630	103842	108235	103658	103603	113398	109309	107413	126538	120538	117454	126458	139154	139942	146930	132367	130366	145941	138827	135470	145643	142307	139965
514	109304	104355	101981	107041	101605	102743	113109	108712	105514	125070	118449	116428	125214	137134	138508	145180	131097	127713	143757	137272	133704	143764	139954	139500
516	106478	101853	100451	104501	99482	99588	109764	106781	102189	121141	116242	113177	121747	133774	135679	141338	127205	124033	141754	134144	131532	140837	136786	135731
518	101170	96609	97243	99225	95986	95361	105332	102046	97977	115070	110579	108751	116262	128276	130241	135674	122208	118978	136839	129156	125668	136219	132780	130412
520	95568	92166	92571	93834	91522	90659	99047	96145	93589	108520	105099	103453	109507	123173	123392	128881	116965	113925	131475	123470	119928	130136	125782	123617
522	90433	85761	86612	87868	87081	85785	93608	90095	87516	102231	98592	97322	104179	115507	116135	121616	110764	108095	121703	116669	112215	122666	118066	116489
524	85628	80707	80187	82270	81202	80359	86581	84362	81903	96507	91667	90908	98256	106794	108673	113578	103452	101239	112672	110114	105262	114499	110471	108918
526	79626	75159	74795	76100	75751	73976	80562	78383	75618	90402	85470	83773	92056	99036	101135	105234	95021	93199	103901	102176	97603	105500	102567	100893
528	73697	70063	70082	71379	70002	69402	74328	73321	71136	83646	78636	78133	84749	91691	92839	96818	88147	86136	97418	94438	91509	98277	95284	94302
530	68669	65183	64887	67044	65086	63934	69503	67963	65661	77679	73348	72265	79432	86518	86201	89680	81872	80194	91156	85870	85323	91302	87560	87987
532	64510	60222	61140	63123	61212	60297	65524	64273	61978	72882	69011	68288	74246	80115	79746	83888	76425	74829	85265	79173	79697	85775	82436	82844
534	60835	56801	57901	58739	57721	56640	61480	60045	58078	68230	64514	64292	69278	74940	75178	78916	70973	69920	79254	73506	73709	79731	76204	77290
536	57511	54935	54057	55438	54705	54709	58140	56674	55479	64086	61396	60749	65332	70752	70941	74870	67232	65842	73888	69684	69728	75273	72737	71968
538	55035	52657	51090	52783	52320	52006	54464	53524	52079	60824	57552	57130	61950	67276	66967	70954	64208	63186	69388	66803	65980	70845	67460	67307
540	52924	50231	48732	50609	49857	49802	51627	51647	50269	57966	55953	53922	59792	64729	63648	67398	61486	59878	66409	63319	62206	67449	64733	63253
542	50581	46948	47354	49104	48129	47168	49535	50385	48378	55497	53782	51602	56199	62351	60903	63965	58366	57163	63652	61287	59130	63930	61497	60924
544	48709	45498	45535	47295	45884	45630	48229	48836	47406	53153	51869	50333	54068	59588	58532	61170	55329	53319	61484	58177	56171	61529	60262	57742
546	46709	44120	44250	46448	45062	43927	47958	46940	45686	51752	48967	48193	51800	56716	56981	58946	53096	51378	58128	56034	54304	58451	57723	56521
548	45907	44080	43692	45507	44054	43132	47127	45470	44397	50279	47126	47898	50226	54254	54496	57054	51674	48903	56076	53558	52145	55635	55213	53936
550	45602	44320	42888	45446	43908	42340	46543	44328	43084	49142	45245	45512	48196	52326	52430	54924	49707	47885	53791	51493	50917	53068	52933	52163
552	45424	44808	42771	45035	43622	42417	45352	44172	42794	47773	44766	44833	46541	50747	49879	52339	47759	46395	52394	49728	48940	51413	50511	49789
554	45980	44880	42662	45269	44620	41946	45210	44308	42773	47241	44242	43009	45752	49551	48829	50356	45658	44927	50404	47656	47516	50758	48682	49000
556	46410	45455	44137	45311	45656	43196	45202	45075	43742	46604	44499	43459	44552	48785	48448	48826	45117	44276	49067	46094	46133	49916	46988	48302
558	48888	46891	45503	47363	46170	44694	46688	46042	44775	46431	44704	43453	43445	49125	48384	48491	44738	43257	48102	44977	44903	48456	47046	46652
560	51293	49134	48128	48809	46520	47554	48486	46885	46721	47010	44403	44247	42489	48514	47975	47928	44586	42859	47759	44976	44463	46997	47373	45722
562	53832	50612	49882	52031	48631	48724	50896	47979	48076	48590	45068	45392	43075	48760	47774	47824	44042	42559	47391	45356	44227	46620	47187	44684
564	55363	52908	52548	54206	51309	50012	52631	50647	49573	50045	46054	46996	44046	47798	47559	47704	43993	42047	47393	46503	44637	46506	46477	44908
566	57053	55324	54625	57069	54189	51891	54349	52196	51192	51052	47703	47996	44772	48355	47319	47843	44276	42502	47219	46508	44034	46621	45675	44621
568	59207	57958	57494	58114	55310	53809	56120	54604	52351	51182	48601	48416	44579	48360	47712	48055	44245	42416	47648	46006	44458	46544	45202	44966
570	61066	60245	58812	59203	57578	55347	58600	54328	53704	51343	49190	48823	44680	49218	47301	47851	43979	42606	47335	44647	44329	46310	44219	44488
572	62685	61644	60416	60873	59002	56763	59324	54779	54391	51966	49356	48872	45132	48801	48500	47836	43397	42310	47489	43563	44066	46193	44396	43747
574	63245	61828	60510	62703	59807	57743	60496	54457	55986	52633	49072	49020	45071	48938	48490	48043	43544	41598	47209	43461	42817	45619	44169	43004
576	64827	61255	61329	63863	59990	59259	59485	55482	56499	53554	48978	48848	44778	48513	49452	48225	43542	41804	47026	44192	42085	44639	44368	43296
578	65574	61107	60967	63723	60099	58949	60114	56816	56321	53052	49540	48968	43768	48781	49325	48341	42791	41086	46002	44031	42140	44383	43364	43015
580	66007	61747	61672	63242	60554	59105	58923	57963	55496	53155	49249	48678	43238	47825	48900	46330	41886	40820	45495	43235	42121	43288	42534	42653
582	65375	62119	60831	62717	59948	58106	58902	57776	55625	52753	48379	48078	42368	47730	48063	45672	40988	39141	44817	41690	41617	44012	42347	40937
584	64213	60664	60389	62254	59482	57263	57644	57161	54885	52080	47250	47405	40924	46292	46397	43980	40837	38414	43549	41185	40684	41975	41270	40219
586	63161	58724	59186	60375	58396	56699	56645	55618	52933	50001	46521	46674	39712	45090	44926	43276	39687	37490	41827	39807	39400	40325	40246	38726
588	60477	55792	56826	57702	56545	54674	54756	53047	49787	48747	44918	45510	37715	42302	43236	41147	38019	36722	39664	38675	37932	38008	38284	37400
590	57311	53889	54441	54548	53788	51920	53020	49375	48246	46626	42464	42995	36061	40204	41571	38905	35459	34075	37993	36416	35603	35705	36157	35024
592	53423	50893	50648	53001	50748	48304	50472	46000	45892	44819	40072	39725	33545	37106	38625	36194	32895	31017	35609	33884	32910	34020	33683	32824
594	49902	48504	47702	50419	47380	45545	46670	42764	42816	40616	37525	36534	31218	34986	35083	33718	30068	28157	33245	30883	31060	31411	30113	30126
596	47049	44887	44375	46527	44322	42545	42686	40709	39561	37027	34645	34227	29235	32209	31821	31014	27245	27056	30774	29070	28515	28944	27749	28524
598	44388	41727	41832	42105	41688	39960	38884	38589	37316	34101	32351	32022	27440	30466	29622	29195	25640	25423	28057	27612	27293	26483	25510	26653
600	40928	38471	39366	38636	39076	37590	36777	36074	35575	32372	30322	30816	26242	28223	28439	27500	24280	24158	26070	26044	24995	24536	24353	25562
602	38617	35474	36461	36390	36827	35509	34713	32951	33167	30841	28654	28874	24316	26929	27154	25910	22878	22086	24383	23926	24489	23843	22890	23318
604	35540	33409	33594	34799	33905	33179	32816	30874	31533	28678	26431	26755	22739	26085	25798	23968	21157	20896	23036	21764	22071	22385	22012	21404
606	34019	31248	31412	32636	31240	30751	30160	29318	28924	26689	24730	24378	20899	24156	23781	21619	19384	19505	21087	20466	20738	20909	20712	19948
608	31711	29426	29219	30533	28459	28551	28190	27722	26360	24602	22643	22245	19638	21946	21585	19548	18208	18377	19151	18941	18847	18837	18739	18553
610	29919	26586	27411	27732	25863	25976	26042	25772	23742	23035	21113	20847	18369	19290	20279	18718	17026	16868	18241	18206	17552	17696	17190	17284
612	28055	24887	24941	25378	24720	23961	23738	24007	22508	21200	19332	19559	17042	18147	18937	17419	15820	15590	17335	16572	15985	16585	16419	16183
614	25641	23110	22647	23236	22536	22047	21054	22314	21267	19086	17635	18435	15464	17175	17715	17183	14834	14566	16426	15530	14656	15620	15509	14596
616	23262	22428	20691	21629	21443	20481	19307	19676	19960	16769	16510	16805	14038	16029	16183	15883	13589	14061	14824	14449	14315	14605	14309	13662
618	20933	20918	19944	20438	19405	18965	18716	18044	18472	15673	15497	15306	13413	14753	14726	15032	12780	13020	13801	13340	13650	13419	12804	12765
620	18936	19228	18733	19112	18497	17843	17727	17021	16738	15051	14979	14328	12771	13327	13118	13259	11929	12318	12834	12276	12908	12303	12190	12394
622	17498	17278	17600	17451	17025	16931	16220	16265	15194	14466	13659	13564	12035	12316	11588	11951	11405	11184	11704	11389	11594	11295	11062	11067
624	16452	16058	15544	16213	16058	15312	14731	15375	13991	13412	12879	12843	10922	11340	10694	11228	10498	10643	10855	10645	10499	10141	10714	9989
626	15293	15325	14814	15019	15377	14183	13978	14295	13418	12422	12339	11928	10374	10385	10473	10798	9594	9887	10292	10254	9608	10015	10327	9093
628	14988	14416	13938	14229	14592	13230	13362	13374	12999	11891	11769	11148	9767	9808	10110	10355	8526	9485	9899	9352	9296	9085	9992	8862
630	14147	13344	12941	13060	13272	12878	12837	12484	12168	11013	11064	9645	9343	9556	9635	9403	8190	8544	9413	8805	8950	9072	9398	8257
632	13848	12656	12500	12484	12023	12194	11972	11540	11556	10677	10172	9065	8936	9496	8966	9039	8269	7777	8783	8156	8488	8235	8532	7964
634	12812	11942	11702	11819	11347	11753	11226	10582	10411	10179	9843	8770	8546	9050	8465	8500	7970	6943	7986	7703	7696	7941	7991	7643
636	11987	11244	11555	11489	11100	11106	9933	9894	9655	9685	8991	8690	7805	8382	8050	8000	7610	6820	7407	7448	7211	7536	7293	7305
638	11543	10166	10777	10283	10525	10228	9497	9538	9010	9042	8145	7963	7126	7774	7998	7345	6917	6350	6794	7005	6926	7216	7000	6550
640	10711	10147	10129	9727	10306	9301	8911	9123	8882	8551	7193	7424	6622	7246	7486	6974	6508	6057	6451	7015	6744	6770	6728	6158
642	10038	9583	8939	9155	9218	8580	8904	8481	8645	7761	6898	7073	6307	6961	6966	6854	5986	5403	5839	6470	6426	6168	6297	5604
644	8914	8866	7954	9244	8990	8174	8101	7959	8086	7170	6843	6909	5798	6098	5994	6405	5587	5245	5634	6268	5609	5688	5567	5623
646	8032	7530	7402	8639	7822	7674	7487	7197	7384	6189	6319	6469	5221	5562	5848	5851	5259	5072	5349	5779	5306	5072	5304	5240
648	7459	6803	7402	7864	7533	6842	6734	6571	6814	6244	5584	6160	4866	5257	5300	5151	4774	5158	5207	5812	4685	4716	5126	5077
650	7353	6707	7175	6591	6795	5940	6237	5906	6335	6238	4792	5664	4751	5782	4581	4432	4297	5206	4853	5984	4037	4757	4710	4685
pH=7.05
Wavelength	A1	A2	A3	B1	B2	B3	C1	C2	C3	D1	D2	D3	E1	E2	E3	F1	F2	F3	G1	G2	G3	H1	H2	H3
480	#SAT	#SAT	#SAT	#SAT	#SAT	#SAT	#SAT	#SAT	#SAT	#SAT	#SAT	#SAT	#SAT	#SAT	#SAT	#SAT	#SAT	#SAT	#SAT	#SAT	#SAT	#SAT	#SAT	#SAT
482	#SAT	#SAT	#SAT	#SAT	#SAT	#SAT	#SAT	#SAT	#SAT	#SAT	#SAT	#SAT	#SAT	#SAT	#SAT	#SAT	#SAT	#SAT	#SAT	#SAT	#SAT	#SAT	#SAT	#SAT
484	3178790	3044010	3109044	3037206	2960936	3169946	3047855	3092069	3094467	3006541	3060380	2997220	3350230	3310536	3288958	3365739	3538307	3407014	3483222	3511934	3388000	3404224	4343523	3414178
486	347781	345374	343979	344804	332796	345658	338056	335071	335690	338669	341552	344982	367134	352774	350432	363920	373871	364273	366854	363441	364277	365196	404293	368606
488	253664	250864	250593	250750	242427	252077	247128	243641	244713	248100	249288	252043	268771	257212	257832	266510	274050	267324	268940	266594	267703	268373	294842	271395
490	84152	82068	84388	82331	81110	82908	83725	80341	82896	85832	84055	85542	91249	85312	91474	93584	93754	94234	95289	93519	93281	95317	97546	98016
492	58077	55425	57711	55745	55316	57758	58059	55054	56849	61261	59127	61158	67601	59981	67578	68472	68705	69303	70795	69688	71068	71430	71064	72648
494	57023	55429	57741	54909	55540	57621	57647	54416	57404	62358	60339	62070	70262	60576	70035	72340	70932	71710	74591	72739	74110	74491	72877	75514
496	64233	61677	63901	61740	62383	65014	65151	60577	64248	70493	68492	71345	80246	68625	80500	82706	82226	82247	85091	82616	85103	84949	82217	86767
498	71193	68962	71319	69767	70054	72309	73653	67875	72330	80213	76298	80166	91017	78006	90824	94457	94018	93049	96816	92565	95800	96400	93536	99332
500	79125	75888	78893	77349	76831	79166	81894	75473	80306	88927	83874	89287	101307	86931	100263	105636	104666	104330	108337	102186	106747	107279	104048	110701
502	85450	82277	85441	82984	83390	85100	89218	82332	87041	97151	91628	96709	110712	94943	108775	114909	113548	113234	118505	111340	116841	116600	112359	120214
504	92055	87953	90820	88054	87310	91574	94580	87466	92808	103100	98477	102873	118074	101290	116069	123066	120968	121084	126745	118473	124466	124194	119532	127909
506	96265	91244	93720	91802	91719	96556	99015	91672	97335	107588	103242	108050	124193	106441	122173	129196	126338	127002	132618	124873	131105	131082	125742	134840
508	98988	93260	95935	95955	94638	99510	101358	93349	99713	110229	106005	110547	126842	109094	126205	133972	129591	131505	136443	128702	136057	136370	129944	139348
510	100109	94246	97854	97363	96671	100489	103355	94930	101296	113034	107823	112701	130233	111282	129086	136124	132632	132527	139679	131865	139646	139040	132831	141643
512	100501	95728	98580	98165	96833	101382	103144	95361	101996	113909	108088	112513	131724	112045	129664	135517	134889	133252	141251	133263	142162	140095	134013	141896
514	99337	95776	97653	96244	95378	100770	101403	94737	102289	113498	106206	111624	131363	111545	128055	133782	134282	132061	140276	131941	139368	137768	134076	140576
516	96349	93178	94516	94090	93533	97900	98539	91683	99046	109397	103469	108273	126004	108693	123967	130543	130646	128977	136028	128960	134568	134067	131705	137588
518	93494	88915	90559	90896	89798	93566	94780	87932	95286	105478	100380	104888	119783	104631	119534	126240	125519	124828	130460	123806	127431	128363	126692	133771
520	89431	83762	86657	85600	84791	88692	90194	83618	89588	100211	96069	99465	114656	99302	114911	120225	118778	118530	123654	117064	121591	121577	120712	127086
522	85544	79567	81964	80272	80097	84121	84288	78941	85327	94911	90779	93657	108974	93355	108830	113376	112016	112669	117350	110834	116132	114396	113221	120021
524	78461	74091	77034	74964	75226	79115	79451	73907	78657	88509	84142	86575	101853	85911	101638	105226	103791	104642	109120	103259	108561	106638	106085	111282
526	72751	68161	70848	70828	70746	74460	73878	68253	73997	82822	78769	80994	94861	79095	94175	97728	96623	96589	101092	95764	100824	99883	98218	103966
528	66564	63491	65991	65510	65277	68753	69380	63890	68611	77172	73365	75852	87750	73004	86969	90984	89309	89959	94063	89612	92525	92888	91259	96228
530	63464	59419	62066	61113	60368	63623	64383	59460	63856	72540	69568	71506	81584	68110	80893	85100	84329	84314	87709	82506	85944	87073	83928	89171
532	59118	57179	58688	57564	56103	58903	60566	56309	60131	67669	64515	66690	75092	64807	75536	79750	79206	79308	82672	77776	80756	81045	78006	82898
534	56829	53691	55447	54687	52863	56815	57227	53358	56928	63012	60760	62675	70544	61188	70755	73893	74275	74528	76047	71405	75620	76160	72703	76924
536	53421	51130	51874	51353	50001	53382	53820	50585	54501	59197	56495	58920	66450	58662	66007	68629	68214	70061	71716	68284	70907	70816	68361	72409
538	52113	48221	49137	48708	47437	50649	51323	47958	51313	55332	54004	55650	62360	55113	61787	64915	64232	65952	67069	64186	66364	67072	65995	67997
540	49325	45961	47338	46865	44934	47608	49117	45544	48707	53112	51448	52536	59444	52113	58252	61880	61240	62524	64185	61333	63210	63215	63239	64975
542	47650	44549	46608	45085	43905	46590	47274	43322	46415	50790	49645	50626	57154	49436	56322	59221	59058	58945	61535	57558	60671	60549	61144	61935
544	45191	43078	45453	43467	43455	45047	46001	41800	45334	48906	47673	48694	55674	47436	53787	56389	55968	56872	59547	55761	58123	58499	57604	60311
546	43554	41902	44026	41814	42104	43980	44775	40776	44050	47075	46361	46962	53772	45356	52403	53900	53188	53557	57267	52857	55121	55684	54812	57882
548	42401	41103	42101	40954	40383	42734	44150	39713	43727	45972	44602	45066	51226	44404	50528	52502	52005	51206	54168	50672	52263	53661	51992	55263
550	42007	40634	42380	40534	39421	43025	42871	38715	42349	45048	43254	44591	49138	43072	49502	50333	51571	49549	51535	48294	49651	50951	50173	52856
552	42131	40678	42323	40820	39747	43140	42082	38548	42010	44807	42442	43770	47631	42230	47568	48855	50250	48241	49530	46565	47770	50867	48218	51131
554	42867	40626	43018	41415	40689	44106	40995	38985	41779	44881	42330	43525	46617	40622	45996	47557	48046	46893	48180	45652	46723	49288	46452	49928
556	43284	42490	43297	42120	41334	44277	41789	39513	42607	44873	41454	43104	46180	39456	44864	46358	45768	45021	47116	44221	45999	47928	45859	47656
558	44959	43471	44629	43276	42688	45535	43261	40099	43180	44650	41241	43276	45202	39202	44886	45158	44064	43774	45694	43440	44739	46053	44818	46751
560	46386	45124	46606	44513	43930	46453	45557	41774	44488	44482	41747	43866	44679	38519	45192	44404	42934	42727	45044	42449	43350	44874	44369	45499
562	48994	46095	48403	46314	46176	49536	47029	43499	46201	45110	43027	45010	44382	38229	45257	44214	42078	42734	44216	41863	42938	44533	42485	44558
564	50786	48342	50499	48390	49100	51472	48434	44509	48694	45456	43900	46147	44061	36819	45047	43815	42516	42663	43739	41206	43274	43593	41332	42857
566	52691	50233	53004	51219	51262	54540	51071	45467	51289	46888	45018	46714	44533	37540	44778	43512	42802	42676	42395	40534	43620	43027	41130	42267
568	54472	51706	54364	53282	52609	55533	53138	46279	52391	47909	45930	46860	44561	37765	44829	43224	43214	42931	42190	40384	43066	41820	40607	42163
570	56244	53217	56484	55318	54092	57289	54331	47743	54405	49400	46728	48013	45409	39506	45380	43334	42530	42472	43019	39939	42349	41307	41001	42321
572	58078	54522	56620	55768	55356	57790	54195	48463	54632	49248	46327	49251	45225	39232	44893	42931	41637	41831	43237	39495	41731	41102	40512	42224
574	58999	55310	57942	56476	55965	59288	54680	50105	55193	49899	46902	49824	45189	39254	44542	42326	40863	40650	42804	38737	41073	40674	40239	41927
576	59160	55352	57973	56962	55908	59358	55550	50525	55602	49844	46851	49941	44231	38087	43789	41821	40149	40259	41638	38595	40969	40537	39420	41465
578	59681	55720	58778	58030	55151	59653	56433	50279	56644	50665	47682	49441	44149	37058	43986	41089	40222	40162	42136	38989	40715	39699	39277	40615
580	59764	55717	59417	59248	55462	59390	56327	49186	57910	50707	47286	49584	43246	37072	43623	40900	40006	39914	41637	38692	40435	39146	38386	40212
582	59913	55579	58721	58490	55575	59333	55987	48664	56625	51013	46799	48898	42582	36800	42908	39228	39680	39524	40853	37936	39548	37958	37878	39842
584	58713	54790	57544	57320	56388	58589	54751	48450	55025	49898	45500	48310	41047	35810	41376	37950	38523	38347	39904	37023	37946	37259	35745	38765
586	58050	53448	55216	55228	54810	57396	53458	48217	52832	48552	44508	47660	40589	33702	40329	36215	37146	36700	38147	35717	35986	36279	35356	36790
588	55715	52115	53477	53141	51797	55240	51495	47137	50933	45802	42722	45932	39086	32045	39037	35634	35557	34371	35779	34286	34255	34542	33494	34969
590	52609	49616	51750	51154	48401	53047	49072	45280	48047	43338	40636	43455	37323	30945	37090	34210	33495	31845	32962	31421	32100	32429	32289	33093
592	48555	47298	48943	47764	45998	49279	45580	41869	45258	40361	38737	39853	35018	29163	34962	32113	31388	29842	30971	29467	30197	30315	29031	31830
594	45980	43916	46159	44703	43995	46358	42660	38957	42223	38557	36686	36783	33622	27528	32145	29530	29372	27997	29192	27832	28109	28786	27313	29709
596	43495	40913	42853	41888	41316	42960	40045	36779	39824	35506	34754	34000	31624	25753	30077	27431	27614	26492	26902	26303	26576	26671	24966	27729
598	41343	38213	40967	39451	39048	41154	37900	35450	37496	33315	32414	32068	29035	23975	27856	25760	25812	24369	25031	24441	25683	25011	23699	25413
600	38720	35995	38558	37310	36411	38730	35106	33249	35553	30162	29400	30877	26891	22521	25909	24029	23569	22767	23402	22244	24060	23107	21572	23633
602	35994	33622	35734	34285	34515	36107	32371	31071	32637	28086	26841	29042	25117	21052	24410	22227	21112	21739	22230	20582	22474	21642	20713	22096
604	33397	30900	33411	32474	31846	33551	29880	28232	30349	26277	24339	26407	23315	20417	22910	20351	19308	20891	20850	19249	20410	20014	19516	20834
606	31014	28595	30774	29967	29656	30916	27844	26767	27985	25532	23257	24693	21309	18510	21795	19150	18557	19780	19103	17468	18998	18477	18354	19651
608	28941	26387	28800	28130	27294	29243	25935	24371	26338	24373	22109	22804	19570	17036	20250	17888	17965	17893	17703	16383	17688	17297	17094	18246
610	26411	25243	26484	25175	24955	27042	24008	22896	24544	22439	20758	22347	17959	15227	18603	16653	16619	16645	16548	14771	16558	15912	15989	16748
612	23630	23483	23868	23284	23761	25526	21969	20839	22972	20369	19349	19951	16377	14394	17411	14909	15304	14901	16228	13961	16126	14986	15235	15190
614	22140	21925	21863	21189	21877	23351	20214	19359	21292	18597	17770	18849	15314	13480	16303	13495	13998	14066	14690	12471	14820	13923	14003	14152
616	20782	20135	19970	20151	20817	21235	19148	17654	19240	17353	16210	17055	15068	12790	14928	12428	13381	12524	13657	11841	13754	13340	12783	13007
618	19444	18688	18784	18826	18323	19056	17591	16273	17502	16042	14915	15873	14139	12346	13484	11987	12207	12338	12143	11150	12049	12575	11836	12120
620	17215	17683	17506	17822	17108	17742	16529	15204	16559	14954	13603	14985	13186	11300	11779	11396	11291	11245	11528	10671	11346	11187	11098	11695
622	15471	16346	16221	16135	15676	16709	15659	13955	15582	13616	12842	14092	12079	10664	10510	10416	10583	10811	10582	9963	10695	10192	10655	11240
624	14512	15333	15139	14952	14358	16111	15126	12870	14526	12770	12167	13517	11218	9824	9842	9554	9926	10116	9818	9392	9829	9259	9851	10461
626	14239	14326	14489	14070	13441	15469	14423	12081	13344	12059	12181	12709	10400	9185	9996	8767	9379	9556	8968	9054	9447	8994	9012	9559
628	14152	13376	13757	13423	12795	14558	12820	11714	12525	11509	11546	11415	9538	8166	10015	8324	8646	8814	8504	8802	8880	8485	8601	8974
630	13296	12390	12773	13014	12259	13338	11943	10975	11833	10608	10628	10564	8961	7192	9356	7997	8146	8157	8422	8323	8578	8024	8124	8905
632	12124	12049	12109	12114	11532	12057	10888	10507	11052	9889	9501	9668	8699	6851	8464	7852	7458	7666	8110	7876	8188	7433	7787	8453
634	11291	11361	11269	11127	10879	11441	10674	9616	10288	9272	8671	9555	8463	6957	7833	7526	7038	7222	7349	6973	7315	6932	7045	7896
636	10893	10811	11238	10375	10494	10941	10383	8957	9607	8956	8221	9002	7965	6806	7439	6971	6818	6734	6749	6389	6683	6341	6336	7132
638	10425	9531	10271	9678	9854	10496	10384	8068	8683	8372	7672	8363	7201	6341	7015	6491	6803	6176	6646	5904	5961	6156	5850	6674
640	9824	8882	9708	9480	9144	9360	9577	7808	8370	7866	7463	7609	6336	5618	6553	5842	6186	6102	6559	5736	5688	5894	5388	6286
642	9404	8608	8717	8861	8705	8522	8885	7820	7736	7180	7164	7375	5941	5078	6281	5327	5582	5376	5828	5361	5636	5678	5062	5931
644	8743	8171	8211	8171	8130	7664	8172	7637	7736	6524	6745	6998	5551	4736	5773	5056	4860	5109	5083	5243	5425	4930	4770	5477
646	8297	7895	7451	7584	7858	7565	7595	7244	7362	6599	6189	6686	5332	4336	5535	4730	4680	4456	4736	5119	5163	4679	4361	4884
648	7207	6972	7171	7242	7484	7193	7146	6388	7186	6150	5813	6140	5099	4201	4988	4388	4542	4427	4474	4763	4580	4426	4265	4505
650	6039	6211	7062	7376	7443	6389	7025	5466	6702	5413	5833	5967	4796	4377	4497	3645	4580	4174	4048	3912	3791	4312	4240	4432
pH=7.2
Wavelength	A7	A8	A9	B7	B8	B9	C7	C8	C9	D7	D8	D9	E7	E8	E9	F7	F8	F9	G7	G8	G9	H7	H8	H9
490	67669	63870	65643	67074	64442	66117	68835	53292	61066	68315	69051	70841	81404	72715	79494	79400	65806	80632	87464	80897	81984	85736	85265	81816
492	66078	62315	62056	65354	62409	62488	66849	55404	61181	68918	68279	70060	79003	73924	77784	83427	70274	82864	88639	83363	84680	87959	86486	82768
494	69558	66152	64886	69319	66204	65801	71933	61306	65823	74782	74290	75552	84500	81309	83353	92546	81043	91804	96831	91837	94242	96661	95746	91413
496	79789	76715	74473	79598	77274	75268	83149	72182	75360	86174	85878	87376	98217	95984	97830	109269	96229	107618	112852	107871	111427	112420	112197	108670
498	90491	87671	83699	90567	87201	85191	95646	82282	85738	98845	98591	99987	112799	110327	111778	124358	111197	124170	130170	123993	129598	130066	128864	125764
500	99462	97646	92657	101062	97254	94403	105964	92467	95249	110418	109717	111172	124904	123005	125994	140635	123248	138570	146377	141009	144648	146740	144701	141548
502	107876	105731	100086	109458	104276	102367	114896	99620	104669	121071	120680	120811	136371	134457	137520	153275	134301	151013	160722	154459	157202	160830	158236	154295
504	115443	112778	106604	116116	112973	110205	122272	106376	111293	129838	129608	129417	145672	143365	146534	164801	144165	161552	172765	165374	167557	173820	169388	165022
506	122331	118079	112763	121157	117950	115695	128276	111176	116350	136785	135905	136759	154212	151639	154304	172618	152079	171080	181343	173496	177965	183478	178031	174217
508	125573	120700	117320	124943	122150	119338	132315	114930	120054	141151	140259	142114	158948	155834	159498	178900	157192	176314	189173	178778	184122	188447	184086	180255
510	126668	122541	119537	127483	123924	119943	134628	117289	121160	143862	141904	144846	160001	159531	163486	183315	159692	179362	192572	181819	187417	190630	188014	184367
512	127671	123492	118341	128204	124489	120127	134265	117376	120232	144497	142905	145516	160845	159737	163503	183040	160189	179674	194995	182211	187169	191214	188848	184123
514	126551	122565	115207	126328	123035	119161	132219	115755	117699	142686	140217	143784	159042	159031	161463	182851	159154	179456	191303	180686	185503	189609	187765	182208
516	123469	119344	112611	123117	119164	116210	129768	110961	115652	138612	138311	140251	156420	154707	156879	178311	155684	175213	186740	176810	181289	185235	183535	176676
518	117557	114609	108204	117497	114052	111288	125081	106551	112022	133707	133030	134652	149550	149001	151032	172566	149869	167779	179119	169690	174140	176427	175799	169886
520	111543	109046	103305	112769	108541	107049	119483	101026	106897	127179	126941	128176	141744	142582	143567	161081	142126	159439	170534	161757	166004	168661	166287	162297
522	104143	101591	96815	106146	102538	101466	111678	95070	99878	119488	118010	119642	132809	134267	135347	151683	133579	150716	160004	151727	156509	159286	156025	154412
524	97368	94800	91070	99487	96660	94969	103367	88297	92973	111065	109346	111284	122815	125443	126383	141140	125140	140994	149613	141017	145850	149696	145760	145229
526	90062	87865	84023	91831	89934	87173	95195	82209	86598	102506	101080	102122	113703	114158	117230	130481	115245	129361	137951	129664	135408	138337	135472	133974
528	84787	82569	78701	85110	82666	80382	87755	76689	81152	94223	93586	95366	106110	106145	108541	119458	107788	119143	127369	120621	124938	126402	125466	122757
530	79262	76169	72650	80177	75342	74436	82688	71698	76492	87587	86910	88567	99458	98551	99427	111629	99780	110205	116888	112364	115715	116582	116319	113819
532	74693	71231	69524	75308	69851	69963	77308	67762	70974	81840	82522	83900	93412	92018	92891	104611	94394	103157	109968	104644	106895	108519	108668	105454
534	69150	66482	65086	70641	65759	65616	72127	63953	65963	77555	76085	78136	86404	85788	86844	97965	87073	96124	102784	97708	98985	103021	101846	98899
536	64420	62718	62182	67165	63582	62344	67169	60087	62094	72982	72083	73433	81020	80375	83029	91159	82230	90767	97266	91673	93613	97253	96175	91900
538	60727	59929	58638	63084	60849	59278	63496	56539	59196	69828	67639	68782	76497	75832	77764	86648	77815	85363	90584	87619	88112	91766	90064	87527
540	58562	57607	55784	60675	58990	56980	61023	53409	56433	66397	65540	66551	72758	71797	73449	81554	73653	80084	86126	82460	83785	85368	85136	83613
542	56933	55413	53262	56785	56545	55483	59400	51168	54354	64126	63014	63342	69718	68133	69367	77447	69902	75821	81469	78374	78937	80977	80475	80000
544	54714	53229	51361	55139	53719	53543	57475	49658	51790	61352	60188	60943	66578	64893	66779	72822	66665	72933	78886	74108	75668	77789	77378	76073
546	53402	51525	50526	53671	51884	51598	54788	48971	49999	59156	57515	57669	64180	62015	64926	70357	64579	70321	75716	71095	73554	75254	73558	72439
548	52560	50385	48749	53682	50188	49495	53449	47870	48668	56674	55379	56334	61354	59610	62638	68803	61706	67927	72114	68607	71341	72536	70348	69766
550	52793	49607	47596	52367	49702	48638	52659	46655	48148	55426	54062	54434	58632	57463	60793	66898	58625	65210	68895	66161	68821	69576	67912	66909
552	52162	49607	46330	51619	49206	49263	53486	46198	47938	54412	53164	53075	56556	55598	58529	63832	56556	63670	65848	64045	65578	66269	65091	63718
554	52475	49809	47146	51469	49707	50217	53240	46512	48021	53316	52136	52708	55071	54176	56586	60288	53894	60818	64464	61667	62880	63316	62841	60674
556	53848	51670	48243	53147	50440	50902	53580	46980	49278	52893	51796	53224	54121	53830	55447	59232	52724	57984	62668	59240	60394	61056	60634	59690
558	55390	52605	50494	54349	52043	52446	54457	48105	50739	52916	52357	53674	52852	53159	54100	58037	50903	55418	60316	57472	58382	59346	58590	57756
560	56816	54796	52856	55763	53917	53724	56125	49645	51930	53476	52951	52806	52409	52238	53383	57378	50610	55091	58665	55215	57146	58029	57801	56493
562	58433	56960	56277	58139	56237	56287	58592	51045	52869	53866	53696	53439	52102	51522	52882	55621	49275	55073	56453	54147	56337	56815	56111	54018
564	61943	59587	58813	61242	58984	58620	60890	52734	54958	54363	54131	54801	51774	50994	52745	54758	49018	54716	55900	53109	55939	55176	55402	53414
566	64689	62290	61684	63909	61496	61400	63202	54140	57103	54816	55126	56794	52219	50736	52493	54070	48466	54027	54778	53220	55573	53833	53909	53153
568	67327	64384	62459	66303	63931	62683	64465	55937	59464	56889	55050	56942	52301	50485	52260	53019	48209	53267	54753	53319	55080	52529	52954	52228
570	68085	66940	64349	69209	65201	63693	65590	57500	60496	57615	56827	56802	52944	50537	52730	52988	47636	52536	54571	53354	54498	52900	52328	52073
572	69825	68259	65308	70397	66183	64821	67046	58819	61253	59209	57040	57760	51884	51223	53043	51654	47773	52007	53879	52553	54429	53119	52524	51294
574	70548	69162	65908	70724	67018	66439	68024	59865	61052	58733	57281	58103	51819	50769	52925	51211	46914	51943	54094	51410	53648	53110	51337	51019
576	71260	68783	66612	70651	67986	66858	68942	60351	61724	58716	56793	58290	50903	50452	52090	50238	46788	51881	53489	50247	52628	52035	51369	50395
578	70587	69681	66356	71432	68667	66656	67957	60333	62307	57978	57188	57262	50904	50032	52120	51076	45642	51506	53090	49488	50663	50942	50287	49689
580	71121	68830	67258	71172	69016	66607	67850	59707	63059	57067	57901	57142	50032	49570	51106	50666	45804	50663	51569	48656	49134	49911	49644	49287
582	70482	69149	66710	70774	68368	66717	67168	58677	62994	56397	57173	56535	49025	49007	50620	50424	44632	49469	49911	47597	47743	48680	48273	47518
584	69313	67782	65688	70874	68060	66924	67513	57558	62143	55581	55999	55979	47776	47276	48844	48015	44107	47351	48926	46699	47095	48162	46921	46156
586	66610	67553	65204	70068	65908	65209	65463	56321	60510	54847	53902	54631	45975	45762	46878	46505	42422	45505	47210	44786	44890	46221	45917	45095
588	64543	65382	63066	67784	63100	62271	62811	54872	57412	53619	51002	52772	44294	43278	44529	43964	40858	44446	44880	42827	43494	44550	43779	43816
590	62978	63300	61592	64433	59800	58809	59081	52653	54241	50882	47603	50093	40594	40987	42783	41974	38564	42202	41788	40103	40870	42174	41009	41232
592	59860	58439	56794	60402	56594	55287	56672	49417	51182	46645	45068	46864	37615	37861	40688	39529	35214	39305	38871	37592	39142	40368	37982	37973
594	55742	54008	52532	56514	53714	52097	52779	46264	48092	43597	42692	43738	34583	35337	38190	36590	32350	36215	36371	34964	36162	37223	34855	34676
596	51475	49461	48822	51802	49726	48214	48693	43110	45416	40445	40530	40444	33761	32977	35223	34297	29547	33349	33632	32236	33194	33850	32708	31653
598	48820	46566	45831	48203	46292	45052	44980	40349	41858	38533	37887	38228	31600	31429	32363	31592	28170	31072	31466	29848	30822	30981	30732	29347
600	46019	43520	42688	45131	43225	41644	42143	37133	38492	35598	35476	36340	29918	29560	29640	30130	26257	28315	30144	27714	28823	29015	29030	27610
602	43027	40457	39455	42106	40514	39107	40264	35345	35744	33483	32511	33746	27536	28162	27394	27894	24799	26769	28198	26123	27213	26966	26329	26702
604	39162	37698	37446	39589	37468	36206	37480	33465	33806	30826	29516	31375	26089	26326	26210	26222	23139	24842	25818	24859	25075	24779	25090	24361
606	37187	35635	34826	36825	34792	34484	35140	31453	31737	28183	27649	28239	24474	24613	24871	24004	21765	22678	23496	23656	22895	23376	23550	22613
608	34824	33362	31753	35026	32415	32187	32384	28418	29944	26250	26213	27297	23383	22471	23568	22473	20311	20708	22556	22196	21413	21473	22414	20582
610	32629	31432	29119	32494	30224	30118	30074	26487	27565	24554	24643	24925	21737	21144	21977	20303	18717	19388	21478	20071	19712	20476	19839	19515
612	29722	28877	26968	29318	27478	28112	27583	24586	25703	23249	22564	23890	20412	19674	20165	18880	17692	18762	19548	18226	18577	19158	18211	18343
614	27549	26718	24996	26154	25727	26000	25904	23116	23217	21192	20697	21569	18182	18092	18281	17220	16346	17961	17820	16776	16756	18237	16754	17027
616	25145	24482	21961	23945	24056	24092	23651	20532	21899	19534	19290	19834	16565	16143	16580	16511	15385	16850	16529	16001	15922	16411	15704	15789
618	22712	22898	20319	22371	22608	21804	21935	18886	20106	18084	17751	18219	14914	14716	15482	15284	14104	15702	15685	15211	14775	14891	14877	14164
620	20493	21381	18776	21037	20422	19970	19902	17506	19139	16776	16148	16805	14216	13627	14526	14230	12955	14204	14402	13900	13862	13465	13867	13550
622	18991	20303	17973	19529	19312	18354	18435	16553	17132	15509	14979	15867	13439	12897	13681	13529	11955	13080	13316	13116	13158	12297	12520	12656
624	18030	19037	16794	18283	17533	17267	16884	15749	16767	14141	14207	14640	12872	12167	12906	12736	11094	12156	12624	11994	12423	11170	11701	12181
626	17013	17196	16078	16904	16671	16076	15869	14416	15307	13116	14137	13451	11848	11340	12110	11980	10488	12014	12479	11350	11526	10897	11061	11059
628	15926	15566	15100	15692	15337	15545	15364	13736	14662	12539	13702	12230	11031	10608	11371	10929	9883	11468	11685	10536	10921	10374	11179	10565
630	15189	14153	14485	14968	14519	14553	14545	12493	13562	11862	12657	11574	10113	10218	10955	10432	9051	10454	10722	9559	10229	10135	10363	9957
632	14744	13493	13623	14545	13732	14457	13595	11577	13080	10999	11651	11061	9436	9953	10071	9838	8439	9336	9338	9105	9720	9260	9565	9892
634	14423	12364	12867	14170	12932	13286	12887	11003	12289	10406	10572	10809	8786	9426	9014	9470	7929	8741	8760	8453	8773	9018	8861	9255
636	13285	11636	12256	12853	12012	12210	12522	10672	11863	10020	9851	10051	8454	8515	8078	8653	7663	8223	8527	8242	7770	8849	8031	8518
638	12404	11154	11536	11704	11478	11007	11719	10430	11490	9488	8998	9885	7942	8003	7743	8294	7260	7970	8134	7771	7235	8223	7746	7619
640	11430	11037	10890	11011	10792	10618	10771	9495	11176	8660	8837	9150	7692	7239	7810	7469	7089	6905	7659	6946	7034	7593	7426	7071
642	11516	10341	9901	10671	10326	10421	9801	8683	9938	7744	8399	8593	6931	6733	7644	6907	6664	6471	6694	6242	6840	6548	7323	6783
644	10894	10237	9210	10327	9289	9459	9181	8197	8905	7253	8267	8006	6477	6165	7158	6500	6272	5687	6451	5645	6423	6185	6414	6208
646	9989	9501	8617	9567	9055	8460	8749	8144	8034	6852	7533	7591	5987	6027	6534	6153	5568	5297	5913	5572	5717	5892	5680	5618
648	8529	9265	8276	8762	8656	7674	8651	8156	7787	6819	6940	7014	5439	5830	5922	5801	5366	4842	5758	5416	5343	5585	5288	5449
650	7586	8463	7882	7630	7984	7466	8330	8115	7179	6895	5610	6057	4585	5586	5575	5223	5411	4691	5410	4807	5135	5281	5620	5868
pH=7.4
Wavelength	A4	A5	A6	B4	B5	B6	C4	C5	C6	D4	D5	D6	E4	E5	E6	F4	F5	F6	G4	G5	G6	H4	H5	H6
480	#SAT	#SAT	#SAT	#SAT	#SAT	#SAT	#SAT	#SAT	#SAT	#SAT	#SAT	#SAT	#SAT	#SAT	#SAT	#SAT	#SAT	#SAT	#SAT	#SAT	#SAT	#SAT	#SAT	#SAT
482	#SAT	#SAT	#SAT	#SAT	#SAT	#SAT	#SAT	#SAT	#SAT	#SAT	#SAT	#SAT	#SAT	#SAT	#SAT	#SAT	#SAT	#SAT	#SAT	#SAT	#SAT	#SAT	#SAT	#SAT
484	2752169	3016687	2929252	2847252	2579227	2646753	2740882	2696960	2635692	2753240	2688020	3187872	4194161	3860771	3441310	#SAT	4248547	3650989	4766384	#SAT	#SAT	#SAT	4735604	3959089
486	322540	348013	350605	331492	300766	319168	333979	324809	313454	334777	322352	361893	427440	409998	385372	788310	445243	405271	485820	526597	520635	603453	478693	438386
488	237120	254301	256557	243193	221240	234231	245361	239270	229845	247098	237921	266227	314309	301297	284034	561352	326707	299665	355467	382449	379964	435739	350814	323075
490	85530	88844	86354	86451	79516	81889	87517	86042	80609	91607	86507	95882	110039	107740	102598	145644	113104	110654	119130	122254	124288	131350	120168	115613
492	64119	63696	62357	63374	61457	61452	65858	64186	60766	70633	67458	70648	84190	81412	77579	96099	85753	84746	90427	90193	91153	93540	88563	87327
494	68234	66755	64448	67162	64836	64557	69487	66787	65343	75885	72552	73962	87637	86106	81156	95757	90976	89951	95808	94730	93433	96702	91557	91852
496	78458	75841	73273	76377	74395	74636	79996	76612	75499	88290	85054	84298	100356	98304	93767	107218	105732	104547	111400	107961	106422	110635	105551	105785
498	89160	86350	82374	87467	82779	84447	91430	86348	86702	101998	97739	96033	114328	112079	107380	122292	121006	119801	127289	123910	121530	126662	121342	121085
500	98033	95025	90364	96275	92198	94044	101771	95902	95926	113628	108225	105636	128337	124592	119347	136154	135206	134263	142313	138770	136623	140263	136128	134798
502	106445	103046	98577	104778	100200	100644	110393	104814	104163	122452	117002	114567	139908	135893	129691	148761	146609	146563	154639	150408	148640	153427	148025	148353
504	113711	108982	105407	111196	108653	107102	116663	112229	110501	130504	125664	122502	148924	145120	138903	159386	156450	156424	165783	159489	159424	163816	159327	157727
506	120052	113705	110860	117227	114381	112194	122780	118140	116181	137615	131664	129303	156124	152470	147131	167815	163630	164528	173818	166797	167795	172042	167966	166298
508	122705	117146	114853	120838	118054	117890	125829	121629	120616	142530	136517	133541	160368	156423	152221	174210	170055	169979	179965	172544	174613	176886	173519	171747
510	123994	119653	116497	122547	118762	120120	128528	124209	123621	144591	137822	135283	164346	159172	154578	177825	173501	174546	183554	176916	179058	181165	175649	175822
512	124214	120984	116826	121861	118975	120391	129324	125430	124263	144086	139489	136194	165787	160574	154818	179796	175397	174481	184434	177963	180005	182875	175420	177654
514	123287	120224	115062	121233	117293	118479	127869	123584	121830	143356	138359	134884	164849	158881	153463	177817	174553	172895	182068	175987	178398	181688	174335	175544
516	119537	116379	112147	118259	113884	116224	124952	119951	117888	141002	135014	131109	162423	154582	149861	173878	170423	168633	176557	171965	172571	176512	170547	171123
518	114132	111244	107292	113912	109027	111990	119250	113927	112543	135521	129550	125478	155890	147209	144168	165925	163601	163076	169004	166427	164855	171863	164524	162376
520	108850	105267	102431	108267	104021	105089	113307	109588	107188	128040	123301	119290	148428	140406	136832	156845	153895	154941	160552	159522	156801	163532	156014	155397
522	102868	99775	96134	101919	99448	98060	107017	103150	100887	118933	116458	112674	138784	132089	128648	146285	144700	145550	150700	149936	147167	153712	146710	147082
524	95741	93793	89722	95108	93254	91042	99465	96895	94138	111815	108942	105054	129236	123224	119065	136696	134322	135268	140754	138734	137230	142353	136525	139354
526	89033	87287	82373	88219	87103	84569	93390	88561	87262	104335	100290	97755	119629	114230	110099	126339	123718	125053	130319	128623	126507	131417	126837	128856
528	82164	81268	76943	82423	80022	78690	84943	81389	80784	96054	92699	90441	110038	105658	101683	116993	114626	115370	121307	118636	117781	121454	118314	118131
530	77234	76270	72296	76833	75385	73559	79037	75455	75760	89366	86358	85084	102683	98622	96070	108356	106113	106386	113259	109929	109427	113326	110908	109364
532	72412	70907	67320	71470	70093	69257	73688	70847	71417	82678	80070	79719	96158	92154	89988	100307	99334	99904	105263	101337	102949	105556	103349	102442
534	68337	66022	62747	67001	65994	65342	69344	67507	67129	78715	75218	74720	89695	86336	84760	93290	92541	92336	98177	94798	96321	98997	95727	96811
536	64040	61206	58826	63931	61333	62113	65795	63803	63554	74699	70519	69224	83718	81082	78983	87932	87567	87690	92557	88835	90931	91784	89883	90271
538	60431	58375	56289	60582	58356	59265	62431	60600	60433	70909	66329	64715	78732	76496	74862	84482	83021	81456	88091	83437	85073	86493	84131	83494
540	57789	55891	53913	57682	55292	56682	60715	57827	57720	67170	63441	61929	74850	72115	70258	80545	78831	77735	84344	78363	79588	81777	79241	78652
542	55685	54401	52389	54928	53584	53706	58765	54987	54526	63482	60837	59562	71142	68539	66299	76599	74781	73979	79146	74820	76302	77733	74958	74928
544	53567	52165	50639	53334	50518	52169	57034	53916	52335	61471	58787	56709	68777	65079	63160	72548	71127	70928	75650	71730	72467	75592	72193	72349
546	52116	50721	49054	52023	49272	49610	54155	52203	50672	58720	56348	54986	66061	63374	60486	69059	68254	67846	71756	69963	70377	71615	69713	69579
548	50563	49762	47479	51732	48354	48811	52723	51004	49966	55599	54157	53520	63748	61699	58821	65726	65427	64440	69530	66736	67457	68689	66869	66652
550	49818	49437	47180	50121	47917	47714	51038	49305	49595	53774	53597	53227	60943	59028	56644	62689	63447	61791	66145	63858	65951	65297	64131	63413
552	49812	49372	47476	49784	47708	47143	50614	48772	48964	53120	52625	52386	57886	56258	55542	60559	61175	59885	63665	59913	62663	63067	60662	61179
554	50611	49256	47529	49628	48350	47154	49547	49315	48955	52949	52387	51030	55822	54148	53687	58323	59231	57357	61452	58082	60018	61020	58231	58642
556	51690	49497	48142	51335	49669	47963	49366	49830	48921	52241	51817	49854	53743	53123	52344	56213	57515	55373	59426	55904	56907	58337	56039	56491
558	52382	50329	49386	52265	51127	49872	50314	50548	49832	52199	52319	49585	53503	52400	50511	54018	55701	53212	57029	54830	55192	56675	54794	53657
560	53761	51834	51805	53962	51789	51608	52161	52236	51040	53223	52865	50141	52813	51562	49924	52565	54181	52121	54566	53100	53622	55211	52836	52217
562	56352	54312	54696	56061	54705	53538	54904	54839	52422	54274	53140	50608	53247	51134	49472	51756	52338	51344	52999	52458	52135	54168	50792	50701
564	59135	56810	56079	59321	56933	56569	58139	56553	54991	54366	53872	52054	52276	50933	49492	51340	50762	50070	52401	51284	51414	53293	49125	49577
566	61649	59352	57349	61738	59282	58333	60258	57911	56392	55185	54756	53200	52689	50111	49968	50576	49981	50482	51704	49910	50276	51923	48453	48391
568	62612	62079	57191	63408	60516	60668	61138	58643	58180	56038	56097	54512	51580	50672	49619	50407	49955	50151	50108	49313	49877	50679	48416	47604
570	63618	63137	59146	64928	63076	62289	61185	60213	59685	57597	56321	54874	51964	50329	49528	49778	49576	49915	50374	48163	49868	49765	47554	47534
572	64841	64799	60488	66406	64462	64315	61935	61348	60698	57836	55954	55091	50885	50392	48544	49758	48906	48477	49625	48325	49607	49072	47573	47590
574	65824	64559	62674	67288	65897	65082	62848	61502	61508	58171	55987	55004	51680	49972	48186	49280	48480	48442	50534	47295	48990	48539	46649	47193
576	66711	65169	63777	68311	65425	65389	64117	62687	61837	58549	56772	55338	51396	50266	47996	49008	48316	49032	49369	47193	47652	48008	46295	46780
578	67027	64814	64591	67806	65212	64746	64699	62916	62497	59339	58205	55918	52078	51220	47967	48263	48351	48377	48802	46419	47540	47926	44770	46196
580	66902	65146	64234	68311	65417	63877	65333	64086	62871	58953	57433	56236	51322	51261	47415	47820	47585	46990	47046	45758	47112	46890	44228	45833
582	66593	66206	62912	67886	65707	63596	64678	63990	62664	58358	55783	55130	49934	49849	47321	46694	45358	45377	45434	44740	46337	45507	43443	44663
584	66869	65001	62199	67796	65278	64076	63800	63358	61917	56269	53903	54406	48040	47262	46405	45885	43705	44699	44267	43471	43942	43554	42432	43365
586	65816	63689	60634	66129	63823	62955	62405	61065	60607	54703	53361	52562	45866	45192	45099	43778	41708	43115	43083	41937	41957	43249	40690	42046
588	63627	60972	59209	63659	60969	60993	60844	57850	57822	52554	51733	50420	44192	43274	42873	41289	41273	40570	40449	39851	40031	41507	38931	40029
590	59689	58611	56200	61135	58383	57119	58124	55192	54537	50766	49370	47216	42072	41322	40347	38774	39150	38054	37989	37652	37232	39309	36555	37577
592	56058	54711	53789	57791	54880	54052	54788	52417	51009	47560	45631	43865	39715	38455	37923	35840	36340	36364	35482	34770	34856	35720	34454	34310
594	52282	50512	49778	53652	51021	50422	51078	49314	48052	44184	43216	41515	36419	35744	35332	33676	33495	34246	33674	32912	32476	33116	32172	31761
596	48859	46529	45813	49048	47886	47635	47564	45817	45581	40491	40051	38447	33592	33810	33359	30681	30645	32113	31465	30226	30709	30425	29784	29419
598	45550	43472	42026	45773	43893	44310	44226	42517	43523	37734	37134	36824	30812	31193	30935	28943	28641	29687	29287	28629	28505	28578	27579	27223
600	42857	40835	39649	42390	41407	40913	40883	39078	40761	34696	34138	33441	29006	29760	28700	27583	26225	27437	27481	26396	26121	26419	25798	25337
602	39559	39057	37368	39610	38763	38016	38083	37225	37653	32340	31827	31693	26881	27299	26615	26376	25046	25449	25623	24742	24438	24699	24521	23858
604	36972	36674	35095	36794	36662	36094	35232	35111	34333	30643	30204	29465	25450	26125	24877	24657	23307	23503	23720	23014	22978	22612	22364	22740
606	34111	34227	32965	34613	34204	33878	33036	33356	31671	29226	27922	28210	23887	24023	22716	22710	21844	22208	22166	21518	21313	21289	20723	21119
608	31957	31633	30740	32719	31635	31140	30979	29556	30091	27116	26095	26237	22258	22411	20947	20691	19772	20282	20568	20149	20048	19503	19065	19486
610	29139	29702	28827	30173	30030	28391	28876	27462	28092	24519	24250	23937	20280	20489	19916	19267	18494	18565	19051	18970	18678	18239	18408	18632
612	26857	27562	25805	28020	28142	26078	26608	25625	26307	22280	22839	22086	18877	19039	19041	18001	17270	17466	17651	17369	17643	16631	16927	16916
614	24557	25326	23587	25795	26072	24205	24404	24148	24059	20970	21566	20235	17367	17625	17724	17002	16234	16306	16283	15985	16489	15980	15778	15753
616	22820	22665	21704	24079	23414	22811	22361	22245	22024	19270	19832	18740	16110	15829	15713	15925	15004	15533	15221	14587	15052	15031	14753	14282
618	20927	21077	20610	21623	21591	21107	20887	20131	20613	18097	17825	17494	15085	14634	14157	14675	13773	14110	13975	13478	13860	13751	13864	14152
620	19509	19244	18951	19663	20129	19462	19377	18985	18990	16414	15741	16450	14159	13692	13260	13489	12559	13392	12986	12302	13105	12545	12654	13187
622	18235	17889	17237	18244	18649	17672	18161	18025	17815	15327	15133	15805	13054	13329	12321	11951	12003	12252	12312	11478	12327	11368	11456	12094
624	17776	16269	15987	17261	17251	16644	16482	17101	16337	14225	14482	14758	11949	12280	11405	10944	11317	11634	11807	10463	11435	10999	10561	10955
626	16267	15765	15513	16366	15478	15726	15227	15880	15257	13451	13832	13484	11256	11516	10583	10687	10787	10697	11186	10140	9962	10229	10006	10051
628	15436	15475	14485	14892	14810	14740	14555	14365	14153	12978	12610	12330	10578	10853	10326	10033	9876	10003	10515	9885	9517	9874	9530	9401
630	14267	15120	13742	14179	13980	13889	13935	13002	13352	12013	11548	11252	9789	10141	9995	9584	9371	9164	9480	9585	9174	8908	8907	9016
632	14322	13967	12679	13579	13448	13861	13115	12525	12708	11839	10789	10987	9222	9417	9463	8844	8973	8838	8795	8872	8902	8383	8526	8741
634	13355	12838	12194	13422	12100	13228	12263	11932	12050	10822	10141	10414	8745	8806	8833	8593	8367	8241	8268	8127	8353	8193	7644	7970
636	12528	11674	11644	12634	11361	12650	11307	11573	11293	9957	9969	10140	8548	8701	8012	7868	8135	7725	8165	7598	8187	8142	7342	7427
638	11451	10940	10683	11500	10629	11226	10509	10512	10668	8866	9469	9257	8065	7963	7093	7166	7382	7093	7740	7153	7532	7643	7093	6768
640	11198	9903	10109	10613	10220	10581	9959	9814	9985	9055	8806	8629	7615	7205	6776	6646	6661	6567	7027	6497	6749	6692	6852	6918
642	10450	9386	9397	10113	9839	9703	9668	9820	9278	8883	8090	7493	6845	6856	6515	6522	6302	6169	6339	5789	5885	6348	6428	6689
644	9851	8389	9144	9465	9237	9195	9252	9100	9118	8526	7358	6937	6351	6589	6502	6234	5819	5916	5684	5315	5505	6206	5625	6493
646	8713	8367	8626	9018	8573	9101	8633	8768	8743	7427	7259	6637	6018	6494	5918	5830	5850	5469	5478	4805	5324	6015	5412	5484
648	8083	7685	7808	8302	7872	8661	8019	7726	8577	6688	6878	6961	5718	5646	5474	5209	5143	5205	5141	4782	5303	5478	4797	4894
650	7348	6891	6670	7427	7605	8034	7642	7422	8141	6040	6932	7334	5351	4822	4784	4711	4826	4937	5121	4741	5679	4941	4071	4677
pH=7.63
Wavelength	A7	A8	A9	B7	B8	B9	C7	C8	C9	D7	D8	D9	E7	E8	E9	F7	F8	F9	G7	G8	G9	H7	H8	H9
490	71637	69506	71496	70283	69342	67674	70946	69445	69148	74587	72061	74732	82733	78721	76230	87314	80892	82839	85735	88583	83869	86559	83961	80175
492	73071	69699	73370	70938	70397	66927	71584	69425	70063	76478	74228	76805	84703	81011	79930	89576	86011	86637	89338	90835	85873	90000	85078	82449
494	80064	75635	80856	77408	76207	72543	78299	75882	76573	84767	82208	84939	93806	90027	89270	99095	96668	97120	100525	100737	95674	100539	94255	91965
496	93268	88326	94317	90842	89379	85062	91813	87697	88845	98863	96984	99521	110766	106940	104878	116773	113478	114316	119599	119211	114140	118755	112052	108116
498	105754	100866	108979	103451	102004	97925	105138	100635	101922	113284	111715	113364	126985	123410	121767	135388	130049	131511	137840	136983	132230	137171	129441	124644
500	117868	113729	122086	115823	113890	109052	117747	112566	114254	125256	125095	126966	142746	138898	137017	151660	146310	146573	154098	154067	147845	153444	144995	138865
502	126734	124257	133919	125454	123461	118420	127255	123183	124628	137324	136551	138250	156408	151545	149599	166077	160766	160098	169631	167763	161706	166442	158364	152224
504	135403	132559	142829	133858	131073	125148	135904	131868	133961	147487	145668	148724	168137	161896	159075	177670	172468	172302	181245	179553	173438	178026	169270	163439
506	141248	137785	149921	139392	137537	130846	142447	138430	140627	157082	153968	157005	177224	169904	167941	186943	181793	181994	192018	188041	182708	187718	177807	172484
508	146579	141633	155118	143773	142067	134887	146308	143192	147599	162404	158886	162386	183849	175562	174563	194730	188824	188816	198671	194499	190051	194263	185349	178136
510	149139	143050	157796	146072	144479	138834	148044	145965	150144	164570	161818	165686	187119	178750	178094	198016	193616	192836	204634	200026	194097	197634	188376	181318
512	151199	143783	158704	146814	145012	139912	148561	146089	150778	163281	160691	165650	186838	178725	178231	200784	194241	195005	206684	202731	194909	198465	191080	182347
514	149962	140946	155803	145336	142718	138071	148489	144119	147325	160706	156896	164139	185068	178611	176035	197822	191657	193056	204439	200270	193143	197884	188865	180913
516	145775	138222	151352	141552	138022	133638	145570	139476	143914	156490	153152	159391	180370	173391	171513	192971	185990	187798	198920	194536	187741	193486	185569	176637
518	138622	132443	144330	135315	131430	128624	139815	134135	138188	151635	148307	153637	174234	167161	165026	184111	178698	178924	190601	185929	180738	184964	178216	170265
520	131313	127316	136727	128747	124067	121949	132296	128831	130874	143656	142972	146124	164445	157679	157435	174409	171347	170878	181648	177396	171085	176009	169387	161870
522	123143	119105	127892	120902	116983	114633	124012	121559	121671	134591	134469	138344	154467	148866	148737	163937	161193	162218	169792	167066	159676	165608	159915	152292
524	114862	111632	119340	113114	109166	106626	115281	112925	112379	124674	125130	127845	143436	139035	139429	153099	150159	151668	157438	155555	149128	155322	147777	141406
526	106787	102570	111575	103541	101711	99209	106384	103605	104558	115979	116731	118534	133709	127462	128120	143175	137085	139583	145320	144166	136356	143780	137026	129346
528	100095	95333	103928	96553	94288	91262	99006	96191	96663	108566	108621	109393	123087	118103	118736	132852	127659	127937	134515	133404	127271	133211	125843	120057
530	92995	88484	96638	89841	88607	84893	92015	89361	90452	101191	101114	102622	114959	109985	110137	122903	118819	118922	124914	123841	117678	124686	117515	111905
532	87003	82929	90454	84718	83032	79714	86782	83267	84962	94764	93156	95612	106108	103971	103274	112445	110714	110691	116647	114107	109852	115573	109107	106060
534	81813	78450	84798	78948	77825	74696	81080	78218	80544	87564	86091	88395	99678	97778	96781	104420	102860	103161	108651	105839	103252	107860	101986	99653
536	77565	74269	80308	74422	73252	69942	75785	74424	76890	82202	81482	83133	92853	91468	89613	97801	96591	96924	102412	98785	97273	100373	95511	93291
538	73798	71179	74934	69866	68813	66577	71266	70398	72493	77161	76302	78710	87590	86095	83666	92774	90906	91924	95069	94345	92589	94432	89538	87880
540	70507	68298	72046	66549	65849	64159	67615	66763	68756	73829	72746	76101	83170	81746	78485	87521	86224	87172	91412	89004	87503	89167	84315	82346
542	67676	65835	68884	64240	63535	61674	65526	63611	65392	70738	69050	72089	78940	78039	75049	83114	81687	82395	87275	85183	83277	84840	80526	78520
544	64886	62748	67806	62629	62573	59770	63454	61484	62775	68401	67294	68148	75571	73547	72205	79414	78960	78525	84323	80227	79659	80962	77012	73554
546	61788	60342	65183	61861	60278	58117	62382	59166	61068	66128	65005	65815	72309	69775	69844	76108	75400	74712	80514	78491	75164	77209	74119	70568
548	60710	58372	63911	60020	58360	56628	60863	57601	59301	64194	62672	64187	69459	66741	67398	73454	71976	72120	76462	74879	71537	73503	70808	67440
550	59348	58010	61696	59045	57204	55871	60708	56919	58437	60985	60767	62955	66345	64366	64567	70946	68404	69122	72677	72363	69086	70443	67579	64538
552	59439	57155	61928	57573	57817	55561	59809	57149	57900	58996	58874	61427	64045	62496	62425	68056	64608	65948	68915	67448	66486	67064	64719	61386
554	59205	57309	62330	58657	58344	56096	59776	56478	58110	57429	58829	60081	61799	61340	60515	65087	61776	63296	66370	65444	63875	64204	62423	58417
556	60166	58181	63525	59721	58523	56505	59168	57286	57743	58014	58931	59719	60501	60166	58788	61611	59698	61001	64336	63204	60609	60716	60443	57222
558	62049	61087	64812	61607	60025	57744	59943	57678	59271	58473	59396	60068	59439	59023	57330	59849	58381	59364	62149	61737	58114	58588	58153	55526
560	64636	62257	68021	62819	62087	60292	61933	60147	61398	59741	58883	61480	58826	57342	56586	58383	57975	57945	60533	58689	57155	56519	56491	53984
562	67113	65389	70718	65534	66164	62424	64060	62708	64898	60655	59004	62727	57676	56576	56519	57251	55969	56194	58487	56843	55787	56496	55011	51860
564	70286	66969	74080	68535	68586	64480	66282	65864	67272	62194	60688	63242	56877	56490	56612	56245	54717	54604	56751	55173	55202	55623	54092	50408
566	72963	70205	76816	72996	72442	66869	68390	67900	69659	63015	61638	63494	57070	56513	56017	54921	53426	53219	54726	54319	54135	55197	52118	50373
568	75305	71891	80542	75501	73547	68783	70960	68956	71647	63803	62768	64710	57162	56288	56248	54300	53832	52534	54937	53576	53094	52980	50539	49512
570	75995	74241	82605	78462	75300	71533	73248	70334	72827	64517	62782	64682	57357	56022	55578	54033	53657	52835	54652	53460	52821	51807	48476	48622
572	77653	75345	83990	79535	76121	72464	74451	71657	73627	64603	64138	65628	57215	56065	55387	53464	52868	52999	54335	53170	52263	51145	47971	46819
574	78709	76388	85208	81328	77033	74413	74719	72662	74401	64240	64658	65835	57811	56610	55115	52909	51340	53207	53433	52440	51722	51324	48021	45699
576	80547	77081	86756	81500	77320	74274	75783	73196	75999	64801	65151	66780	56924	56298	54467	52221	50487	52896	52425	52110	50425	50840	48905	45559
578	80530	78557	86510	80876	77700	74592	76734	74135	76460	64848	65456	67219	56390	55634	54093	51830	49623	51725	51643	50926	49271	50024	48393	45447
580	80735	78682	86867	80595	78623	74060	76602	74334	76238	65336	64934	67429	55288	55013	52912	50945	48892	50767	50337	49681	47922	49767	47414	44773
582	79623	77063	85183	79986	78103	74157	75087	73744	74948	63881	64040	67173	54659	53766	51777	49262	48547	49067	49355	47880	45972	48492	46369	43925
584	79276	74930	84517	78858	77240	73455	73487	72853	73555	63309	61196	65061	52914	52971	50962	47605	46767	48051	47681	46580	43908	47089	44612	42144
586	77285	72066	81857	76314	75509	71631	72363	71903	71890	61225	60006	62157	51801	50931	49696	45843	45566	45850	44985	45052	42160	44641	42542	40550
588	75036	70807	80399	73379	73846	69717	71943	70062	69846	58984	57441	59769	49625	48056	48577	44384	43197	43568	42801	43345	40645	41927	40680	38075
590	70670	67459	77396	69580	70191	66229	67675	65704	67208	55694	55019	56323	47246	44764	45391	41953	41803	40770	40748	41118	38513	39285	38608	35699
592	66216	64217	73000	65879	66636	62391	63531	61980	63436	52660	51271	53279	43395	41725	42549	39803	39305	38092	39122	38579	36053	36486	36071	33313
594	61254	60313	68123	62194	62745	57860	57751	56975	59213	49872	48369	49204	40401	40042	39471	37210	36742	35434	35483	35585	33840	33880	32565	30540
596	56885	57415	63824	59095	57514	53942	54450	54246	54800	46487	45164	46714	38409	37641	37206	35110	33486	33530	32413	33084	32306	32110	30016	28830
598	53451	53598	59907	54546	52821	50869	50614	49834	50954	43948	41984	44208	35545	35319	34699	32329	30459	31171	29613	30871	30319	30292	28113	26959
600	50618	49158	55470	50237	48671	47848	47283	47628	46927	40593	39009	40855	32681	32246	32056	29104	28875	29122	28842	28700	28173	28828	26053	25818
602	48003	45534	50718	46337	46495	44375	44523	43327	44329	37740	36534	38359	29353	29970	30339	27070	27549	26375	26797	26558	25986	26863	24456	23438
604	44787	42500	47301	43995	43118	40656	41519	40238	40836	34966	33884	34887	27952	27572	28136	25538	25815	24601	25669	24582	23900	24514	22553	21925
606	41157	39190	43726	41073	39991	37712	38756	36548	38226	32371	31913	32728	26537	25660	26118	24223	23580	23152	23445	22435	22361	22796	21112	19692
608	37606	36385	40817	37511	37023	36243	36326	33954	34886	30642	29487	29455	24964	23572	23396	22501	21712	22311	22350	20900	21202	20640	19634	18854
610	34543	33698	37703	34187	34897	34281	33518	32267	33177	28121	27497	26838	23614	21986	21506	20614	20602	20815	20527	19349	19628	19096	18027	17532
612	32204	31406	35466	31375	33174	31420	30986	30503	31245	26395	24965	25190	22463	20339	20432	19474	18700	19398	19290	17971	18048	18225	17042	16759
614	29658	28656	32658	29745	30144	28084	27772	29109	29010	24292	23849	23435	20886	18961	18957	18003	17593	17690	17253	16553	16284	16291	15837	15397
616	27798	26402	30197	27444	27858	25290	25612	26209	26512	22539	21780	22188	19347	17522	17840	16322	15914	16493	15772	14994	15536	15434	14770	14722
618	25660	24878	27429	25218	25245	23831	23438	23577	24728	20498	20004	20409	17349	16680	16200	14938	14863	15199	14291	14344	14093	13990	13889	13610
620	23688	23294	25106	23697	23795	22773	21875	22033	22773	18487	18004	19590	16361	15906	15498	13773	13179	13926	13594	13549	13214	13943	12627	12518
622	21486	21767	23665	22514	21772	21419	20675	20529	20982	16628	17509	18072	15163	14297	14350	13231	12640	12912	12245	13088	12240	12764	12023	11381
624	19793	19342	22091	21305	20266	19531	19833	19132	18767	15418	16681	17255	13639	13083	12897	12414	11555	12172	11598	11853	12180	12084	10897	10437
626	18243	17498	21345	19937	19291	17810	18486	17877	17720	15085	15327	15768	12743	11959	12517	11675	11005	11324	11147	10847	11246	10756	10725	10003
628	17614	16395	19338	18843	17864	17078	17369	17024	16753	14580	13797	14935	11449	12057	11616	10634	9836	10742	10863	9915	10654	10074	9989	9461
630	16585	15927	18625	17690	17082	16368	15633	16454	15997	13524	13333	13925	11497	11214	11152	9727	9667	9951	9930	9111	9911	9176	9463	9029
632	16238	15255	17234	16547	15845	15378	14635	15145	15057	12475	13101	13237	10752	10391	9789	9103	9124	9427	8878	8905	9081	8738	8360	8100
634	15197	14284	16509	15440	15170	14356	13620	13852	14799	11838	12712	12195	10405	9025	9013	8616	8954	8468	7841	8419	8119	8355	7989	7438
636	14398	13791	15495	15133	13930	13132	12864	12912	13714	11647	11456	11172	9853	8745	8214	8197	8063	8380	7354	8205	7422	7543	7665	7319
638	13125	13393	14987	14503	13138	12641	12255	12347	13215	10857	10558	10304	9249	8412	7506	7636	7680	8088	6969	7345	7051	7335	7304	6869
640	12355	12791	13885	13745	11665	11831	11853	12000	11956	10342	9701	9750	8619	8563	7368	7110	7075	7572	6903	6967	6979	6725	6489	6513
642	11689	11573	12392	12197	10603	11293	10976	11323	11703	9970	9411	9538	8102	8045	7440	6645	6427	6793	6297	6479	6323	6498	5775	5394
644	11361	10167	11413	11111	9884	10627	10380	10234	10675	9277	8932	9085	7396	7543	7112	6019	6105	6222	6081	6508	5932	5774	5269	5159
646	10898	9447	10798	9725	10062	9909	9506	9649	10224	8214	8207	8764	6695	6715	6505	5825	5815	5791	5825	6100	5218	5560	5038	4980
648	10014	8722	10362	9575	9541	9290	9119	8769	9066	7496	7523	7978	6077	6249	6130	5873	5444	5348	5702	5741	4781	5175	4910	5303
650	8766	7782	9894	10088	8285	8409	8522	8030	8234	7574	7140	7548	5996	6136	6151	6395	4386	5316	5057	4880	4174	4561	5023	5346
pH=7.96
Wavelength	A10	A11	A12	B10	B11	B12	C10	C11	C12	D10	D11	D12	E10	E11	E12	F10	F11	F12	G10	G11	G12	H10	H11	H12
490	72478	69831	68510	69649	68256	69499	69590	69408	71459	74066	71513	76292	78838	79911	78547	85303	86559	85799	91788	85738	85613	87587	85300	90509
492	70263	68133	66715	68322	66797	68035	69502	68897	68981	74367	72912	77101	82804	81541	81519	87981	88541	88593	95358	88648	89014	91526	88311	92146
494	76004	72669	70555	73737	71594	73118	75128	73826	74113	81622	79348	84254	92165	89664	89867	98465	98371	99141	106213	98858	99591	102618	97981	102173
496	88749	83857	81487	85479	82509	85138	88274	85888	86636	96066	93687	98215	109111	105418	105140	116723	116359	116576	125755	116119	118603	121383	116060	120536
498	100994	95915	92235	97246	94435	95902	101045	97270	98794	110833	107553	111577	125793	121203	121617	135473	135710	134153	145014	135663	136961	139613	134155	139153
500	111540	106116	103660	107303	105397	107099	112960	108252	109733	124302	121326	125191	141676	135893	136157	151642	152365	150441	163155	152293	154677	158130	151269	156102
502	119931	115465	112444	116631	114866	116219	122489	117694	118770	134435	132354	136694	154879	148809	148251	165858	166667	165473	178775	166894	168764	172381	165697	169022
504	128218	123628	120179	124948	124177	125661	131300	126325	127582	143926	140596	145883	165156	159692	158108	176549	176886	177310	191463	179088	180263	184927	177502	179673
506	134028	131056	126586	131968	130487	131013	138400	133729	134894	152102	147513	152937	174885	168642	167146	187672	185194	187683	202980	189792	190073	193697	186686	189766
508	138895	135307	130785	137066	134114	134627	143205	138680	139828	158482	151812	158512	180675	173993	173658	193588	192122	194992	208874	194972	197636	202486	193705	198317
510	140366	135802	132771	139860	134997	136765	145652	141700	142166	162190	154879	162050	184107	176892	178083	197931	196599	198911	214282	199439	201157	207635	198364	202577
512	140309	135427	132219	140079	135290	138367	145465	141750	142731	162831	156094	163580	183010	178082	179056	198140	198029	199021	214935	200525	200232	209573	199634	204072
514	138621	134425	131812	138277	133603	137244	143949	138727	141763	159662	154715	160999	180977	176693	177467	196206	196854	196289	214576	200710	198204	207622	197428	202500
516	134785	132594	129003	134159	131085	134044	139765	135042	138402	155507	151573	157920	176257	173861	171244	191178	191663	192277	208968	195245	193781	203611	191441	198321
518	130099	127772	123732	129196	125906	127683	135045	129344	132366	148871	144560	151345	169855	166617	163036	183315	183704	184560	200971	186922	187449	195262	184442	190023
520	123525	120836	116556	123906	121201	122988	127088	123610	126684	142608	136901	144884	160625	157931	155514	173856	173868	175869	190683	177485	177462	184402	174256	180387
522	116510	113869	110475	116162	112765	116071	119255	115829	119113	133696	128948	135855	151287	147301	147662	163608	163489	164169	179702	166373	167637	170747	165232	170256
524	108663	105312	102608	108523	104554	109391	110714	107909	111390	123846	120775	126353	140838	137551	139785	152658	153025	152014	167637	155035	155483	159308	153743	158712
526	100422	98116	95235	99208	96381	100450	103582	99547	102421	114445	112160	116761	131005	127455	128205	141576	140176	139898	154548	142513	144309	146772	143077	147636
528	93957	90151	87355	92193	89684	92548	96542	91585	94850	106198	102488	108380	120672	117180	119007	132196	129030	129984	142326	130864	132656	137179	131367	136881
530	87912	84377	82159	85757	83399	85325	90070	86196	88517	99313	95514	100699	112882	108334	109594	121644	120079	122034	131915	121201	123248	126550	123109	127405
532	83493	78101	77091	81189	78120	79381	83481	80786	82551	93293	89139	93208	105175	101510	101682	113755	112260	114104	122705	113218	113450	118661	114036	118174
534	77527	73382	72245	76446	73383	74517	77738	75846	77230	86920	84647	85724	99765	94957	94201	104969	105192	106336	114279	106975	105327	109497	107149	109623
536	71864	69683	68225	72611	69894	70871	72834	71528	72982	81857	79001	80195	92536	89835	88440	99251	99001	98826	107261	100375	99832	104064	99306	101380
538	67247	66058	64984	68796	65599	67864	69801	67909	69288	77201	74257	75918	86690	84102	84118	92055	92732	92209	101636	93672	95742	98100	94442	95010
540	64066	62675	62705	66075	62952	64229	66431	65233	66288	74131	70354	72785	81590	80218	78919	87680	88155	87165	95422	87791	90532	94043	89111	90379
542	62130	60470	60397	63071	59976	61903	64043	61633	64047	70177	67226	69289	78080	75872	75136	83409	82659	83475	90152	83312	84974	88079	84814	85501
544	60756	58375	58549	60045	57697	59321	61525	59529	62132	66788	64920	66673	75296	72469	72784	80565	79152	79989	85870	79271	79868	83532	81102	81972
546	58884	57455	56905	57728	55722	57840	59758	57476	60131	64026	62036	64630	72893	68328	70318	77220	75551	76556	82380	76620	77431	79801	77519	76740
548	57622	56106	55528	55887	54747	55849	57704	56502	57660	62548	60210	62757	70379	65113	68460	72525	72461	72773	78799	72805	74559	76648	74323	74317
550	56262	55609	54520	55160	54387	55224	57824	55194	56032	61107	58255	61484	67163	62579	64810	69600	69818	70378	74842	70526	71578	73502	69880	69569
552	55274	55771	53574	55447	54100	54903	57467	55138	55071	59991	57639	60408	63148	61015	62792	66597	66968	67206	72339	66958	68389	70412	66677	68292
554	55318	55096	53978	56905	54512	54982	57346	54882	55174	58671	57084	59665	60421	59165	60115	64167	64323	64610	68749	64398	65497	66310	63922	65781
556	55745	56111	54291	58050	55883	56320	56433	55909	55442	57787	57039	59084	58530	58006	58136	61563	61499	60975	66537	61743	63513	63445	62064	64255
558	58559	56400	55840	58841	58263	58243	57375	56989	56933	57908	57201	58116	57727	57283	56722	59622	59431	59304	64099	59684	61124	60000	59671	60814
560	60825	58992	57258	59528	59532	60623	59262	59572	58750	58192	57736	58007	57321	56098	55131	59035	57668	58007	61660	57648	58560	59501	57465	58232
562	63041	61199	59850	62515	61630	62818	62005	60524	61261	58752	59254	58659	57146	55007	55018	57906	55522	57732	59154	55155	56953	57972	55040	56429
564	65193	64139	62410	65361	63500	64848	63875	62581	63363	59094	59698	61210	56420	54306	54314	55978	53988	56646	57382	53443	55677	58115	53628	55456
566	67764	66068	65688	69229	66434	67013	66416	63991	65881	60090	61088	63149	54957	54983	54229	54864	53643	55358	56513	53250	54127	56539	51609	54540
568	69715	68174	68282	71506	68322	68560	68435	66812	67536	62089	61041	64409	55386	55319	53561	54118	54221	54389	55627	52815	52833	55051	51387	52627
570	71445	69395	69684	74004	69716	70614	70189	67416	70060	64262	61577	63864	55801	54779	54145	53641	53709	53658	55061	51667	51788	52755	50451	51378
572	72256	70225	70979	74830	70997	72310	71537	68093	71870	65757	61571	64305	57235	54144	54382	52863	52692	53706	53447	50002	51542	52198	50273	51090
574	73742	71674	71642	76407	72372	72913	71162	69357	72894	65954	62254	64798	56711	54021	55397	51670	52171	52871	53304	49808	50448	52026	49821	51246
576	73738	73099	72558	76907	73389	73947	71879	71246	73023	64870	62658	65439	56387	54177	54525	51298	51958	52261	52070	49228	49837	51631	49409	50733
578	74197	74240	72429	78561	74198	74376	72342	71726	71912	64604	62632	65332	55736	54278	54727	50350	51130	51572	52147	49011	49492	49925	49198	49301
580	74130	73384	72682	77075	73378	74927	71235	70254	71150	63946	61864	64735	54765	53104	53215	49398	50128	50317	50766	47897	49124	49032	48087	48355
582	74073	72743	72746	77262	72970	74061	70905	70379	69996	63635	61133	63903	53908	51797	52923	47636	49101	49299	49321	46761	47088	48051	47379	46888
584	72721	71899	71576	75095	71310	72413	69728	69624	68946	62573	60842	62865	52719	49973	50699	46502	47923	47371	48708	44958	45314	47010	45241	45424
586	70617	71121	69011	73583	70077	70359	70112	68099	67176	61174	58264	61350	50898	48830	48718	45189	46247	46709	47741	43198	42803	44715	42946	43523
588	68703	69017	66357	70842	67630	68187	66680	64814	65010	58855	55736	59186	48161	47166	46941	43821	43096	43941	45515	41189	40829	42718	40658	41913
590	65360	65242	63196	66682	64743	65847	63469	61761	62250	55689	52339	56323	45036	45146	45332	41916	40388	41943	42123	39569	38404	40009	38145	38876
592	61136	61099	59576	62846	61248	62497	59546	58220	59892	52440	50006	52419	42513	41841	43169	38695	37631	38118	38542	36798	36049	37499	36015	36413
594	56271	55812	56426	58180	57911	57744	56552	53852	56834	49146	46983	48701	40012	39460	39033	35571	35737	35978	36194	34755	33582	34519	33351	33649
596	51571	51881	52732	55549	54431	53245	52527	50163	52862	45657	43667	45359	37961	36263	36508	32488	33694	32677	33357	31869	31669	32048	31586	32072
598	49156	48073	50358	51834	51005	48900	49425	47195	49584	42728	41266	42119	35232	34079	34591	31002	31376	30310	31376	29603	29857	29816	29560	29589
600	45703	45300	46372	48296	46996	45877	45828	44800	45511	39659	38547	39608	33066	31430	32687	29078	29070	28403	29169	27498	28204	27184	26834	27709
602	43717	42106	42771	45145	44211	42485	43126	41454	41995	36868	35787	36939	31098	29479	29660	26908	27358	26655	27594	25938	26225	25340	24829	25626
604	39622	39842	39269	41889	40797	39948	39687	38928	38414	34847	33270	34974	29158	27576	26653	24804	25430	25397	25331	24486	24036	24030	23025	24027
606	37315	37576	36488	39254	37669	37124	37373	35507	36068	32851	30567	32062	27157	26151	24352	23178	23484	23789	23799	22931	22376	23155	22041	22511
608	34195	35163	34561	35891	34809	35414	34257	33107	33948	31408	28795	29663	24667	23977	22790	21777	21361	22160	21999	20737	20615	21466	20602	21053
610	32506	31857	31961	33887	32701	33408	31963	29985	31483	28517	26652	27582	22573	22798	21557	20465	19987	20259	21328	18760	19564	19594	19494	19636
612	29919	29294	29647	31454	30342	31282	29837	27979	28979	26252	25414	26081	20115	20972	20444	19593	19194	18500	19946	17670	17806	18443	17938	18052
614	28234	27025	27767	29005	27686	28771	26759	25212	26573	23853	23245	24014	18192	19688	19159	18158	18008	16862	18589	16407	16523	17212	16435	16374
616	25996	25278	25524	26635	25144	25974	24518	23619	24699	21429	21161	22218	16684	17514	17706	16645	16111	15075	16583	15386	15008	15851	14647	14955
618	23855	23339	23163	24885	23156	23937	21718	21416	22783	19575	18835	20231	15718	16265	16163	14847	14584	13643	15056	13810	13936	14118	13907	13901
620	21861	21880	21190	22927	21601	21883	21507	20208	21450	18587	17534	19074	14903	15251	14866	13857	13013	12631	13867	12933	13257	13593	13312	13561
622	19915	20754	19770	20770	20239	20367	20095	18664	19717	17795	16242	17359	14226	14419	13753	12792	12220	12730	12445	12288	12557	12858	12582	12726
624	18550	19353	18713	19361	18914	18774	19323	17560	19047	16820	15455	16357	13231	13301	12670	11684	11361	11830	11530	11520	12064	12061	11446	12054
626	17439	18549	17414	18061	17560	17795	17141	16386	17988	15241	14823	14907	12237	12484	11782	10700	11057	11238	10868	10817	11127	10894	10351	11143
628	16570	17129	16576	17071	16245	16738	16072	15484	17096	14222	14014	14237	11226	11596	10861	10134	10248	10295	10454	9897	10255	9993	9891	10309
630	15608	16192	15811	15452	15260	15279	15031	14566	15998	13269	13361	13353	11152	11103	10443	9835	9380	9980	9529	9175	9510	9360	9302	9645
632	14641	15263	14865	14957	14148	14075	14159	14175	14841	12024	12113	13301	10673	10228	10023	9489	8756	9444	8811	8573	8815	8821	8778	8665
634	13482	13901	13905	14590	13235	13715	12836	13111	13884	11365	11634	12242	10230	9830	10017	8804	8501	8605	8213	8195	8371	8486	8032	8219
636	13117	12836	12878	13648	12712	13409	12082	12833	12700	10652	10735	11534	9661	8956	9532	7938	8280	7709	7801	7660	8028	8116	7417	7790
638	12229	11650	12332	12697	12064	12884	11653	11724	12086	10625	9988	10392	8766	8562	8644	7308	7890	7098	7537	7196	7426	7452	7083	7504
640	11615	11763	11637	11683	11439	11776	11413	11273	11315	9925	9251	10165	8347	8158	7779	7201	7416	6770	7254	6865	6809	7046	6653	7241
642	10602	11365	11099	11057	10655	11096	10755	10297	10833	9231	8760	9617	7525	7476	7454	6901	6761	6721	7062	6578	6159	6510	6230	6541
644	10156	10807	10513	10388	10643	10460	10077	9733	10038	8850	7983	8927	7312	6769	7454	6498	6346	6129	6359	6131	5630	5962	5610	6182
646	10032	9593	10098	9687	10116	10244	9301	8953	9555	8322	7603	8173	6523	6011	6919	6057	5821	6092	6102	5601	5388	5393	5080	5580
648	9528	8769	9019	9518	9212	9537	8662	8422	8690	8223	7250	7768	6171	5786	6296	5811	5677	5684	5869	5169	4996	5059	5006	5400
650	8594	8209	7277	9204	7704	8280	8035	8003	7856	8349	7025	7587	5905	5637	5443	5170	5437	5288	5914	4855	4596	5062	5314	5264
	6.8		7.05		7.2		7.4		7.63		7.96			6.8		7.05		7.2		7.4		7.63		7.96
														normalization
1.28e-08	1.67652	0.01347	1.67116	0.02256	1.77955	0.00199	1.83456	0.01995	1.82729	0.01732	1.85694	0.03384		1.07865	0.00867	1.0752	0.01452	1.14494	0.00128	1.18033	0.01284	1.17565	0.01114	1.19473	0.02177
6.4e-08	1.71316	0.02163	1.69278	0.04985	1.79585	0.00479	1.82997	0.04505	1.84155	0.03128	1.82655	0.01262		1.10222	0.01392	1.08911	0.03208	1.15542	0.00308	1.17737	0.02899	1.18483	0.02013	1.17518	0.00812
3.2e-07	1.90952	0.02794	1.83804	0.09045	1.95666	0.03212	1.95723	0.01652	1.95523	0.01978	2.01992	0.02342		1.22856	0.01798	1.18257	0.0582	1.25889	0.02067	1.25925	0.01063	1.25796	0.01272	1.29958	0.01507
1.6e-06	2.39784	0.02426	2.26077	0.02762	2.50219	0.04504	2.41933	0.02901	2.48935	0.0309	2.51439	0.01902		1.54273	0.01561	1.45455	0.01777	1.60987	0.02898	1.55656	0.01866	1.60161	0.01988	1.61772	0.01224
8e-06	2.89065	0.03487	2.99078	0.02784	3.20508	0.01146	3.18916	0.07831	3.33318	0.07329	3.34643	0.01536		1.8598	0.02243	1.92423	0.01791	2.0621	0.00737	2.05186	0.05039	2.14451	0.04715	2.15304	0.00988
4e-05	3.16897	0.01155	3.32128	0.00651	3.54827	0.0662	3.6931	0.04073	3.8818	0.08093	3.96065	0.04295		2.03887	0.00743	2.13686	0.00419	2.28291	0.0426	2.37608	0.0262	2.49749	0.05207	2.54822	0.02764
0.0002	3.1958	7.60404e-05	3.40545	0.04951	3.76183	0.04555	3.8562	0.05121	4.04725	0.01971	4.15992	0.06314		2.05613	4.89232e-05	2.19101	0.03185	2.4203	0.02931	2.48102	0.03295	2.60394	0.01268	2.67643	0.04062
0.001	3.32657	0.05617	3.51155	0.04667	3.78244	0.03958	3.8904	0.07152	3.99797	0.04482	4.18305	0.05506		2.14026	0.03614	2.25928	0.03003	2.43357	0.02546	2.50302	0.04601	2.57223	0.02884	2.69131	0.03543

## Sheet: ed_fig5b
pH=6.8
490	109798	109143	110219	114850	113246	115066	113042	110963	109252	117510	114002	115539	125582	124726	124424	132188	106707	130899	115110	126525	114368	152392	129807	129117
492	95153	93640	92114	96865	94976	95892	95718	93976	92848	100210	96827	99212	115771	108128	106954	124770	111233	117047	119817	135132	119865	157350	138995	136952
494	106620	103335	101735	105675	104970	104732	105973	103952	103134	111141	108353	109426	133275	121254	118913	144503	131937	130426	141563	162022	140742	185651	166718	163383
496	124918	120593	119170	122922	122669	122394	123753	120482	121494	129393	128298	129414	158995	141410	140180	172582	158599	154715	170426	194851	168643	222721	202005	195637
498	142245	138629	136477	140666	139939	140381	141174	138190	139416	148753	147326	148382	183607	162112	161300	200349	184428	177134	198243	226568	195493	259061	235273	226665
500	158928	155430	152883	158409	154768	157605	157696	154742	155046	167259	164168	165653	206922	182379	181332	225586	207510	200429	223787	253713	221631	293729	265514	254851
502	173143	167106	166272	173297	168912	171561	172621	169684	167578	183084	177770	179771	226184	200032	197256	247631	227823	217465	243225	278062	241611	323182	290007	277903
504	185224	177395	177445	183744	181011	182205	183989	179809	178472	194966	189132	191248	241371	214633	210600	266931	241402	234574	260306	299848	260286	348084	312068	298995
506	194650	186127	185112	192828	190917	189622	192686	188441	188434	203750	196375	199996	252302	224715	220800	280784	255556	247248	275629	318340	273554	366758	329314	313715
508	199760	193116	190527	199171	196283	195550	198436	194534	195283	210063	202267	206177	259976	232300	227524	291662	263925	256915	285223	329387	283198	380189	340402	326277
510	201635	196377	192522	203489	198432	199070	202918	198795	198070	214353	206691	210664	264895	235613	231943	295796	270284	261349	289815	334759	287831	386901	347260	332286
512	200715	195655	192665	203759	199450	199432	204089	199545	198928	215477	208190	211969	268115	237677	232043	297491	270735	262454	289711	335881	290457	389909	349533	335691
514	198107	193405	189498	200157	197220	195409	200602	196388	196085	214262	205894	209309	265880	235639	229609	293854	268180	260965	287919	332222	287740	384747	347094	332955
516	191962	187588	184566	193736	191353	189527	193855	190204	190761	208443	200977	203385	259134	231139	222713	286947	260597	254134	280205	323375	279040	375495	338295	324466
518	183400	179678	177671	185681	181188	182847	185262	182216	181678	199751	194260	194260	247984	221190	214846	276218	249662	243191	267419	310253	266253	359016	323824	312458
520	173834	169841	168951	177376	172072	174146	175368	173492	171911	188891	183805	184485	235860	209021	203977	261632	235747	230204	252617	294527	252368	341429	307434	295965
522	163964	159339	158377	166451	161416	164666	165067	162869	161876	177842	171540	172411	221865	196436	192464	246460	222599	216795	235903	274100	236514	319416	287508	279411
524	153296	148231	147261	154480	150895	151571	153130	150326	149822	165130	159008	161227	204608	182710	178227	229054	206937	202863	220328	254535	219938	297263	267085	257565
526	142323	137104	136579	142012	138382	141310	141999	138647	139328	151966	147126	149476	188335	169728	163935	211336	191014	188192	204231	234890	203231	273012	246434	237496
528	131283	127264	127436	132262	127987	129660	131235	128614	129161	140139	135781	138700	173418	155384	150815	194850	175423	173772	190674	217297	188505	253260	226831	216838
530	121512	118501	117925	124104	119728	120367	121929	120529	121221	129326	124734	128678	161533	144132	139474	179839	162196	160645	175460	200344	173366	233788	211169	200313
532	112973	110949	109796	115932	111776	110904	113668	113724	112804	120672	116823	119660	150129	134023	131187	167413	151855	149289	161598	185078	160522	218018	195552	185418
534	105556	104047	103440	108119	105837	104004	106037	106853	105106	113428	109831	112128	141116	125432	122933	156141	142841	139247	150070	172378	149256	202225	182153	172737
536	99898	98328	97384	101024	99606	99514	100460	101690	98413	107483	104041	106021	133882	118366	115609	146178	134227	130195	141502	162910	139786	189370	170333	163228
538	95570	93743	92279	96257	95582	95050	95738	95400	93851	102655	99023	100904	127161	111525	108320	138617	126185	122583	134194	154251	131874	178267	160790	154261
540	92618	90093	87409	92926	91572	90314	92263	91349	90522	97498	94040	96599	119920	106523	103531	131640	119038	116603	127726	147175	124723	168941	153589	146200
542	89313	86688	84497	89921	87921	87140	87530	86958	86732	94896	90565	93109	113889	101418	99024	126176	114071	111151	122294	140578	119066	160478	146440	138311
544	86216	83552	81822	87390	84678	83890	84706	84419	83783	90602	87742	89216	110307	98010	96167	121147	109375	106777	117340	135760	114273	152108	140285	131619
546	83778	81815	80547	84859	82285	82582	83060	81977	82245	88666	85830	86723	106990	95649	92572	116541	105598	102658	113042	131130	110253	146012	135111	127206
548	81983	81429	79660	83751	81552	81079	82201	81625	81667	86156	83141	84487	102687	92148	90187	112540	101426	99336	108661	125354	106471	140401	129038	121813
550	81668	80829	80083	83499	81517	82168	82269	81499	81678	85558	81736	84837	99065	90525	87862	108733	98801	95922	104508	120559	102842	136951	124322	118556
552	81968	81506	81365	85063	81583	83685	81948	82187	81260	83987	81923	84684	97980	88270	86920	105829	95722	92889	99929	115884	100277	132393	119425	114187
554	84595	83316	83268	87027	83163	85495	83452	83537	82885	85238	83628	85018	99458	88076	86454	103139	93776	90941	96494	113065	97882	128630	115865	111762
556	87578	87327	85654	88820	86208	88225	86179	85863	85925	86279	85285	85691	99791	87909	86250	101450	91997	89389	95421	109568	96038	124263	113480	108576
558	92125	91988	89464	91916	91679	91630	90328	90085	89965	90957	88093	88220	99807	88343	87180	99670	92141	89022	94548	108538	93932	121423	110525	106395
560	97642	97039	93973	97219	97862	98362	95499	94757	94526	94305	91176	92537	100973	89936	89429	99954	91719	88988	94063	106070	93452	118658	109386	104718
562	104734	102935	100267	105001	104659	104286	101429	100387	98782	99818	96069	96754	103348	92143	92457	99622	91559	88687	92773	105462	93138	118250	107138	102756
564	111894	108141	106750	112041	111481	110606	107643	106273	104458	104094	99729	102316	106433	95259	94841	101608	92444	88298	92559	104680	92361	117771	106768	101491
566	117361	114576	113023	119066	116877	115140	112209	112110	108892	108718	104506	106208	109075	97641	96952	102159	93217	88935	92475	106122	92212	118133	106087	100189
568	121132	119591	118401	123588	121646	119740	116382	117893	114627	113099	108314	109874	112419	99253	97564	102890	94586	89822	93091	106460	92786	116383	104963	99520
570	124743	123879	122102	127228	124586	124184	120146	122474	118795	116641	112062	112187	115285	101040	99260	102475	93541	89969	92808	105646	93145	115147	104594	99444
572	128489	126094	125484	129513	127916	127650	124566	124638	123663	118498	114298	115753	116358	103609	99421	102469	93891	89096	91780	103930	92641	113987	103081	97881
574	131430	128313	126397	131652	130905	130357	126741	125818	126687	120269	115615	118949	117631	104655	101838	102262	93266	88911	90662	102417	91675	113917	103035	98123
576	133600	129706	127759	132764	132835	131251	127562	126845	128344	120577	116219	119708	118186	104884	100906	102088	93520	89503	90153	102218	91051	113111	101678	97566
578	134840	131964	128300	134082	133484	131118	128185	129093	129843	120823	118154	118404	118870	103401	101870	101936	93324	88913	89447	101980	89495	112518	100720	98663
580	135718	130167	129906	134341	134018	131155	129793	129531	128492	119202	118204	117732	117500	102245	100577	101358	92201	87916	87884	101541	88304	110993	98352	96731
582	135251	129627	130415	135024	133262	131459	129654	128334	128595	119180	116938	117630	116472	101023	99654	99820	90459	86103	85935	99685	86165	108861	96411	93285
584	134253	126180	128570	133802	132506	130019	128869	126005	126173	118471	114007	117267	114173	98785	98721	96854	87184	84546	84525	95700	84078	106242	93734	89284
586	130705	125688	125818	131295	129325	127622	124698	123897	123453	116987	111327	113907	110381	97017	96075	92539	85056	83582	81957	92613	80266	102854	91064	86375
588	127340	123083	120693	126598	125096	123728	121288	121316	118671	111739	107756	110968	105089	93454	93645	89112	82032	80255	78419	88448	75763	98753	88174	83640
590	120475	119684	115944	120630	118814	119563	116085	116138	112966	105612	102755	106099	98728	90331	88609	86005	77644	75774	73121	84583	71134	92512	83258	79245
592	113099	112894	108873	114892	112561	112779	110815	108855	107398	99853	96683	100837	93265	84730	82997	82431	71947	68680	67305	77954	66733	85429	76938	73734
594	105046	104551	103083	107462	105268	105893	103497	101114	100140	94513	91286	92926	87841	78723	76970	76593	67707	64141	61890	72070	63353	78147	69501	67804
596	98999	96260	96776	100632	98028	98428	95773	93617	94376	88582	86354	86307	82814	71932	70878	70541	63152	59749	57516	66788	58611	73495	64348	62518
598	93211	89163	90594	93713	90415	91918	88467	87591	88520	81881	80498	79238	76349	67040	67557	64922	59017	56116	53875	62471	53258	68313	60504	57794
600	87094	83288	83122	86449	84870	85787	82647	82187	83159	75374	73904	74720	70372	62497	62799	60275	52977	52045	50274	58597	48821	65683	56969	54280
602	79910	77262	77502	79458	78474	80239	77361	76611	76750	70380	68073	70083	65484	58758	59047	56034	49265	48391	46832	54533	45471	59966	53636	50374
604	73471	72386	72972	73682	73356	75022	71897	71375	70103	65152	63831	66012	61434	54057	53799	52408	45653	44729	43750	50932	43041	56226	49880	47363
606	66931	67327	68317	70347	68083	69263	66643	65382	64772	59977	59939	60469	57952	50903	50635	48690	43288	41431	41486	47783	40419	49786	45759	43903
608	62613	62744	62775	65674	63993	63483	61799	61394	60908	55567	55201	55754	53425	47291	47567	44569	39853	38309	38838	44010	37545	46114	41532	41400
610	57624	57782	58417	60487	59487	58883	57722	56279	56726	52096	50988	51848	49183	44725	44572	40831	37084	36794	36255	41342	34989	42692	38179	38240
612	54290	53221	53461	55468	55497	53590	53227	51907	52665	49223	47587	48527	45028	41437	40954	37922	34202	34008	33087	37627	32078	39311	35405	35279
614	50235	50008	49878	51549	51077	49887	49491	47095	47941	45110	44100	44703	41263	38355	37410	35241	31924	31796	30259	34802	29699	36636	33060	32116
616	48038	46288	44342	47712	46244	44791	45309	43403	44295	41353	40070	41499	38663	34505	34105	32971	30092	28294	27890	30899	27402	34088	30348	29595
618	44662	42750	41714	43825	42643	42422	41756	40259	41332	38646	36316	37816	35591	31160	31347	30513	27527	26198	25865	28445	25809	32726	28515	27687
620	41141	37831	38112	40361	39159	38712	38239	37031	38403	36257	34001	34864	33720	28841	28580	28049	25548	24434	24465	26634	24133	30463	26218	25874
622	37396	34863	36367	37217	36660	36866	34938	34526	36320	33609	31972	31967	31177	26755	26313	25832	22834	23482	22797	25206	22367	28093	24451	23659
624	33597	32611	33013	34969	33214	33843	33090	31804	33190	30340	29636	30556	29143	25142	24692	23827	21102	21922	20901	23342	20800	25506	22766	21455
626	31715	31729	31238	31859	31137	32491	30824	30031	30460	27622	27509	28717	27016	23122	23229	22699	19463	20313	18795	21915	20097	23620	21461	20533
628	30094	29515	29144	29845	29399	30448	28806	28304	28345	25757	25921	26366	25349	22354	21777	21595	18852	18280	17637	20913	19040	21680	20299	19436
630	28869	27896	27640	27914	28461	28996	27244	27223	27225	24702	24529	24675	24470	20437	20744	19877	17827	17200	17126	19888	18033	20297	18926	18491
632	27074	25959	25898	27146	27408	26708	25274	25664	26185	23614	22604	23027	23280	19602	19718	18422	16941	16228	16620	18322	16507	19584	18167	17288
634	25980	25164	24523	25781	25974	24623	24632	23766	24269	22565	20828	22127	22154	18106	18447	16855	15292	15324	15226	17732	15184	18924	16577	16448
636	24150	23656	23498	24221	23988	22831	23252	21836	22654	21245	19822	20791	20216	17396	17100	16478	14518	14598	13703	16321	14188	17610	15251	15137
638	22439	22691	22381	22970	22015	21566	22634	21049	21359	19802	18721	19698	18626	16235	16315	15567	13684	14008	12542	15330	13276	15666	13803	13896
640	20402	20751	20998	21517	20460	20946	21110	20523	20180	18355	17790	19165	16983	15652	15896	14692	12779	13282	11737	13814	12762	14225	13467	12728
642	19841	19213	19287	20604	19173	19946	19140	19503	19081	16863	16326	17471	15796	14951	14876	13258	11738	11767	10991	13303	11969	13690	12746	12046
644	18777	17806	17700	18820	18474	18738	17234	18009	17615	16058	15371	16340	14751	13808	13638	12402	11186	10484	10434	11882	11290	12902	11686	11535
646	17218	16760	16274	17731	17580	17329	15774	16486	16600	14717	14557	15235	14218	12323	12698	11449	10701	9601	9962	10711	10441	11846	11279	11041
648	15905	15829	15273	16776	16283	15753	14760	15625	14934	13818	13207	14430	12958	11532	11736	10728	9987	9043	9496	9518	9560	10690	10704	10424
650	15412	15079	13898	16784	14319	13717	13964	14687	13405	12697	11010	13032	11492	11717	10441	10005	8741	8330	8730	9337	9133	9851	10098	9434
pH=7.05
Wavelength	A4	A5	A6	B4	B5	B6	C4	C5	C6	D4	D5	D6	E4	E5	E6	F4	F5	F6	G4	G5	G6	H4	H5	H6
480	#SAT	#SAT	#SAT	#SAT	#SAT	#SAT	#SAT	#SAT	#SAT	#SAT	#SAT	#SAT	#SAT	#SAT	#SAT	#SAT	#SAT	#SAT	#SAT	#SAT	#SAT	#SAT	#SAT	#SAT
482	#SAT	#SAT	#SAT	#SAT	#SAT	#SAT	#SAT	#SAT	#SAT	#SAT	#SAT	#SAT	#SAT	#SAT	#SAT	#SAT	#SAT	#SAT	#SAT	#SAT	#SAT	#SAT	#SAT	#SAT
484	3032422	2808795	2798660	3001490	1375920	3095780	3032489	1419183	2577534	3000776	3324722	1389230	4207088	1394030	3136034	4237946	3557490	3264914	3360880	3254811	3535914	3669310	3836418	3447365
486	339248	326330	319446	339129	172846	326073	347909	179391	308019	333047	360017	175188	411186	174076	343012	414263	373897	342932	360081	361742	375864	377074	389979	382592
488	246452	236978	232464	246426	129168	237528	252168	133891	223844	242513	260947	132330	297575	130700	249929	301269	273052	251206	264231	265137	274999	276661	284332	280164
490	80001	77164	77887	78488	51179	79106	81149	52729	73202	81197	83034	55280	92880	53923	83479	97090	91664	87206	92572	91164	93764	94785	94165	97016
492	54027	51813	52861	52993	40458	54405	53637	42193	51152	55305	55219	45910	64017	42849	57731	68404	64779	63500	67220	66457	68070	68741	68008	69517
494	53553	51425	52920	51904	42817	53858	52977	44998	52357	55372	54137	48897	63885	46156	57308	69860	65504	66009	68732	68622	71256	69612	69882	71456
496	60051	57160	59831	57440	49133	59479	58877	50616	59363	61688	59527	55908	71955	53100	64517	79735	72915	75262	78184	78223	82619	78841	78386	81924
498	67034	64408	66404	63769	55703	66839	66124	57577	66298	69800	66476	63109	80755	59757	71924	89571	82978	84568	89154	87656	93542	90395	88067	92773
500	73470	70400	72691	69759	61675	73788	72240	63496	72634	77350	73648	69449	89759	66382	79951	99498	92130	94327	99561	97477	104350	101500	97958	103810
502	79145	75740	77935	74921	67005	80968	77228	69341	77995	82979	79629	75288	96962	71411	86505	107750	100429	102266	108973	105932	113366	110506	106719	112901
504	83260	80825	82581	79356	71336	86580	81771	73350	83626	88107	85128	79171	103470	76632	92349	114696	107108	109253	115828	114559	121238	117149	115014	120875
506	87131	85153	86944	83354	74325	90951	86303	76879	87449	91094	88943	82749	108941	79571	96989	119784	112337	114280	121891	120706	126775	124074	121501	126532
508	89675	88296	88937	86099	75189	91947	89412	79087	90617	94657	91119	84756	112387	81789	99417	124056	116040	119299	125168	124654	130407	128464	126053	130459
510	92105	88648	90771	86838	75055	93606	90723	81111	91502	96502	92387	86556	113227	84020	100735	126896	117790	122440	127311	125810	134066	131802	128397	132886
512	92247	88201	91126	86543	76141	93470	90432	80844	92404	97177	92273	86992	112438	83582	100939	127652	118046	122372	127811	125539	136052	131142	128749	133781
514	91097	85944	90343	85022	75376	92384	88265	78916	90552	95902	92638	86247	110185	82713	99936	125880	116501	120325	125923	125018	135925	129176	126710	132447
516	88525	84108	87938	83844	73910	88622	85965	75555	87841	92877	90402	84983	107832	80427	97804	123191	113739	117611	123665	123288	132118	126004	123397	128893
518	84950	81019	83999	79823	70413	85257	82190	72636	84020	89312	86549	81849	104445	77968	94166	119588	109687	113370	118230	118742	126156	121069	118900	123879
520	81560	77682	80233	75958	67740	80755	79523	69680	80263	85414	81717	77872	100442	74140	89939	114588	104343	107368	112904	113582	119639	116133	114184	117805
522	76884	72585	76507	71184	64795	77427	74910	66083	76349	80563	77088	72493	95054	68879	84926	108027	99391	101096	105874	106624	112692	109917	109134	111333
524	72229	68272	72293	67731	61105	72959	70580	61807	71754	75082	72555	67752	88709	64740	79622	100208	93377	94409	99406	99198	104972	102613	101488	104935
526	65911	63861	67255	63851	57076	68649	65297	57372	67328	70761	68273	62559	81505	60369	74319	93141	87291	88167	93338	90813	97219	95394	93539	97573
528	60968	60069	61286	59347	52436	63304	60328	54083	62956	65879	63195	58484	75131	56837	69083	85708	80549	80828	86558	84542	89712	88078	85334	90730
530	56482	56366	57046	55034	48928	58677	56149	50328	58232	62844	59912	54671	70301	52923	64487	79643	74280	75325	80456	79215	83387	82756	79432	83619
532	53950	52685	53715	50743	46030	55521	52807	47876	53915	57694	55908	51752	66928	49987	60122	73405	69710	70133	73936	74049	77469	77736	74614	78837
534	50837	49539	51048	47983	43720	52332	50134	44334	50358	54307	53340	48709	63066	46809	56358	68790	64969	66442	69238	69757	73163	73286	70081	73839
536	48936	46486	48635	45115	40998	49273	48290	42177	48305	50371	50606	45674	59386	44082	53001	64764	61215	62545	65745	65571	69221	67886	65980	69126
538	45824	45414	46105	43277	39013	46729	45873	40355	46192	47847	47464	43165	56114	42018	50113	62043	57139	59341	63342	62263	66147	63526	62434	64795
540	44003	43883	44685	41261	37753	44967	43920	39632	44964	46354	45170	42118	53499	40400	47609	59676	54946	56270	59935	59251	62240	59716	60057	61303
542	41993	42437	43043	40428	36331	43863	41370	38106	43047	45186	42296	40764	51438	39324	45391	56901	52717	54030	56580	56696	58898	57019	57868	58666
544	41302	40652	41602	39278	35298	43051	40631	36754	41834	43590	41259	40173	49650	38020	43729	54497	50441	51318	53152	53729	57103	54649	56121	56774
546	39658	39749	40204	38977	33570	42125	39932	35350	40192	42105	39738	37557	47744	36200	42432	52072	48374	49146	50907	51355	55076	52348	53203	55116
548	39551	39230	38840	38712	33536	41084	39566	34935	39907	40687	39057	37015	46041	34660	41339	49616	46721	47321	48802	49920	53473	51026	50776	52642
550	38958	38849	38760	39057	33040	40489	38693	34322	39773	40392	37899	36182	44290	34348	39979	47631	45986	46150	47317	48166	51251	49035	47834	49992
552	39847	39130	38855	38526	33611	40126	38478	34045	39764	39413	37871	36414	43903	34291	39488	45666	44421	45469	45860	46296	49908	47637	46763	47657
554	39592	39927	40230	38132	33582	41074	38845	34534	39872	39790	38025	36209	43238	33930	39133	44903	42686	44109	44421	44024	48663	45544	45019	46179
556	41033	40787	41111	38391	35013	41387	39762	35251	40557	40615	38957	36350	43257	33591	39715	44427	41823	43453	43211	42913	47000	44641	43626	44910
558	42184	41962	42928	40353	36198	43084	41510	36745	41708	41625	39900	38057	43690	33361	39139	44431	40736	42906	42295	42420	45831	43481	41573	43513
560	44513	43412	44984	42464	38307	44570	43615	39006	43534	43754	41522	39559	44436	34088	39509	44156	41159	42744	41488	42262	44449	42790	40053	42840
562	46081	45485	47662	44501	39647	47133	45882	41045	46352	45460	43697	41785	45543	34472	40665	43983	40757	42642	40687	41807	43586	41105	39940	41811
564	48833	48264	49797	45885	41749	49359	48194	43250	49315	48617	45425	43147	46514	36194	42665	44763	41303	42110	40463	40792	43630	40740	39946	41424
566	51154	50937	52050	47778	44129	52006	50331	44525	51518	49409	47149	44740	47275	36853	43695	45282	41161	42667	40714	40201	43881	40504	40438	41132
568	53370	52769	52844	50479	46322	54393	51501	45590	53672	51028	48304	45376	47714	37164	43772	46075	41615	43168	40797	39970	43409	39971	40126	41010
570	54596	54327	55043	52568	48130	56266	52151	46904	55112	51389	49302	46755	49500	36844	44029	46043	41344	43307	40258	39652	42409	39640	39497	40511
572	56075	54626	56212	54115	48248	57464	53206	48079	55771	52612	50476	48612	50204	37108	44461	45188	40870	42377	39913	39058	41950	38752	38878	40339
574	57195	56094	58184	54817	48978	57528	54234	48979	55932	53093	50877	49666	51561	37334	45802	44799	41080	41400	39141	38757	42456	39213	37669	40472
576	58483	56453	59091	55777	49797	57860	55332	49652	55712	53012	51032	49913	49889	37072	46216	44356	41325	41312	39627	39039	42137	38328	36913	40435
578	58857	57393	58781	55986	50094	59044	55611	49404	57870	53284	51009	49238	49722	37301	46892	45263	41918	41886	39260	39655	40864	38162	35440	39204
580	59026	57802	58924	56238	49605	60131	55640	49237	58113	53149	51556	49252	48290	36695	45517	44575	41269	41448	39288	39338	40494	37411	35392	38590
582	58886	57328	57845	56544	49216	59630	56085	47175	58716	53537	51699	48599	48032	36394	45106	43572	40286	40743	38116	38564	39836	36892	35318	37229
584	58128	57168	57811	56946	48867	57874	55795	46534	57360	52906	50994	48027	47491	35162	44006	41710	38749	39974	37332	36372	39425	36289	35071	36792
586	57190	55226	56106	55726	48134	56949	55090	45982	56506	51684	49752	47177	46978	34318	43627	40304	37770	38534	36124	35150	37576	34895	34320	34831
588	55158	53187	54242	53383	46293	56278	52648	45667	54799	50205	47331	45191	45674	32806	41137	39262	36823	37643	34193	33665	35646	33302	32593	33758
590	52862	50131	52163	49633	43588	54020	50219	42982	51826	47896	44021	43253	42695	31959	38551	38036	35117	35253	32203	32416	33825	30881	30623	31522
592	49749	45966	49910	46690	41062	50160	47859	40698	48462	44938	40828	39989	40251	29867	36111	35219	32306	33226	30025	30312	31617	29125	27943	29540
594	46784	42880	47532	43746	37830	46581	45119	37817	45290	41823	38797	38331	37434	28625	34489	32535	29965	30559	27896	28415	29634	27212	24995	27149
596	43804	39733	43882	41363	35112	44091	41900	35616	42438	38948	36722	35800	35288	25974	32496	29682	28290	28478	25886	26419	27456	25374	23415	25771
598	41101	38137	40701	38383	32685	41550	38548	33025	39641	36514	35119	34247	32904	24513	30172	28681	26665	26855	24410	24004	25924	23623	21854	23809
600	38579	36058	37389	35579	31690	39054	35748	31209	36801	33584	33091	31620	30979	22905	27868	26359	25132	25237	23207	21808	24350	22362	20710	22481
602	36273	33836	34428	33222	30717	36323	33814	29303	34659	31790	31528	29826	29197	21335	25829	24555	23194	23649	21530	20523	23230	20858	19211	21083
604	34444	31659	32483	30832	28964	34098	31668	26630	32565	30095	29199	27249	27074	19373	23938	22064	21771	22134	20231	20058	21420	19476	18495	19466
606	32288	29766	29821	28674	26577	31306	29624	24655	30520	28388	26752	25069	24477	17257	22682	20544	19889	20282	18582	18764	20232	18147	17719	18280
608	29364	27832	27856	26914	24111	28370	26650	22925	28360	26483	24900	23157	23171	16346	21114	18827	18649	18824	17443	17502	18433	17349	16525	16416
610	26958	25738	25597	25300	21864	25661	25021	21454	25736	24222	23200	21868	21222	16270	20049	18298	17116	17638	15886	15955	17779	15895	15018	16072
612	24613	23351	24363	23687	20131	23907	23839	19832	23125	22970	21692	20911	20225	15989	18880	17360	16253	16633	14814	15253	16462	14686	14066	15434
614	22668	21646	22542	21955	18455	22243	22404	18667	21158	20737	19590	19172	18192	14830	17953	16251	14996	15480	13704	13928	15419	13578	13340	14734
616	20785	19988	20511	19914	17102	20637	20274	17545	20174	19598	17863	17897	16960	13360	16652	14612	13872	14287	12646	12763	13680	12822	12085	13487
618	19319	18510	18722	18630	15890	18793	17817	15983	18957	18034	17094	16319	15805	11869	15190	13418	12610	13199	11954	11719	12807	11682	11150	12042
620	18495	16745	17197	17262	15491	17565	16483	14663	17745	16392	16406	15039	14870	10894	13672	12446	11563	12303	11173	10925	11666	10506	10270	11355
622	17346	15590	16103	16371	14398	16623	15139	13807	16282	15076	15223	13907	14062	10022	12505	11724	10649	11021	10467	10299	10979	9383	9807	10650
624	16296	14395	15247	14898	13004	15924	13919	13141	15269	13859	13587	12996	12930	9246	11626	10842	9999	10608	9867	9570	10012	9223	9065	9806
626	15191	13859	14184	13526	11730	15116	12993	12852	14020	13514	12605	11818	12063	8545	11412	10902	9551	10068	9100	8805	9634	9165	8615	8943
628	14069	13412	13399	12778	11018	14045	12395	11666	13212	12418	11514	10907	10750	8096	10636	9902	8721	9842	8680	8642	9285	8906	7968	8265
630	12808	12935	12693	11823	10599	13298	12080	11140	12646	11921	11103	10457	10391	7902	9738	9209	8252	9022	7939	7889	8830	8023	7751	7621
632	11847	12440	12339	11387	10077	12411	11588	10168	12045	11382	10017	10177	9933	7518	8774	8155	7644	8182	7541	7906	8106	7516	7301	7147
634	11265	11529	11817	10934	9784	11735	11160	9930	11325	11138	9898	9584	9879	7178	8402	7800	7138	8005	7046	6930	7498	6935	6969	6644
636	10560	10444	10770	10513	9272	10564	10590	8906	10363	10332	9431	8936	9477	6814	7619	7626	6876	7503	6551	6499	7184	6586	6399	6636
638	9987	9679	10112	9776	8823	9870	9779	8264	9811	9441	8656	8750	9170	6243	7268	7423	6523	6987	6227	5732	6679	6214	6008	6425
640	9603	9114	9713	9012	8029	9265	9121	7553	9155	8609	7922	8343	8568	5816	6714	6698	6518	6148	5725	5451	6021	5866	5297	6240
642	9183	8709	9048	8499	7388	9341	8315	7631	8560	7896	7117	7258	7725	5321	6765	5929	5677	5900	5694	5154	5470	5433	4926	5836
644	8676	8386	8616	8306	6840	8888	7828	7064	7563	7404	7016	6477	7077	5451	6375	5388	5160	5973	5407	5316	5506	5006	4295	5204
646	7898	8072	7643	8001	6525	8490	7354	6824	7211	6766	6673	6162	6575	5207	6068	5342	4657	5529	4957	5064	5347	4985	4281	5043
648	7258	7569	7448	7558	5999	7560	6983	5779	6808	6469	6428	6161	6300	5154	5618	5076	4541	4986	4547	4374	5015	4983	4023	4711
650	6438	6295	7091	6506	5301	7285	6316	4855	6287	6463	6195	5553	5752	4953	5301	4351	4609	4624	4581	3087	4567	4998	3962	4313
pH=7.2
490	98864	97715	94431	98185	95461	91330	97058	90921	88288	100677	96035	95204	110642	111557	107626	124410	118711	118230	126726	127134	128653	139042	135149	130824
492	103328	99954	96600	101647	98726	95480	99582	95238	93855	107920	102335	101623	117643	116928	111742	136202	130129	129449	141331	141169	141977	150207	144320	142632
494	115104	110811	106750	112346	109524	106373	110111	106510	103821	120014	116356	114434	134209	132182	124512	156295	149466	148333	164895	162813	162741	171460	165508	163470
496	134586	129780	125581	131785	128171	124919	128716	124207	120092	140378	136951	134931	160674	156436	148107	186411	178279	176537	198794	191813	192561	204288	197448	196905
498	154514	148587	142975	151419	147165	143776	147991	142680	138030	161579	158298	154946	186802	181605	170948	215520	206220	204428	232040	221227	221761	237505	231249	228261
500	172375	164586	160104	169500	165033	160685	166675	158941	156342	181338	177036	173439	209964	204671	192867	241261	231986	230984	263487	249644	251337	267370	259921	257167
502	187729	179443	173456	184878	179745	175720	183329	173474	170967	197622	194218	189040	228941	224231	210293	264287	254172	251743	288141	273303	275041	294083	284223	278935
504	199569	192149	185738	197129	190971	187455	196002	185605	183437	210933	206907	201269	243493	240065	225680	284075	271708	270150	308933	292334	295682	315742	302592	299721
506	209530	202530	194420	207051	198805	196969	204433	193969	191502	222134	216620	210956	254890	250955	236458	299145	286914	283141	323304	305792	309423	333184	319224	315960
508	215356	209552	199488	212493	205296	203656	210373	199995	197375	229603	223019	217888	264421	259773	245123	308390	297458	293532	334682	317591	321592	345852	331399	328236
510	218103	212026	203404	217097	209041	206017	213632	201730	199646	233707	227862	223165	268545	264600	248600	311073	303779	299786	340417	324734	328909	351025	339904	333743
512	218761	212166	202561	218364	209920	207180	214427	203436	200557	235205	227993	225311	269700	266793	249461	313356	306122	302388	345002	327925	333266	354032	342010	336960
514	216089	210185	200526	215360	208077	202797	212411	201719	198184	232383	225013	222469	265014	264416	246535	311160	301592	299310	342140	325293	329284	349257	339359	334967
516	209784	204582	192536	209061	202737	197410	205843	197817	192650	226175	218145	217506	258505	256631	240215	305677	294196	290653	334519	316243	319244	342143	328767	327541
518	198650	196139	184932	199408	194952	187951	198712	189216	182824	217320	209768	207856	249270	245870	230456	293172	281476	278600	319551	303703	305677	329308	315314	313333
520	188218	184484	175990	188557	184140	178268	187443	177733	173279	205457	200288	196535	236584	233233	219107	277081	267331	265602	302105	288456	290043	313471	298503	296347
522	177827	172980	165797	176840	173576	167452	176450	166298	163393	193262	188222	182512	223112	219408	205155	259754	250850	249536	282883	271325	271979	294534	280360	278648
524	165969	161279	153754	164308	160966	155304	163600	155194	154884	177607	176036	170336	207240	204075	191052	241829	231136	231122	262858	253233	251277	273512	259635	259669
526	152929	148399	142241	153718	149004	143595	151471	144611	143832	164278	162260	157729	190788	187760	175562	221908	213910	210907	243293	232878	233062	251903	239523	238552
528	141071	137604	132085	140566	137283	133543	140358	133904	133468	151190	150107	146143	176865	172583	163167	204809	198218	193521	223828	215451	215871	232443	222636	218899
530	132756	127028	123291	131478	128921	124228	129772	123526	122015	141610	138755	134399	162923	160022	152019	188379	185983	180120	206106	198178	200724	213659	207520	202341
532	124100	118585	115003	122831	120823	115985	119944	115108	114012	132074	129198	126006	152479	149686	141757	176594	172206	170338	191252	185303	185496	198146	193264	189096
534	116300	111203	107932	115895	113497	107861	112917	108186	105151	123128	121070	117441	140971	139785	132385	164957	158303	160241	178777	172639	172706	184373	180071	177485
536	108373	105860	101872	108695	106341	102188	105126	102567	100196	116526	114626	110582	133094	132720	123853	155944	147433	150154	168428	161691	161491	173817	167320	168020
538	103018	100912	95679	102586	101156	97322	100942	97736	94719	110926	108694	104499	125771	125441	117052	146217	140074	140008	159519	151933	153182	162486	157420	158763
540	98182	96307	91866	98678	96361	93208	96031	92578	91622	106258	103619	100655	119936	119757	111719	136956	134987	132830	151086	143421	145412	153208	148172	149106
542	94293	92052	87827	95258	93119	89704	93048	88775	87865	100674	99338	97530	114562	112860	106576	129417	128445	126398	143447	135637	138041	144373	140917	138912
544	91917	89411	86067	92813	88812	86287	89926	86541	84747	97334	96080	94004	110261	107187	102528	123961	121637	119124	136451	128800	130690	138597	134130	132268
546	90159	87538	83681	90483	87393	84443	87817	84879	82250	94743	93784	91581	106706	104437	99229	119126	115896	114300	130829	123002	125364	132366	128817	126645
548	90022	86676	83335	89994	85559	83594	87236	83727	80901	93291	91312	89685	102609	101283	96993	115059	113053	109294	126110	118434	121182	127846	123352	122371
550	89055	86337	82615	89940	85541	83698	87246	81780	80938	92403	90848	89536	100059	98604	94251	110300	109528	107195	121196	113313	116295	122557	118123	116855
552	90176	87112	82887	91091	86705	84310	88033	82742	81775	92901	89844	89682	97752	96934	91573	107957	106116	103052	117500	109774	111283	117321	112937	112025
554	91663	89443	84463	91922	88112	85896	89443	84361	82829	94547	90797	90420	97119	96163	90740	105343	101981	100452	113759	106567	106306	113015	109306	108076
556	94614	93546	87308	94603	91573	88980	91245	87983	86053	96182	91605	91688	96924	97898	91557	103763	99892	98153	110268	102779	104389	109409	106423	104879
558	98833	97370	92320	99330	95969	92527	96452	91850	89912	99618	94961	93603	98725	98156	91887	102194	98195	96614	106206	99516	101889	107675	103034	100743
560	103410	101502	98766	104952	101457	98058	102021	97386	96106	103797	99197	97816	100432	100090	93711	101538	98046	95957	102976	96726	101018	104804	99813	97688
562	110780	106544	105971	111363	107599	104643	108980	104137	101826	109227	105423	101666	103346	102163	94426	101536	98105	95900	101759	95615	98578	102893	97100	95001
564	116865	114048	111965	117314	114037	112564	114203	110701	107750	114112	110685	107058	104923	105451	98389	101010	98705	96553	100018	94467	97301	100338	96384	94073
566	124708	119862	117339	123655	120851	118999	120675	116585	112758	118386	115359	111919	108213	108032	101321	100873	97698	97953	97924	93815	95528	99288	94920	93410
568	129645	125543	121644	129720	125235	123208	125147	120535	116888	121940	117763	117184	109804	109157	103822	100890	97314	97715	96350	94186	95151	98168	94683	93490
570	134424	129023	125672	134070	128780	126816	128261	123866	121521	124222	120824	121638	112575	110331	104845	100838	96929	97395	96553	93577	94640	97984	92973	92729
572	138210	132005	128690	136456	132217	128953	131149	125974	123067	128439	124295	123752	113088	112062	105477	100976	96809	95937	97216	93158	93534	95584	92169	91028
574	140402	134266	131195	138468	136782	133242	133883	128576	124385	131198	127065	126315	114202	114146	107003	99895	97452	96781	97074	91504	93141	94113	90270	89130
576	142139	135601	132358	139896	137715	134759	136585	130459	125151	133530	128554	126577	115620	114785	107576	100306	97011	97389	95859	90785	92028	91643	90125	88207
578	142113	137485	132818	143015	137528	136465	137285	132560	128511	131938	129199	127956	117575	114754	108754	98995	97467	98054	94067	90099	91926	91695	89536	88177
580	142352	136750	132409	143905	137539	134066	137053	133195	130115	132180	129448	127897	116811	114274	108435	99597	95464	97023	91576	88727	89529	90297	87997	86176
582	141860	136045	130951	144155	137629	132638	135722	132646	130170	130657	128943	126709	114968	113848	108090	96593	93635	95566	90110	86599	86958	89451	84687	83717
584	140278	134343	128026	141374	138059	130381	134115	130401	127579	130661	126176	124758	112374	111006	105888	94882	90903	92234	87821	83850	84579	86495	81675	80033
586	136810	132278	126348	138202	135292	128699	131620	126919	124645	128124	123295	122725	111155	108991	102852	91155	87807	88987	84906	81822	82375	84108	77775	78188
588	132549	128216	124396	132699	129610	125547	128476	122245	120703	123725	119872	119330	106590	103667	98289	88548	85826	83647	80879	78162	79836	79525	74679	75712
590	125004	122932	120395	127058	122164	120150	122108	116293	115219	117575	114572	114618	101439	98523	92907	83843	80897	78778	76353	73655	74762	74870	70056	71885
592	118124	116333	111997	119349	115263	113705	115897	109587	109163	109973	107487	106872	93573	92091	87778	79565	76332	73200	71943	67724	69839	68403	66240	66447
594	110389	109462	103860	111051	108708	106956	108457	102665	100990	103185	99568	98907	88012	87392	81973	73630	69397	68471	66716	62296	64613	63190	61454	61393
596	103675	101518	97172	102783	101520	99444	101755	96256	95190	96108	92920	90874	81428	82240	75930	68346	64614	63492	62234	57209	60006	58676	58132	56784
598	98258	93839	91087	96220	93998	92708	93716	90519	87942	89612	87384	84335	75933	75924	71076	62127	59662	58930	57799	53833	54836	54678	53781	52760
600	90899	86780	85831	90912	88117	85969	86940	85180	82065	83675	81101	79542	70565	69327	67012	58321	55595	55723	53779	50477	50753	50909	49845	48961
602	84551	81747	79055	84782	82582	80938	80793	80016	76023	77366	76318	74624	65922	64852	62582	54714	52076	52538	49879	47474	48206	46796	45326	45463
604	76713	75775	74625	78368	76807	74565	77109	74242	71581	71952	69738	69587	61937	60026	57642	51139	48608	48633	46067	44017	45888	43912	42086	43243
606	71867	70791	68679	72890	70702	68927	71070	67981	67429	66223	65692	64642	57707	56116	53076	47423	45487	44261	43398	41260	43599	41266	38656	40245
608	67347	64916	63556	67757	64924	63851	66094	62024	61849	62264	60306	58495	53454	51510	48950	43590	42267	41265	40389	38566	39747	38362	37072	36872
610	63373	60722	58366	63516	60021	59985	59574	57261	55806	58125	56674	54380	49565	47959	44767	40236	39079	39125	37420	35812	36402	35706	34742	33884
612	58156	56050	53357	58365	55396	55406	55328	52918	51339	54367	51991	50571	45766	44342	41571	37452	35668	36871	33887	33130	33202	32537	32672	31485
614	54291	51694	50235	54216	51850	50299	51243	49254	46972	50174	47742	48040	42300	41408	38069	34780	32570	33852	31706	30286	30649	30274	29306	29483
616	49822	47062	46847	48789	48076	46440	46503	45382	44006	45443	44091	43150	38675	37722	35744	32918	30596	31251	28973	27728	27785	27544	27036	26852
618	46066	42801	43779	45348	44314	42738	43477	42261	40387	41730	40372	38793	35635	35472	32474	29841	28767	28281	27075	25558	25395	25524	25418	24395
620	41583	39701	40309	41411	41474	39945	39863	38532	38098	38559	37386	35005	33243	32634	30731	27484	26198	26474	24366	23687	23269	23950	24000	22709
622	37843	36572	37308	38571	38433	36586	37127	35178	35022	35567	34215	32886	30734	30981	27373	24350	24256	23624	23247	22045	22112	22471	21968	20915
624	34945	34363	34301	36229	36363	34029	33862	32471	32520	33498	31920	30834	28507	28549	25568	22606	23004	22276	21835	20741	20500	21229	20039	19495
626	33122	31373	31747	33886	33576	32066	31726	31023	30536	30926	30335	29632	25916	26614	23818	21206	22609	20311	20725	19442	19309	19047	18717	18424
628	31545	30548	29022	32339	30818	30662	30364	28681	29209	29552	28471	28264	24816	24748	23413	20787	21146	19385	19252	18700	17666	17508	17541	17009
630	29651	29345	28251	29872	28826	29247	29116	27181	27623	27346	27100	26565	22967	22912	22473	19801	19273	18187	17818	17401	16661	16464	16440	15991
632	27858	28623	26692	29078	26706	27575	27477	25395	26012	26197	25901	24515	21597	21057	21249	18819	17645	17385	16195	16592	15475	15775	15387	14859
634	26667	27403	25196	27385	26061	25682	25894	25350	24689	24369	24326	22704	19294	19915	19888	17731	16433	16575	15117	14938	14964	15546	14774	14248
636	25277	25261	23270	26070	24917	24007	23644	24212	22597	23348	23056	22115	18214	19386	17994	16881	15458	15431	14319	13936	13919	14382	13856	13381
638	23751	23861	21738	23735	23911	22629	22219	23198	21126	21718	20851	21163	18006	18923	16751	15393	14574	14342	13728	12824	13338	13865	12530	12719
640	22236	21469	20635	22264	22354	20926	21275	21133	19317	20966	20194	19965	17514	17704	15960	14381	13969	12671	13010	12239	12511	12528	11596	12022
642	20748	20291	19553	20680	20713	19893	19969	19170	18634	19446	18810	18001	16826	16432	15483	13258	13134	11860	11909	11307	11822	12092	10965	11190
644	19544	18759	18335	19255	19285	18844	18634	17843	17050	18369	17866	17326	15193	15789	14896	12160	12352	11139	11592	10218	10767	10708	10463	9872
646	18011	17588	16938	17906	17237	17753	17086	16593	15899	17237	16122	16254	14088	14710	13464	10919	11785	10705	10452	9631	10045	9850	9696	8952
648	16616	16124	15657	16806	15891	16500	15873	15654	14850	16606	15065	15046	12947	13540	12545	9817	11056	9976	9852	9412	9426	8903	8471	8373
650	14590	14889	14737	16077	15034	15442	14022	14277	14522	15912	14371	12912	12189	12013	11702	9122	9605	9339	9066	9333	9097	8715	7225	8081
pH=7.4
490	124215	120607	122309	120332	123469	119170	122871	123017	118038	123459	121436	120166	136304	134086	131748	194324	154210	151630	176091	164959	155319	159547	157325	154774
492	109354	106024	108145	105220	107281	103662	107399	106057	103304	109864	109067	106862	125189	123515	120398	160149	141243	140893	159123	152421	145751	152333	148789	147067
494	123936	118129	121290	117420	119211	114912	120334	118729	114777	123982	122797	120604	143136	141063	136637	176802	160577	160872	182096	174676	167711	175577	172176	171378
496	145571	137984	141408	138536	139060	133204	141227	139031	134573	146377	145171	141880	169947	167357	162421	206570	190691	192509	216381	207762	200096	208686	205126	204935
498	167042	158129	162001	159260	158920	153233	161736	158798	154222	169786	165600	163683	195500	192116	186113	237996	221330	223766	249971	240359	231842	242318	237084	236991
500	185174	178098	180572	178048	177837	171753	180750	176905	172482	189946	185550	183443	217833	216429	208994	266976	249588	252130	281475	271518	259662	272298	266508	266561
502	200615	194715	197085	194201	193920	188788	196751	192565	188241	206568	201573	199830	237394	235603	227374	292043	274331	274344	308935	297590	283798	298739	291193	290912
504	213965	207982	211155	206533	206950	201399	210785	205797	200145	220933	217000	212973	255027	252820	244783	312990	293623	293192	332373	318998	303285	320870	312749	312025
506	224412	217978	222421	216802	217077	211474	221046	215624	209546	232548	228930	223000	269850	265005	257829	330913	308907	309995	349906	334950	320402	338450	330033	327837
508	231928	224578	229325	222299	223469	217632	227431	222812	216418	240653	237537	230692	279764	273724	267810	342545	318732	320538	361343	346707	332781	351533	343071	339506
510	235901	228746	232672	226699	227856	221068	231373	226679	220673	244341	241630	234494	284097	279025	271037	348483	325200	326395	368065	353149	339618	357993	350277	345950
512	237433	229224	232669	227602	227941	220277	232011	227248	221228	244519	241928	235455	283983	280005	272609	349032	326588	326534	369971	356414	341998	360002	351428	348525
514	234199	226371	229241	224209	226343	217151	230149	223831	218252	241792	238197	232600	279825	277939	268339	345150	324193	324291	365343	352273	337889	355174	346950	345042
516	227633	218642	222078	217466	219348	211250	224077	217582	211012	234467	231145	226334	271930	270755	261743	336571	316379	316159	356365	343348	329117	346290	338935	336976
518	216760	208893	213171	208382	209642	202590	215620	208101	202569	224869	220642	217396	260422	259170	250262	321336	304718	303375	341783	327394	315657	332852	326147	322978
520	205443	197477	203504	198284	197712	191788	202898	197743	191360	212420	208770	207283	246377	245657	237904	303776	288187	287097	324375	310937	300700	316300	309327	307249
522	191817	186276	190758	186614	185050	179689	188702	185745	180190	199146	195880	194944	231148	230031	224342	285059	269517	269453	304709	291367	282475	297628	289071	286581
524	178690	173402	176808	173133	172556	167692	174687	173379	167818	185133	182518	180690	215758	214964	208991	265959	249082	250108	282737	270307	261751	276709	267804	265626
526	164193	160208	162686	160596	159466	155442	161910	160668	155342	171813	169282	165865	199878	197672	193112	246254	229583	230449	260088	249553	239728	254478	248022	244554
528	153046	148213	150571	148468	148096	143433	150805	148484	143901	158898	156016	153131	184183	182446	177720	226681	211628	210904	237940	230757	221571	234159	228803	226098
530	142300	136992	139705	138489	137745	133596	139863	138057	133116	148189	144756	142388	170342	168540	163977	210324	196589	195119	219602	213455	205786	215752	212229	209976
532	133657	128271	130730	129245	127657	124551	130971	127617	124296	138194	134571	132960	158397	157486	151956	195828	182798	181840	205696	197637	191813	201189	197238	194673
534	124604	120015	122942	121650	119543	117642	121799	118955	116554	129087	126844	124048	148735	147151	141959	183310	170627	171224	192048	184591	177941	187347	183558	182296
536	117865	114070	116619	113544	112411	111095	114420	111979	110033	121215	118760	117603	140603	138132	134250	171534	159636	160996	180345	173872	165737	176464	171893	170314
538	111625	108132	110798	107322	106296	105620	108602	106596	104483	114667	111873	111037	132834	130099	126398	161639	149679	151689	168512	163682	155232	166249	161968	161018
540	107028	103458	105819	101919	101941	99886	104057	102675	99988	109231	105999	106213	126296	123580	120179	152422	142487	143601	159620	154535	147717	156883	153584	151898
542	102596	98174	101261	98468	98286	94652	100592	98686	96543	104923	102522	101130	119500	118241	114356	145841	135685	135971	151702	145947	140432	147818	145389	145077
544	99717	95519	98215	96079	95776	91739	97087	95434	94402	101851	99946	97975	115082	114016	110573	139053	130569	129744	144340	138975	134007	140326	138129	137382
546	96992	93399	96021	94054	93953	89888	95709	92346	91841	99347	97438	95151	110710	110271	106521	133436	124492	124434	138368	132715	128052	134370	131491	131301
548	96172	93370	94730	92887	92023	88973	93866	90731	89935	97614	95186	92702	108112	107117	102996	126938	119914	119373	132032	128045	122880	128745	126077	124539
550	96204	92789	93081	91394	92721	87216	93712	90517	88137	95709	93694	91510	105353	104033	100360	122087	115300	115123	127399	123342	118409	124062	120728	120027
552	96246	92933	94089	91978	92137	87652	93306	92000	87901	95343	93723	91361	103074	102066	98303	118228	111023	110663	121802	117392	113100	118296	115665	115115
554	97320	94111	96252	94110	94658	90438	95541	93583	89243	95689	94841	92405	101861	100321	97234	114981	107493	107553	117742	112718	109222	114589	111323	111030
556	99451	97074	99871	97471	97356	94461	98717	96912	92381	97347	96266	94214	101249	99870	97140	112336	105015	105198	113196	109214	105621	109939	106956	106628
558	104522	101725	104267	102148	103227	99310	103591	101248	97175	100872	97857	97106	103144	99652	98735	110477	102518	103344	109694	105963	103051	106693	103503	102250
560	110770	107805	110774	107692	108409	104519	109168	106705	102872	105478	102192	100974	104954	101783	101368	109805	101771	102594	107704	103599	100399	103107	99972	99753
562	117974	114483	118047	114674	115318	111936	115065	112934	109394	111191	107684	105907	107042	104447	103370	109176	100774	102602	106065	100643	97513	100151	97334	97032
564	124932	121324	125281	121956	121903	118537	121802	119537	115592	116214	113464	111328	108763	108235	105340	107872	102005	103567	104687	100321	95073	98270	95384	95811
566	131370	127067	131483	128740	128874	124266	127461	126134	120964	121361	117904	117230	111454	110977	107653	107937	101023	103065	102938	98749	94151	96573	94643	93333
568	136896	132308	136695	134511	133487	128761	133018	131581	125506	125708	121097	120691	114939	113672	110114	106941	101353	102456	102101	98065	92794	95702	94045	92438
570	141670	137028	141312	139325	137249	134343	136527	135526	129613	129310	124664	123457	116731	114960	112136	107514	99971	101280	101105	97159	92256	93666	93499	90740
572	145805	141434	143774	143496	140764	138347	140032	138371	133742	131912	127762	125289	117660	116408	113801	107624	99912	101036	99341	95866	91135	93306	91988	90605
574	148559	143838	147515	146627	144065	141271	142311	140727	136282	134239	130667	128012	118463	117247	115089	108399	99340	100735	98052	94766	90878	92744	90516	89515
576	150188	145657	149508	147538	146494	141995	144525	141383	138702	136073	132450	129917	119522	117582	115450	108373	99393	100519	96734	93384	91066	92290	88816	88543
578	151218	146653	151220	148040	148545	142692	145366	142400	138994	135986	132731	130513	120284	117782	115712	106783	99241	100240	96301	92781	90765	89890	88425	87110
580	151957	147045	149646	147582	149454	142366	146720	142281	139840	136147	132989	130084	119603	117170	114089	105736	98360	99160	95132	91739	89165	87547	85901	85348
582	151596	145991	148821	148002	148756	142184	146225	141878	138303	135565	132253	129583	117657	115974	113134	103060	96972	97318	92983	89055	86271	85171	84280	83644
584	150247	144373	147119	146531	146474	141333	144590	140845	137195	134399	130338	128760	115139	113496	110227	100936	95220	94910	90617	86602	82960	83224	81427	80807
586	147694	141996	145339	144382	142939	138437	140451	137830	134022	131219	127285	125704	111341	109763	108675	98311	92248	91312	86577	83532	79974	80705	78999	77547
588	143102	138217	140386	139203	138838	133623	135821	134434	130224	126157	122220	121335	108732	105991	104397	94738	89004	87698	82866	79934	76601	77166	75406	73739
590	134427	132137	133775	132331	132978	127170	129593	126940	124626	120485	116774	115117	102665	100833	99937	89633	83295	82672	77332	75168	71662	72386	70212	69352
592	125338	124451	126618	124810	125306	120473	122392	120414	117644	113357	110413	108898	96692	95116	93884	82919	77951	77454	72002	70336	67264	66999	65803	64808
594	117069	116180	119048	116229	117298	112305	114091	111660	110630	106632	103276	101054	89101	88927	87795	76461	71764	71744	66140	65502	61313	62126	60341	59711
596	110131	107328	111033	108368	109656	104099	106875	105621	102862	99128	96121	93761	83583	83161	81842	70928	67023	66914	61377	60435	57425	57232	55518	55378
598	102930	100230	102893	100971	102685	97133	100004	97833	96392	92324	88790	87364	78197	77468	76174	66046	62548	62273	56968	55449	53915	53055	50998	51319
600	95377	93055	95952	95113	95847	90930	94084	91150	89080	85312	82679	81767	73666	72310	71434	62458	58299	57601	53780	51356	51299	49794	47317	48146
602	88264	86999	90066	88973	88759	85273	88242	84478	83348	79581	76855	76330	68833	66947	65567	58839	54217	53666	49809	47500	47524	46142	44612	44917
604	82476	81108	83747	82497	82055	78559	82226	78526	76539	73613	71440	71312	63897	62531	60867	54375	50656	49273	46433	43889	43509	43214	41478	41608
606	76721	75583	77493	76214	75294	72881	75696	73383	70885	68342	66418	66236	58369	58013	56020	50144	47290	46194	43181	40741	40575	39596	38662	38871
608	71756	70602	71636	71762	68850	66927	68785	68044	65650	62949	61532	61317	53414	54341	52158	45760	43889	42941	40085	38175	37803	37309	35590	36451
610	65887	64653	66259	66597	64569	62122	63297	62439	61318	58694	56573	55682	49819	49694	47988	42717	40171	40461	36878	35794	35514	34254	33622	34189
612	60869	58860	60756	61781	60246	57552	59074	58102	57335	54922	52299	51375	46011	45803	44355	39858	37234	37662	34012	33470	32678	31563	31366	31662
614	56711	54023	56299	55693	56187	53505	55329	53365	52471	50805	48749	47806	43609	41705	41079	37732	34426	34197	31506	30768	30384	29160	28918	28616
616	52151	49805	52014	50736	50878	49251	51016	49602	48241	46589	45231	44569	39725	39024	38177	34812	31894	31347	29655	28358	27695	27191	26339	26203
618	48619	46555	48629	46235	47120	45220	46506	45274	44442	42221	41871	41306	36666	35620	35474	31572	29222	28388	27802	25905	25453	25134	24457	24239
620	43846	42990	44873	42647	44011	41614	42795	41510	41482	38916	38317	37728	33316	33149	32622	28617	27148	26332	25850	24141	23222	23131	22751	22921
622	40942	39705	41476	39590	41000	38641	39529	38103	38269	36434	35645	35276	31137	30553	29950	26303	25522	24097	23861	22337	21356	21308	21290	21136
624	37462	36490	38549	37043	37898	35795	37006	34967	35213	34092	33217	32974	29524	28532	27510	24556	23832	22514	21730	20897	19713	19743	19573	19582
626	35567	34151	35824	34816	35007	33611	34442	32579	32749	32216	30954	31006	27611	26920	25746	22672	22196	21318	20318	19531	18928	18606	18001	17960
628	33063	32463	33758	32937	33226	32025	32175	30433	31081	29943	29306	28521	26031	25414	23980	21486	20341	20115	18788	18618	18040	17325	16929	16968
630	31352	31009	31264	30581	31119	30042	30254	28925	29451	28603	27458	26692	24534	23799	22304	20259	19194	18951	17404	17185	16851	16539	15793	15676
632	29280	29465	29568	28504	29612	28355	28518	27496	27949	27268	26438	25017	22737	22279	21457	19056	17806	18077	16266	16127	15660	15798	15157	14664
634	28010	27465	27571	26989	27586	26179	27079	26486	26329	25856	24555	23974	21189	21024	20184	17891	17029	17406	15169	14731	14561	15118	13897	13579
636	26326	25759	26114	25840	25909	24776	25339	25325	24706	24083	22884	22452	19485	20182	19090	16997	15631	16283	14529	13850	13618	14105	13073	13277
638	25016	23930	24421	24964	24216	22900	24277	23808	23138	21743	21139	21159	18683	19082	17556	15945	14767	15205	13658	13143	12735	12953	12178	12877
640	23608	22589	22895	23249	23054	21859	22417	22540	21869	20502	20227	20005	17508	18032	16974	14855	13829	13840	12683	12538	11786	12011	11533	12098
642	22203	21220	21733	21501	21754	20525	21232	21005	20876	19098	19101	19027	16442	16506	16148	13525	13047	12868	11885	11646	11128	10986	10740	10740
644	20759	19691	20371	19854	20634	19368	19611	19560	19352	18308	17389	18027	15387	15078	15422	12390	12107	11733	11142	10509	10251	10176	9999	9876
646	19020	18523	19107	18658	19170	18127	18808	18086	17999	17332	16150	16554	14454	14030	14052	11467	11220	10997	10451	9653	9581	9135	9355	9177
648	17703	17111	17481	17423	17967	17231	17642	16582	17072	16178	15372	15497	13420	13010	13081	10925	10489	10729	9454	9232	8986	8578	9082	8791
650	16421	15608	16001	15816	16458	16445	16662	15186	16794	14434	14785	14876	12152	11456	12276	10700	9720	10648	8835	9021	8730	8209	9083	8249
pH=7.63
490	68354	72793	65151	67546	79890	85360	83800	87302		490	69569	75282	65320	64472	76922	78099	83424	87102		490	67917	73977	63720	64942	75914	79059	81987	87985
492	63281	65354	61923	65194	74089	82849	87426	89190		492	62212	65294	60581	63241	71379	79760	85952	89208		492	62013	65471	60281	62300	70230	78571	83950	87626
494	64891	65926	65487	69291	76378	88373	97625	98909		494	62910	63883	63636	67912	73591	87585	95040	97253		494	62952	64006	63493	66209	72948	85807	93630	96344
496	73771	73573	74423	79542	87288	104391	115252	117351		496	71242	71719	73853	77917	84799	102763	111876	112966		496	71667	71232	73363	75718	83691	100830	110314	113005
498	83571	82798	84822	90792	99898	119682	131507	134903		498	80406	79959	84166	87978	95767	116774	128410	129553		498	79464	79465	83773	86017	95369	114852	127415	130826
500	92566	89952	94391	100421	111295	134435	147033	150352		500	89319	88444	93474	97812	106476	130213	144265	145901		500	87786	88324	92437	95452	105671	128185	142072	145993
502	99873	97842	103058	109456	121426	145227	160815	162479		502	97243	96073	101967	106007	115660	142146	156876	160297		502	95384	95037	99878	104976	113784	139570	155636	158578
504	106498	103459	109960	116070	128555	156224	172195	173749		504	103526	102746	108746	114232	123592	152531	167531	171652		504	101438	100795	105877	112218	120458	149641	166705	168993
506	111702	109281	115117	121400	134729	165584	182009	183246		506	108768	107224	113593	118573	129506	160661	176828	180519		506	106381	104908	110688	117806	126200	156785	175875	177721
508	114075	112917	118916	124892	138246	171873	188457	189992		508	112412	110307	116766	122674	135479	164593	183346	186507		508	109899	108039	114304	121158	130483	161285	180735	184207
510	115243	114440	120989	127660	140759	174207	192117	194272		510	115027	112534	118812	122924	137722	167754	188389	189448		510	111699	109359	116148	122862	132333	164763	184976	187362
512	115769	114519	121265	129204	141092	174856	192237	195004		512	113883	112102	119351	124405	139121	168599	189007	190714		512	112792	109966	117079	123165	132991	166143	185673	187871
514	114917	112592	118996	128476	138302	173004	190763	193781		514	111543	110335	117965	122546	136404	168148	187884	189111		514	111563	110079	115194	121981	131623	165740	184990	187220
516	112062	110672	115895	125140	135650	169312	187085	189309		516	108274	107490	114880	120579	133388	163856	182918	186650		516	109565	107919	112733	118926	129031	161837	179076	182622
518	107402	106737	112254	119186	131020	161687	179661	182589		518	105382	104420	110484	115541	127202	157972	175900	180041		518	104673	104932	108689	114093	124087	155366	173042	175649
520	102296	101541	106551	112665	125377	154348	170708	173826		520	100853	99503	104614	110664	120227	150906	165822	172009		520	99013	99213	104241	107613	118200	147200	163782	166538
522	95701	95603	100087	105005	117101	144949	159306	162233		522	95306	93221	98545	104006	113426	142408	156878	160119		522	92912	93471	98609	102260	111684	138218	155473	158343
524	89280	89127	93001	98281	108363	135105	149088	150337		524	89188	87169	92550	97265	106142	132896	146259	149078		524	86700	86487	91741	95454	104284	129584	144292	147853
526	83360	83725	86848	91870	100878	123645	137782	138086		526	82900	80593	86338	89980	99620	123405	136642	137544		526	80210	79586	84450	89327	97259	121152	133374	137322
528	78467	77703	81180	85729	93621	114381	127871	128182		528	76598	75316	80664	83926	92449	113248	125180	127498		528	74548	74922	77523	82380	90518	113041	122972	126535
530	73323	72225	74853	79595	86715	106421	118496	119669		530	70950	70395	75239	78038	85880	104489	115450	118063		530	69542	70322	72346	76720	84223	104802	113663	118664
532	68295	67392	71127	73860	81496	99643	109135	112256		532	66672	66525	71124	73444	79333	97413	108204	109983		532	66250	66924	68141	71228	78340	96921	106503	109845
534	64065	63374	66767	69487	76458	93217	101427	104644		534	62677	62734	66656	68430	74018	91771	100825	103513		534	62229	62679	64902	66450	72419	90429	99663	102150
536	60517	60278	63334	67302	72456	87971	95305	97527		536	59316	58879	62558	64736	70865	86902	96029	96814		536	58817	58780	61605	62644	67570	85218	93791	95272
538	57709	57081	60527	64149	68830	83405	90945	91694		538	56204	55999	58870	61160	67734	81131	90288	90983		538	56042	55714	59115	59211	63700	81317	88515	90747
540	55296	54871	58479	61646	65367	79288	86542	87119		540	54540	53991	56708	58704	64962	77239	86251	85289		540	54384	53623	56518	57303	61274	77190	83173	86357
542	52934	52377	56110	57867	62696	74449	82141	83325		542	51945	52372	54994	56134	61503	73798	81213	81513		542	52090	51728	53512	55898	59326	73901	79754	81909
544	51622	50565	53820	56303	59969	71267	77663	79108		544	50158	50923	52940	54337	58527	71181	78017	78242		544	50177	50519	51999	55080	57709	70227	76029	78005
546	50149	48341	51780	53855	57999	68072	74454	75995		546	48186	49582	51097	53385	56356	68297	74002	75666		546	48574	48474	51452	52910	56442	67847	73111	74722
548	49455	48250	51170	52495	56705	65739	71692	73951		548	48226	48495	49271	52540	54950	65428	71468	72329		548	48329	47680	50992	51609	54744	65197	70023	71258
550	48234	48000	50947	50775	54498	63371	69231	71392		550	48516	47809	49581	51790	52964	63451	67198	69015		550	47123	46866	50085	50877	53159	62726	66423	68007
552	47930	48759	51014	50412	53992	60965	65981	67980		552	48559	47141	50021	50725	51730	61377	64643	65509		552	47515	47363	49479	50474	51699	60536	63061	65166
554	48739	49424	51178	50592	52831	58969	62808	64347		554	48812	47579	50817	50912	50617	59089	62457	63272		554	48474	47921	50613	50240	50997	58466	60104	63447
556	50016	50413	52155	51857	53518	57118	60271	61518		556	49722	49081	51850	51492	51047	56875	60488	60902		556	50029	49154	51700	50324	50949	57203	58686	61244
558	52329	52774	54318	53579	53605	57158	58191	59612		558	51884	50877	53135	53000	51224	55247	59958	59175		558	51530	51115	53955	52455	51523	55601	58159	58846
560	54571	54724	57562	56106	54367	57158	57094	57931		560	54240	54402	56779	54745	51918	55054	57672	57248		560	54300	53670	56195	54347	52286	54566	56285	56525
562	57775	57763	60501	59361	55132	57348	56571	56460		562	57469	56729	59541	57738	52359	54683	56990	55388		562	58109	56579	59382	57145	52972	54635	55253	54411
564	61935	61188	63765	62479	55969	56204	56488	55451		564	61036	60457	64133	60111	54662	55272	55219	54330		564	61164	59291	61813	59169	54789	54075	53969	53207
566	65135	64051	66619	64597	57494	55806	56054	53923		566	64153	63512	67245	62019	56682	55661	54704	53336		566	63742	61885	65502	61727	56223	54552	53685	52994
568	67735	67623	68851	65620	58021	55432	54708	54222		568	66438	67555	69718	63203	58228	55863	53423	53228		568	65950	64697	68148	63743	57493	54777	52758	52071
570	69720	68963	70512	66867	59181	55330	54143	53265		570	68612	69259	70304	65190	58687	56573	52976	52244		570	68903	66267	70450	65045	58299	55452	52726	52149
572	70107	70470	72620	68251	59654	55064	53682	52687		572	69615	70182	70563	66490	59509	56037	52394	52073		572	70476	68164	71866	67187	59558	55331	51941	50852
574	72655	70558	74344	69720	61218	54725	53916	51667		574	70797	70193	72239	67201	60086	55401	52557	50780		574	71084	69251	72603	68855	60567	54137	51411	51320
576	72886	70566	76141	70796	60664	53809	53827	50653		576	71722	71244	72838	69187	59881	54189	51270	50276		576	70954	70673	73993	70671	60209	54570	50201	50456
578	75707	72150	76375	71922	60306	54157	52924	50386		578	73658	71311	73845	69812	60001	54134	51351	49104		578	72206	71658	75531	70698	59841	54429	49866	49033
580	74591	72714	76237	71180	59099	54175	52417	48958		580	74180	71290	73603	70687	59344	54640	50479	48337		580	73717	71817	75615	69766	59294	54704	49208	48297
582	74319	73615	76317	70405	59179	53826	50995	47961		582	74057	71176	73786	68637	58640	53445	50456	46731		582	73952	71883	74713	68634	58926	52786	47489	46761
584	72819	72259	75170	68645	58465	50987	49451	45871		584	73640	70078	73202	68841	57730	51800	48856	45444		584	72158	70527	72645	67543	57290	52230	46490	46793
586	71560	70893	73651	67091	57739	48931	46434	44467		586	71223	68732	72500	67307	56550	49999	46466	44397		586	69363	68815	71725	66058	55995	50364	45733	44871
588	69611	68262	70301	64811	55760	46753	43628	42418		588	68011	66231	70701	65421	54898	48660	44357	43177		588	66993	66676	68976	65062	54598	48555	45153	42992
590	66048	64761	67648	61544	52829	45032	41248	40150		590	64343	64372	68117	62149	52052	46018	41507	40173		590	64561	63436	65608	61510	53173	45796	42874	39967
592	62407	61452	63716	58584	48724	41877	39128	36649		592	61553	61801	63750	58186	48810	43058	39241	36977		592	61536	60224	61232	58538	50458	43189	39403	36988
594	57881	57889	59387	55266	45380	39080	37513	34105		594	57670	58354	59825	54676	44763	39805	35820	33797		594	57521	56349	57577	54436	46502	40805	36361	34707
596	54302	54111	54961	51914	42847	36237	34824	31896		596	53340	54276	56010	50749	40928	37581	33694	31682		596	53120	52883	54398	51279	41925	37990	33771	32018
598	51104	50370	51037	48198	40725	33967	32288	30900		598	49399	49649	52583	47463	38866	34612	31770	29708		598	50368	49721	51560	48893	37902	35273	31959	29887
600	48503	45912	48391	44651	38338	32113	29727	29027		600	45999	46584	48828	44103	37043	32009	30520	28002		600	47238	46888	49020	45114	35898	32791	29339	28380
602	44766	43740	45634	41843	35599	30210	27968	27084		602	43075	43337	45113	41131	34900	29863	28273	26399		602	44856	44348	44812	42846	34092	30140	27226	26676
604	41533	40945	43266	39390	32916	27816	26236	24928		604	40351	40873	41688	38736	31998	28062	26152	24224		604	41269	40303	41320	38666	32286	28281	25207	24927
606	38577	38974	40270	37095	29808	25860	24747	23373		606	38043	37011	39294	35917	29872	26824	24399	22535		606	38830	36694	38732	36949	29784	25890	23678	22464
608	36078	35927	37099	33449	27581	23770	22946	21897		608	35033	34225	36887	32744	28174	24873	22924	21321		608	35767	33514	36688	33588	27827	24112	21896	21267
610	33272	32478	33674	30343	25787	22663	21383	20082		610	32186	31570	34543	30040	26226	22999	21049	20104		610	32640	31650	34526	31565	26136	22470	19931	19931
612	30159	30457	29982	27051	24795	21159	19792	18915		612	29807	29432	32130	28487	24444	20797	19836	18335		612	30071	29155	31342	28446	23943	20896	19210	18414
614	27773	27834	27690	25352	22932	20064	18647	17249		614	28325	27129	29170	26508	22295	19161	18212	17241		614	27784	27723	29159	26945	22273	19091	18211	16677
616	25574	25640	26128	23492	20983	18321	17693	15917		616	25890	25096	27350	24268	21091	18084	16930	15870		616	25805	25388	26536	24608	20963	17852	17073	15213
618	23935	22731	25096	22024	19170	16643	16000	14354		618	23507	23746	25530	21418	19310	16860	14761	14939		618	23598	23754	24310	22913	19407	16956	15138	13782
620	22744	21036	22897	20645	17895	15386	14287	13218		620	21197	22435	23703	19833	18133	15725	13408	13049		620	21654	21667	22294	20773	17684	15957	13657	13018
622	21136	19646	21024	19282	16462	14591	12894	12187		622	19669	20904	21627	18357	16122	14119	12310	12333		622	20035	20351	20677	19325	15702	14664	12599	12248
624	19066	18618	19403	18572	15261	13750	11969	11204		624	18225	19186	19523	17680	15127	12974	11515	11803		624	18661	19157	19044	18251	15152	13535	11739	11953
626	17776	17533	18520	17486	14034	12840	11327	10916		626	16819	17846	18024	17023	13963	12154	10743	11418		626	17796	17557	17233	16971	14943	12850	11335	11028
628	16770	16970	17417	16222	13715	11901	10178	10334		628	16422	16854	17131	16031	13390	11625	10202	10715		628	16935	16316	16483	16140	14023	11491	10594	10560
630	16151	15933	15986	14692	13051	11051	9767	9953		630	15541	15637	16289	14931	12046	11293	9788	9883		630	15919	15027	16045	14592	12661	10779	9668	9866
632	14960	15110	14540	13769	12017	10430	9190	9030		632	14803	14770	15859	13443	11164	10525	9522	8961		632	15178	14451	15444	14357	11355	10238	9020	9093
634	14217	13863	13631	13301	11289	9646	8739	8657		634	13650	13635	14924	13105	10523	10540	9185	8712		634	14372	13404	14063	13725	10874	10082	8858	8245
636	13510	13253	13384	12515	10356	8970	7814	8204		636	13296	13398	13959	12974	10279	9732	8650	8229		636	13551	12850	13316	13291	10231	9298	8499	7719
638	12648	12227	12627	11835	10283	8285	7020	8064		638	12732	12836	13201	12779	9824	9271	8112	7732		638	12345	11872	13072	12025	9891	8597	8052	7484
640	11625	11236	12388	11072	9672	8022	6755	7521		640	12199	12089	12452	11828	9270	8070	7407	6999		640	11681	11593	12412	10930	9531	8005	7545	6820
642	11444	10629	11864	10220	9102	7477	6423	6891		642	11508	11256	11802	10596	8558	7717	6863	6567		642	10889	10772	11807	10093	9274	7491	7073	6361
644	10584	9805	11645	9501	8843	7134	6229	6426		644	10491	10157	10728	10316	7981	6897	6169	6400		644	9668	10155	10715	9496	8767	6871	6519	5893
646	10305	9377	10205	8739	7944	6153	5560	5956		646	9463	9544	10002	9574	7293	6276	6062	5865		646	8815	9560	9987	9166	8233	6352	5893	5885
648	9357	8616	9244	8497	7600	5862	5336	5654		648	8704	8763	9114	8955	7060	5423	5597	5520		648	8298	8785	9041	8623	7325	6133	5821	5419
650	9178	8330	9082	8234	7143	5510	5321	5097		650	8547	8435	8283	8007	7282	4679	4868	5092		650	8162	7815	9006	8030	5791	5890	5902	5178
pH=7.96
490	110538	104539	104661	92712	92448	104824	107925	101240	89233	108205	110577	112841	132790	118668	119773	145726	142390	135427	151803	144239	143908	172709	152180	144349
492	119052	117351	115106	98716	95304	114565	117302	114815	95011	120062	123434	123214	145560	136377	135793	162853	158439	152997	171881	164760	164979	189986	172024	165521
494	135813	135511	132241	111351	106422	130556	134454	133183	107994	138746	142309	141147	166912	160309	159140	189357	183239	179748	199639	193076	193223	218757	201729	196089
496	161857	158860	156625	132610	125953	155056	159934	159150	127935	164253	169209	167646	198433	190608	188901	229328	220324	215218	239169	232563	230687	260560	242152	235224
498	187628	182673	179122	153209	144229	178944	185446	183001	146007	188376	194624	193459	228920	221085	219273	265887	256217	249475	276662	268167	266115	299900	282129	274291
500	210524	206237	201512	170869	160544	200962	209249	205463	162236	210456	218632	217348	257158	248974	245817	299316	289191	280124	313427	302064	300527	338446	318273	308856
502	227631	224902	219564	185013	175120	217612	228925	222658	177250	229902	238890	237806	280652	272446	270862	327144	316810	307257	344569	330795	329129	371398	349340	339055
504	242393	239812	237802	195937	187466	232266	245620	237203	189106	246813	256268	256302	299975	290705	290216	351543	339307	329783	371629	357247	355128	399438	375050	364704
506	253630	249058	249253	207157	196672	243750	256745	249997	198315	259911	269146	269389	315846	305556	306303	372608	358078	348387	391055	378100	373929	419573	396587	383576
508	263509	257716	258405	214250	200609	252552	264651	259850	204270	270483	278151	277168	328544	315332	315282	385415	369874	360596	403778	393527	388674	433604	410210	398182
510	268548	262338	261877	218995	204954	256658	267502	266043	208434	275756	282796	281164	334494	322319	323020	393299	376810	368236	411369	401933	396693	442721	416290	405637
512	271148	263448	261939	218576	206274	257249	267512	266197	209303	276498	285047	282097	336270	323043	322409	393938	378777	370149	413903	404918	397497	446946	419062	408856
514	267021	258874	257239	216549	204897	253333	264410	262464	205651	273119	280898	280796	331727	320050	320151	389629	374878	366700	409388	399049	393691	443298	415996	404654
516	260500	251605	249974	210546	198875	244794	257160	253951	199891	265857	273841	273293	323833	310859	308852	380100	364846	358877	398408	387823	383353	431518	407010	395499
518	248912	241100	240803	202854	190072	234008	247271	242157	191997	254985	262945	261736	309944	297983	297412	363790	350073	345073	381064	371885	370165	412917	389849	380536
520	236796	229032	228232	192190	180759	223270	233630	228365	182436	240598	249982	245855	294120	281746	282616	346108	332083	325944	361998	352484	351308	391146	369059	359870
522	220424	215795	212330	180534	169007	210571	219602	214376	170850	225187	235119	231885	275262	263524	265779	324090	313809	305010	338411	329736	330370	367827	347185	337512
524	204648	199996	195154	167158	157564	195239	203871	199579	157800	210958	217234	216045	255592	244547	247210	301751	291215	282059	314571	305603	307145	341272	322527	312386
526	188066	186221	179993	153293	145552	179358	188530	183529	145951	194986	201009	200145	235468	226175	226723	277610	267474	260409	290155	281928	282212	314100	298466	287895
528	174530	172303	167985	141371	135264	165661	173442	170286	135202	180281	185504	183442	217086	208573	209123	255741	245140	239832	268588	260626	259649	289885	276163	265640
530	161989	160192	156358	131704	126312	155356	160960	157921	125304	166667	171735	169748	201375	191236	193517	239000	226224	222999	248934	241917	239352	269186	254931	247413
532	151495	148373	146165	124002	117752	144652	150892	148068	117272	155323	160647	158095	186960	177404	181368	221014	210524	209694	231510	225815	222173	251052	234643	231176
534	140928	137298	136298	115899	109586	135734	142135	138452	109595	145411	149395	147319	174165	166207	169790	206202	197015	194376	216025	210676	206528	232381	217542	214256
536	132699	129405	128574	110376	102044	127357	134536	130732	103978	136243	141405	139097	163390	158626	159634	191085	185945	180320	202690	196717	195018	217299	203943	200206
538	125717	122369	121490	104501	96462	120706	126955	124252	97574	129108	132799	133256	156304	150140	150546	179901	176547	168691	189587	183936	184520	203751	193148	189226
540	120230	117700	115604	100473	92291	115278	120339	118152	92665	124410	127129	127610	149580	142676	142661	169882	165861	160654	178307	174631	175024	191947	183934	178962
542	115034	112965	112022	95881	89571	109857	115389	114051	88727	120024	121909	121695	142918	136565	136356	162124	157252	153329	169698	165901	165768	181964	174429	169197
544	111558	109282	108884	93752	87238	106818	112006	110505	87330	116467	118267	117190	135502	130706	129555	155741	150237	145791	162424	158249	156604	174509	165972	160030
546	109749	105695	106980	90613	85571	103850	109843	107599	85472	112423	114469	113192	130907	127423	125255	150118	145164	139546	155480	151324	150566	168105	156819	152545
548	108121	104609	104831	89557	84147	102263	107419	105825	83480	109800	111965	111286	127402	123237	120542	144342	139178	135059	147767	144517	144060	160963	149663	146359
550	108231	104241	103775	88874	83440	101905	106833	104272	82493	107017	110598	107825	124833	120637	118322	139225	133252	129374	140856	138341	138805	153521	142909	140432
552	108063	105574	103148	89733	83686	101561	107455	105603	82617	108169	110397	108368	121483	115919	116793	133643	126714	125277	135304	133067	131888	146256	136497	134593
554	109136	107357	105134	90386	85039	103245	109989	107060	85481	109275	111501	109372	119503	114115	116625	129807	122904	120318	130182	128478	126022	140228	130395	128862
556	111131	111118	107918	92467	87213	106045	112309	111337	87131	111801	113143	113225	118624	112903	117203	126202	118955	118170	126511	124831	120496	134324	125871	123638
558	117486	116095	114508	97636	90364	111194	117901	115186	91443	113765	117182	117592	119695	114786	116598	123888	118052	116253	122659	120014	116510	130425	120930	118855
560	124509	122259	119810	103050	95637	118804	123600	122204	95994	118724	121686	122331	120924	116645	119260	122562	115654	115778	119777	116614	113667	126309	117875	116534
562	131565	128841	127334	109502	102295	126108	131143	129606	102027	122811	127988	128485	123512	120384	121330	121859	115898	114931	115394	111963	112147	123029	114420	113419
564	138194	136219	135151	114531	109213	134379	138203	136807	107817	129709	133930	133933	127549	123611	126460	121348	115879	114447	112411	110462	110712	118947	113261	111998
566	146411	142709	142909	120781	113951	140877	146641	143769	113316	135360	140055	140033	132247	127653	130133	121131	116909	113861	110760	108255	108380	116309	110043	108479
568	152240	149736	150099	125314	117687	146961	152695	149884	117718	142052	144622	144193	135903	129511	133466	120820	116801	113434	110600	108252	105846	114550	108807	106196
570	156769	154405	153777	130011	122272	151007	157453	155482	120886	144413	148499	149016	137634	130314	134236	120775	115914	112530	110164	106003	104531	113029	106306	104134
572	159769	159670	157864	132730	125064	155151	158913	159905	124004	146573	149644	152556	138441	131088	134887	120660	115699	113182	110232	105672	103335	110825	105646	102482
574	162919	162253	160055	136634	128037	158606	162344	162042	127598	149034	152889	154834	138731	133231	135395	120254	114579	113305	108861	104362	102973	108898	102734	102375
576	165536	163984	163171	137999	128862	161022	164378	163705	130484	150702	155478	155428	139240	136347	136623	120472	114289	114504	107587	103810	102155	108332	102728	100863
578	168186	163912	164920	141349	131067	162197	167295	164010	131127	151860	158742	155277	140017	137401	136793	119769	114526	112590	105690	102419	101771	108203	101512	99758
580	170016	163618	164890	140841	132506	159531	167931	164577	129284	151831	158395	154919	139206	134382	137264	119390	113996	112570	103881	99871	100410	105511	101332	97202
582	168100	164293	164570	141178	131873	157545	166927	163959	128592	151601	157104	155186	137414	131769	135875	116906	112284	109275	101507	97249	97710	102880	96500	95413
584	164716	162589	161445	138181	129103	155178	163826	161907	125610	149929	153448	154515	135304	129001	133157	113939	108038	107341	97424	94332	94243	98810	92497	91822
586	159314	159599	158996	135243	125664	154963	159722	158222	122960	147352	149468	151054	131818	128181	128969	108862	105602	103326	94340	91360	91207	96010	87713	89185
588	156013	154250	151839	131370	121903	151497	155634	154813	117954	142492	144603	145442	127417	124097	125388	104501	100937	99523	89849	87478	86431	91867	83864	84477
590	148694	147921	144935	125044	116027	144239	149191	147705	113948	135677	139406	138096	121077	117662	119691	98300	95940	94642	84717	82774	81898	87103	78569	80112
592	141429	140161	136491	118323	108563	135795	139454	139094	107966	126721	133367	130527	113546	109943	112561	91845	88907	87971	78560	78057	75829	81068	72943	73543
594	130171	130496	128137	109273	101367	127419	128407	129671	100428	117875	124433	120346	106372	102469	103437	85391	82524	82126	73035	71221	70607	74847	68588	67808
596	121066	121387	119930	101128	94341	119402	119081	120791	92564	109789	114947	112126	98791	94934	95251	79445	76788	74745	68216	65498	64910	67939	64572	62286
598	112913	112161	111738	93265	88343	111208	111227	112535	86632	102601	106073	104864	92381	89772	89115	74120	71865	70315	63104	60140	61216	63628	59983	58171
600	106270	103725	104009	87079	80748	102986	104368	103229	82593	96209	98544	98516	86054	84426	82559	68700	68096	64839	57934	57431	57617	59333	55312	54494
602	98310	96343	97127	81699	75392	95234	97533	96558	77396	89645	92548	91011	80808	79701	77162	63801	63653	60454	53515	53268	54715	56460	52485	51071
604	90580	89244	89618	76548	69660	87512	90665	89450	72322	83119	85306	83993	75174	72701	71163	60076	58941	55660	49536	50053	50320	52888	49039	47690
606	83763	82991	84503	70944	65746	81583	84207	83416	65923	77195	79513	78184	69769	66648	66098	56940	53399	51901	47206	45787	46036	48363	45850	44249
608	78329	76469	77730	65794	60688	75966	78447	77001	61559	70767	73850	73221	63754	60578	60771	52943	49518	49115	43938	42793	42277	44912	42043	40872
610	72606	70459	71857	60578	54968	70232	73922	71745	56264	64765	68747	68074	59255	56431	55790	48810	45713	45300	40985	38609	39153	40720	39396	37074
612	66124	65576	66043	56240	51257	64313	67957	66582	51250	60997	63774	63051	54454	51578	51887	44069	42752	42143	37558	36250	36488	38086	36554	34150
614	60984	61068	60662	51235	47585	59225	61229	61384	46551	57540	57487	57716	50007	47765	49454	40200	39302	39074	35309	33516	33432	35360	33521	31561
616	55901	56637	56156	47496	44370	54893	55905	56360	42608	54366	52487	52512	45680	44011	45680	36897	35897	36124	33082	31766	30334	32846	30865	29182
618	51808	51719	50981	44015	40038	50733	51008	51929	39340	49079	47461	48862	42249	40581	42857	33445	33146	32676	30133	29559	28063	30619	28578	27288
620	47398	47328	47803	41141	37066	47068	48185	47457	36891	44864	45392	45508	39583	37692	39442	31393	30110	29901	27510	26695	25988	27898	26548	25176
622	44492	43614	44083	37784	34395	43735	43491	43601	33863	41144	41999	43464	36320	34871	36404	29060	27953	27341	24944	24782	24105	25577	24330	23132
624	41964	40909	41271	35234	31722	40202	41360	40415	31751	38782	39435	40339	33057	32423	33106	27890	25966	25310	23134	22773	22481	23870	22058	21344
626	39032	38064	38208	33262	29842	38205	39015	38805	29149	36183	36467	37114	31083	30260	30570	25665	24656	24169	21479	21521	20918	22530	20385	19922
628	36367	36291	36326	31242	28419	36152	37495	36458	27624	34711	34061	34380	29743	27692	28352	23883	23189	22919	20217	19903	19240	21516	19324	19062
630	33792	33877	33951	29235	26826	34554	34898	34914	25785	32375	31535	31733	28271	26196	27420	22384	21593	21734	19284	18751	17719	20096	18244	17655
632	32449	32598	31761	27341	25344	31684	32388	32524	24413	30600	29888	30139	26275	24875	25742	20929	19817	20129	18035	17493	16986	18494	16963	16378
634	30265	30263	29665	25940	24102	29793	30479	31367	23519	28147	28965	28513	24880	24296	25494	19801	18197	18780	17384	16502	16272	17625	16110	15347
636	28529	29211	28327	24299	22754	28215	28792	29154	22631	26651	27540	26983	23707	22827	23992	18416	17046	18001	16096	15252	15064	16415	15147	14332
638	27455	27344	27124	22791	21635	26573	27398	27155	21433	25329	26039	25504	21920	21268	22375	17060	16615	16910	15643	14461	13684	15218	14364	13678
640	26195	25436	25887	21546	20484	24960	25830	25910	19531	23970	23757	23886	20189	19951	20419	15989	15691	15903	14669	13850	12501	13925	13327	12781
642	24600	23573	23767	20396	19519	23558	23878	24690	18578	22400	22313	22127	18394	18674	18973	14999	14360	14070	13493	12908	11941	12962	12473	11681
644	22259	22340	22070	18719	17894	22178	21623	22906	17362	20204	20402	21053	17476	17758	17929	13981	13309	13031	11946	11823	11428	12305	11653	10502
646	20768	21331	20480	17548	16025	20734	19819	20484	16429	18654	19098	20251	16405	15792	16520	13094	12909	12086	10810	11030	11020	11320	10744	9655
648	19127	19813	19118	15748	15014	19237	18907	18968	14496	16967	17037	19123	15341	14665	15271	11668	12569	11708	10415	9882	10247	10562	10105	8855
650	17181	18515	17378	13528	14821	18100	18504	19051	12806	16284	14639	16449	13521	13421	14742	10571	11411	10805	9870	7800	9102	9872	9271	7978
	6.8		7.05		7.2		7.4		7.63		7.96		6.8		7.05		7.2		7.4		7.63		7.96
													normalization
1.28e-08	1.49212	0.01444	1.54485	0.01391	1.53959	0.00963	1.55428	0.00166	1.53696	0.01902	1.59036	0.01205	0.96001	0.00929	0.99393	0.00895	0.99055	0.00619	1	0.00107	0.98886	0.01224	1.02322	0.00775
6.4e-08	1.50439	0.02063	1.53796	0.02247	1.52172	0.01413	1.53783	0.01419	1.55837	0.03094	1.57016	0.03373	0.9679	0.01327	0.9895	0.01445	0.97905	0.00909	0.98942	0.00913	1.00263	0.01991	1.01022	0.0217
3.2e-07	1.54654	0.01498	1.61748	0.03812	1.53589	0.02214	1.58273	0.00907	1.57909	0.03969	1.60722	0.01257	0.99502	0.00964	1.04066	0.02452	0.98817	0.01425	1.0183	0.00583	1.01597	0.02553	1.03406	0.00809
1.6e-06	1.77873	0.02647	1.78836	0.02931	1.75775	0.01181	1.80475	0.01127	1.76451	0.02741	1.8055	0.01743	1.14441	0.01703	1.1506	0.01886	1.13091	0.0076	1.16115	0.00725	1.13526	0.01763	1.16163	0.01122
8e-06	2.28832	0.02936	2.28251	0.06609	2.30236	0.01181	2.37746	0.00339	2.31143	0.0754	2.38489	0.02747	1.47227	0.01889	1.46854	0.04252	1.4813	0.0076	1.52962	0.00218	1.48714	0.04851	1.5344	0.01767
4e-05	2.94084	0.02838	2.88502	0.05991	3.13176	0.04672	3.29787	0.00753	3.09923	0.10493	3.29029	0.01748	1.89209	0.01826	1.85618	0.03854	2.01493	0.03006	2.1218	0.00485	1.994	0.06751	2.11692	0.01125
0.0002	3.28468	0.02177	3.2498	0.05687	3.68367	0.02995	3.84245	0.03067	3.71875	0.04834	3.97842	0.04019	2.11331	0.01401	2.09087	0.03659	2.37002	0.01927	2.47218	0.01973	2.39259	0.0311	2.55965	0.02586
0.001	3.48392	0.04784	3.53149	0.09245	3.87431	0.01245	4.07341	0.01825	3.92227	0.04446	4.15909	0.04555	2.2415	0.03078	2.27211	0.05948	2.49267	0.00801	2.62077	0.01174	2.52353	0.0286	2.6759	0.02931

## Sheet: ed_fig5c
pH=6.8
490	64879	63944	64246	64122	72194	77249	83825	88325	64178	62900	64093	63216	70641	76268	81347	86058	64175	61545	64381	62458	71121	74645	82092	83300
492	58939	57900	59278	59240	67173	72321	78084	81591	58231	57670	59160	58040	64739	70192	75822	80450	57494	55875	58725	56444	65674	69352	75178	78179
494	59929	57873	60795	60208	68860	74621	80171	84010	59298	58407	60234	59238	66382	71892	77923	82576	57586	56487	59051	57634	66449	70431	77713	81412
496	68015	65915	69551	67172	78842	85370	91444	96772	66927	64930	67616	66862	75874	82976	88575	93500	65522	63509	66257	65576	74505	79823	89306	93144
498	76574	74627	77619	75871	88441	96087	103949	110267	75761	72126	75847	74433	85721	94912	100289	106049	73482	71191	74920	73643	83346	91458	101452	106285
500	85175	83736	86448	83997	98571	107116	115556	123243	83721	78870	83952	82532	94934	105741	111895	117995	80923	78948	82638	81626	92626	102289	111706	118789
502	92032	90164	92958	92069	106229	116438	126328	133414	91276	86337	91293	89814	103132	113513	122247	129499	87216	86159	89043	88894	101184	112028	122150	129940
504	98656	94768	99293	98075	113230	125185	135551	143873	96315	92504	97820	96099	110396	120100	130451	139565	93617	91571	94592	94857	107875	118999	130219	137829
506	102619	98437	103566	101821	118212	131300	142866	151853	100960	97782	101761	100278	114975	126512	137299	146690	98826	95897	99281	99400	113857	125728	137544	144543
508	105386	101777	107551	104207	122274	136625	147113	156510	103988	99568	105065	102987	117747	131500	143428	151139	102616	98963	101890	102292	116457	129450	141185	149850
510	106560	103297	108633	105844	124289	138421	150130	158931	106671	101565	106247	103840	120397	135078	146428	152970	103995	101026	103504	104247	119200	131747	143555	153429
512	107693	102612	108743	107268	124802	138767	152408	158823	108050	102629	107798	104020	121191	135618	147676	155456	104818	101845	104068	104102	119014	132912	143661	154349
514	106535	99831	106877	106751	123377	136344	150710	157098	106321	102242	106350	103054	120007	134080	144801	155000	102784	100411	104142	103181	118989	131562	143208	153434
516	103910	97759	104242	103520	120582	133698	146059	152965	103176	98847	103372	102033	117295	130725	141371	151301	100813	97775	101741	100810	116326	128360	140671	150760
518	98674	94253	100137	99134	116384	128983	139422	147536	98069	93625	98687	98430	114416	125413	135261	144558	96803	92584	97415	97310	111645	122987	136504	145334
520	93525	90843	95021	94054	110549	122726	132950	141660	93499	89555	93605	93103	109973	118762	129461	137660	93701	88140	93661	92533	105018	117229	129340	137211
522	88216	85570	90291	91076	103972	115234	125235	134604	88242	83301	88252	87311	103286	111656	121973	130139	88719	83867	88799	86606	98830	110788	121853	128412
524	81983	80950	83553	85718	96913	107505	116748	126360	82395	77988	83220	82366	95380	103460	114836	122192	82632	79312	83995	80857	92602	103164	113713	119390
526	77258	74565	77830	79895	90320	99283	107801	116612	76962	72977	78464	77048	88803	96375	106782	112715	76355	73868	77501	75152	86363	96056	105709	111614
528	71634	69154	72543	73539	83239	91815	100477	107866	71781	69263	73283	72232	82049	88599	99326	104634	70486	67713	72263	70472	79627	89304	97787	103874
530	67998	63318	69178	68913	77471	85716	94146	99229	67307	65382	67644	67484	76979	83493	92498	96920	66748	63578	67062	66552	74398	83846	90163	97525
532	63825	59556	65253	64730	72788	80723	88994	93249	63104	61211	63119	64292	71877	78245	86639	90857	62344	59387	62531	62483	69946	78087	83862	91062
534	60098	56374	60984	60596	69344	76722	83459	85720	59256	56616	59531	60339	68189	74544	80997	85589	59149	56589	58234	59111	66017	73011	78952	86112
536	56665	54204	57419	57038	65654	72115	77824	80824	56875	52704	56595	56652	64020	70148	76587	80413	56116	53753	55565	55381	62807	68835	74670	80668
538	53605	52156	54183	54804	61851	68536	73812	76238	54187	49108	53986	53551	60622	66124	72393	76154	53693	51138	52962	52422	61063	65234	70045	75997
540	51446	49918	52642	52540	58902	64443	70270	73128	52530	48139	51366	51105	57149	62259	68937	72060	51010	48966	50884	50127	58269	61794	66294	71353
542	49588	47816	50221	50528	56470	61443	67139	70771	49965	46999	49972	48454	54935	59345	65556	69263	48361	46680	48772	47641	55670	58667	63352	67875
544	48455	46450	49343	48459	54335	58684	63429	67664	48319	46286	48534	46669	53318	57241	61761	65805	47402	45630	47698	46964	53097	56696	61474	64461
546	48061	45366	47513	47048	52477	56367	61112	65248	47134	45130	47366	45219	52262	55222	59778	63460	46583	44462	46608	45826	51547	55219	58742	61412
548	47529	45068	46961	46685	51749	55008	58778	61521	46170	44864	46650	45587	51334	53187	56592	60457	46467	43872	45829	46237	50050	53408	57638	59112
550	46798	44957	45862	46297	51420	53517	57598	59480	45933	45120	46248	46098	50538	51727	55329	58248	45655	43274	45487	45293	48635	52435	55946	57080
552	46537	46298	46858	46334	51775	53013	56357	57312	46200	45145	47206	46333	49461	51382	53583	55630	45693	43838	46278	45377	47897	51134	54152	55354
554	47443	48134	48710	46831	50289	51808	55191	55334	48117	46230	48075	47329	50062	51869	53210	54198	46342	45005	47466	45725	48325	50495	52320	53435
556	49635	50179	51800	48196	49688	51038	53915	52968	50346	46971	50340	48138	50149	52255	51982	52825	47544	47658	49318	47363	49176	49751	51153	52144
558	52885	51632	53860	50155	50200	50600	52415	51417	52759	49985	52910	49857	52916	51732	51175	50296	50385	50495	51784	49629	50332	49918	50365	50864
560	57067	54964	56008	52779	52965	51416	51911	50727	55246	53296	55594	51229	54462	51209	50705	48975	53916	53631	55295	52139	51702	49895	49252	49647
562	59903	57864	58672	56395	56365	51925	50851	50604	58906	57580	57788	53623	56951	51418	50990	47498	57842	55997	57867	55281	52975	50473	49191	48265
564	63263	61512	62198	59226	58199	52491	51681	50194	63030	60737	61142	57415	58734	51609	51700	47252	61385	59399	60335	58001	55370	51476	49384	47555
566	65822	63778	65745	62425	59981	52323	51810	50076	65866	62512	63845	59357	60224	52423	51370	47136	64621	61989	63267	60600	57530	53141	49907	47551
568	69882	66590	68814	63924	61093	54579	52289	48914	68302	64525	66579	61209	62067	53056	50736	47159	68146	65152	65824	62016	59710	53798	49716	47916
570	71533	69411	70563	66033	62584	54813	50689	48277	69834	67624	68633	62788	62405	54580	50539	47127	70280	66598	68886	63889	61886	54210	50395	47328
572	73105	71287	72819	66983	63124	56649	50712	47220	72726	69763	72061	64991	63461	55088	50731	47118	71006	69020	69915	65996	63064	54149	50368	46335
574	74908	73137	74189	68519	63123	55526	50635	47445	75018	71225	74125	66283	63033	55200	51351	46212	71936	70035	71901	67454	63951	54024	51060	45668
576	76998	73537	75880	68871	63836	56294	51065	46457	76917	71671	74175	67868	63382	55278	51151	46016	73060	71220	72603	68476	64509	54049	52061	45433
578	78374	74274	76629	69676	64193	54826	51010	44955	77704	72263	73877	68786	62779	55840	50458	44298	75224	71444	74641	67733	64524	54371	51761	45551
580	78115	73082	77014	69940	64932	55437	50777	43768	77719	72576	73663	69946	62257	56150	49652	44715	75859	72253	75695	68484	64884	54529	51147	44632
582	78192	72376	77313	69872	63948	54229	49890	43173	77502	72421	74258	68894	61425	54687	48609	43839	74781	71448	75647	67695	63393	54257	49730	43897
584	76947	71501	76387	69189	62911	53705	47810	42888	76310	71906	73459	69106	61558	53061	47612	42756	73820	70620	74419	67899	62383	53072	48786	42598
586	76354	71355	74927	66836	60921	51372	45373	41185	74698	70340	72861	67808	61563	50101	46107	40630	72267	69697	72753	66315	61058	52065	46478	41505
588	73619	70048	72204	64272	58372	49610	43887	39794	71661	68777	71692	65509	60471	49052	44383	38686	71212	68404	70640	65190	60067	49932	43861	39619
590	71246	67255	68305	60712	56509	46765	41815	37242	68901	67255	68507	61432	58105	46056	42074	36005	68017	65658	67315	61579	58116	47882	40705	37668
592	66675	63487	64604	57182	53468	44598	39340	34777	64312	64285	64467	58069	54768	44009	38782	34399	64307	61777	63116	57611	54904	44641	38767	34418
594	62872	59250	61421	54093	50581	42263	35440	32014	60873	59159	59350	54646	51491	40994	35583	32380	60836	58131	58572	53217	51434	42112	35869	32175
596	57739	54611	57637	50605	46789	40212	33218	30424	57263	54121	55905	51927	47210	38855	33008	30941	57170	54565	54614	50645	47921	38840	34369	29430
598	54377	51122	53451	47853	43389	37948	30936	28319	54768	50657	52949	47988	43813	36415	31599	28529	53745	50860	51570	47969	44734	36152	31438	27695
600	50502	47954	49270	44415	40442	34783	29380	26514	51699	47723	50095	44344	40948	34012	29688	26221	49414	47058	49360	44949	41074	34055	29524	25996
602	47546	45149	45988	41797	37356	32163	26732	24524	48156	45046	47348	41451	38392	31476	28416	24386	46182	43504	46259	41316	37454	32299	26848	25037
604	43615	41367	43003	38874	35303	29060	24850	23688	43847	41596	43386	38651	35690	29205	26455	22727	43289	40936	42478	38237	34906	30750	25369	24395
606	40167	38291	39319	36332	32662	27325	23280	21789	40475	38835	40580	36841	32693	26224	24292	20645	40625	38693	38744	36246	32999	28212	23668	22307
608	37107	36143	36747	33986	30576	25319	22522	20496	37324	35387	36808	33584	30536	24566	22228	19366	37333	36917	36649	33748	31557	26046	21898	20390
610	34539	34207	33895	31619	28185	23716	20978	18551	34742	33039	33318	31449	27898	22287	20492	17437	34580	33259	34269	31765	28838	24015	20347	18163
612	32396	31699	32433	29512	26240	21941	19335	17434	32112	30527	30237	28829	26436	20812	18986	16794	31985	30544	31840	28639	26878	22244	19050	17395
614	30324	28454	29889	26986	24386	20688	17675	15873	29707	28899	28221	26679	24503	19368	17347	15630	30007	28208	28753	26529	25082	20255	18035	16202
616	28108	26217	27762	25299	22540	19154	16290	14529	27692	26150	26619	24255	23164	18724	15654	14926	27295	26582	26255	24102	23884	18353	16614	15579
618	25514	24458	25101	23266	20963	17708	15431	13357	25707	24157	24531	22585	21149	17628	14451	14112	25442	24696	24328	22734	21923	17097	15483	13942
620	23433	23384	23064	21308	18844	16484	14253	12590	23086	21909	22769	20608	19609	16204	13254	13236	22989	22099	23084	21275	19981	16093	14036	12983
622	21408	21307	21568	19329	17401	15311	13443	12037	21449	20701	21772	19486	18243	14851	12760	12353	21643	20417	21840	19979	18607	14842	12946	11788
624	20509	19916	20050	18616	16517	13832	12712	11216	19881	19534	20353	17434	16912	13918	12343	11443	19632	18672	20307	18364	17357	13780	11844	11716
626	19577	18626	18798	17403	15992	13096	11565	10459	18894	18626	18926	17025	15606	13035	11779	10692	18560	17612	19375	16819	15945	12960	11286	10651
628	18699	17544	17132	16652	15290	12016	10950	9822	17580	17235	17399	15524	15067	12240	11231	10217	17296	16985	18194	15801	14921	12372	10851	9985
630	17328	16114	15860	14798	14499	11617	10100	9029	16385	16319	16124	15054	14057	10963	10371	9488	16624	16080	17224	14854	14033	11499	10008	8976
632	16214	15376	15184	13894	13482	10593	9632	8597	15855	15314	15197	14042	13844	10277	9685	8661	16038	15319	15572	14373	13981	10968	9935	8862
634	14957	15007	14356	12821	12493	10211	8804	7751	15085	14765	14572	14114	13012	9252	8650	7741	15276	13840	14879	13629	12939	10155	9143	8468
636	13965	14541	13901	11925	11301	9888	7972	7441	14428	14331	14432	13082	12343	9286	8108	7626	14718	12969	14465	12614	12345	9832	8535	8039
638	13015	13387	13867	11794	10452	8977	7505	6797	13307	13376	13437	12177	11424	8999	7729	7556	13959	12017	13543	12204	11251	9120	7453	7333
640	12461	12705	13460	11162	10194	8399	7131	6801	12221	12993	12462	10926	10455	8661	7725	7578	13405	11723	12432	11651	10651	8784	7054	7116
642	12083	12224	12745	10862	9874	7743	6659	6831	11604	11637	11307	10628	9981	8036	7453	6436	12011	11259	11244	11496	9593	8134	6824	6547
644	11749	11445	11496	10221	9704	7288	6430	6409	11222	11108	10990	9975	9231	7491	7109	6034	11172	10686	10577	10516	9052	7720	6531	6132
646	11470	10044	10679	9569	9001	7028	6209	5741	10917	10363	10009	9370	8826	7659	6175	5054	10147	9851	9902	9845	8621	7259	6297	5509
648	10523	8871	9608	9146	8325	6874	6127	5046	10326	9588	9126	8542	8081	7164	5850	5140	9879	9027	9266	8868	8294	6892	6109	4897
650	9018	8216	8345	8256	7377	7117	5867	4856	10271	8537	7862	7801	7230	6029	5757	5034	9010	8380	8624	7833	7723	6435	5800	3842
pH=7.05
Wavelength	A4	A5	A6	B4	B5	B6	C4	C5	C6	D4	D5	D6	E4	E5	E6	F4	F5	F6	G4	G5	G6	H4	H5	H6
490	66348	58334	68789	64488	60698	59218	60864	60831	49309	64851	61296	54651	66834	63287	67663	73366	69369	73600	78444	76664	80712	95163	75231	80724
492	61491	57211	59513	59298	56710	56455	59658	58717	50943	62863	58846	57483	66807	62434	68977	75064	70013	77456	80133	77086	79713	87678	77592	81533
494	63178	60822	58296	60633	58775	58966	63973	61572	55876	66014	62066	63658	72332	66747	76007	82610	76039	87487	87170	84599	86481	89340	85754	88534
496	71805	69127	64140	69189	67647	67486	73102	70880	63365	76579	70606	73778	84440	76959	88300	95624	88156	103119	101858	99170	101947	101096	100172	103137
498	81163	78181	71464	78979	76175	75787	82367	80550	71559	86042	80489	83830	96142	87437	101282	109357	100336	117674	117266	112463	118085	114815	114905	117779
500	90125	86791	78899	88550	84293	83967	90221	89828	79563	95745	89658	93445	106791	97200	113316	122547	111985	130365	131748	123900	132404	128300	129266	132678
502	97309	94478	85839	95568	91414	90625	97267	97022	86818	101849	97603	102195	115453	105572	122820	134957	122900	141187	143128	134813	144501	140194	141985	144322
504	104173	99492	91963	100955	97447	97307	103738	103105	93230	109531	103422	108418	123105	112595	130088	144670	131703	150931	152401	145249	153832	149692	151654	153864
506	109266	102886	96141	105086	102320	101554	108547	107954	96930	115323	108145	113151	129262	118946	135775	151374	139781	159012	161294	153119	161086	157551	159352	161452
508	111896	105156	99518	108738	104631	104907	111498	110373	99168	119487	111629	116263	132647	122524	140109	155996	144171	165321	167066	157386	167015	162500	163966	167977
510	113697	107021	100488	111004	106685	105271	113931	111937	100525	121569	113391	117989	134591	124778	143268	158464	146281	167920	170660	160976	170150	166862	168376	172061
512	113307	107657	100062	110249	107397	105646	114511	112180	100688	121323	112600	118573	135995	125972	143578	159098	145856	169259	170904	163094	172076	168474	169343	174149
514	112605	107046	97940	108217	106123	104539	113160	111443	99361	120248	110955	117010	135913	124968	142326	157446	145250	166480	169903	162207	170049	166254	167273	172747
516	108845	105108	95146	104871	104251	102521	110315	108910	96502	116653	108196	113609	131140	121361	139048	153121	141779	162389	165753	156784	165414	161312	162413	168782
518	104823	101689	92079	101396	99832	98866	107008	104400	92636	111475	104074	109626	125856	115616	133207	146690	136791	155879	159668	150897	158207	154161	156467	162475
520	100309	96864	88278	97053	96050	94011	102095	99035	88111	105644	98920	103651	119247	109772	127147	137918	129860	147977	151139	143325	150954	147615	149929	154656
522	94130	91001	83723	91612	89442	88929	95427	93055	82393	100010	93180	98387	112908	104404	118391	129884	121175	140720	142306	135750	141871	138423	140559	145712
524	87750	86007	78014	86561	83260	82175	87835	86279	77080	94107	86929	91776	103890	97070	110158	121279	112154	130313	132524	125798	132967	129069	131106	135998
526	80717	79565	72387	80787	77034	75406	81725	80624	72203	87414	80660	85565	95980	90173	101668	113383	103787	121629	122758	117957	122679	120086	122102	127041
528	74566	73820	67148	75628	71585	69913	76533	74587	67896	80998	75175	79248	90040	82566	93808	104443	97242	110514	113128	109479	114485	111639	113577	118237
530	69246	67905	62210	70002	67910	65989	72140	70114	63330	74968	70254	73210	84793	77088	87897	96974	91245	102908	105383	102965	106743	104045	106042	109650
532	64610	63275	58280	66192	64122	62458	67269	65439	59269	70641	66207	68718	79416	71975	82630	90685	84955	95636	99039	94671	99748	96191	98689	102332
534	61733	59651	54851	62836	60411	58901	63609	61504	55764	66499	61870	64352	74030	67923	78596	85112	79979	91007	93296	87410	93227	90154	93322	95801
536	58893	55928	52305	60019	56604	55926	60018	58115	52429	63672	59083	61056	69166	64170	74325	80116	75537	85070	87726	81794	87738	84536	87165	89435
538	56161	53953	50255	56420	53682	53538	57999	55591	49713	61072	56663	58247	65500	61554	69915	74675	71230	79909	81794	77586	82946	79237	81497	83665
540	54020	52103	48471	52910	51927	51194	55673	53454	48115	58443	54295	56581	62146	59085	66869	71570	67361	75722	77908	75503	79614	75068	76771	78313
542	52421	51094	46929	50407	50445	49370	53903	51153	46830	55415	52650	54943	60725	57004	63858	68756	64667	73101	73968	70748	75245	71602	72727	74339
544	51434	49889	45271	49558	48833	47790	52663	49046	45293	53651	50540	52851	58458	55478	62144	66514	61847	70833	71571	67799	72451	68622	70478	71328
546	49846	48432	44119	49044	47758	47101	51584	48630	44148	52131	49184	50803	57150	53417	60109	64206	60659	68215	68041	64394	68851	65060	68184	69150
548	49194	47723	43597	49100	47102	46408	51223	48263	43194	52198	48325	49388	54647	51722	58629	61702	57820	65778	66302	62385	66298	61746	66132	66626
550	48264	46661	43228	48150	47841	46043	49770	47861	43006	51404	47924	49182	54453	50539	57218	59880	56892	64124	63507	60015	62820	59821	62577	63860
552	49212	47596	43990	48587	47689	46698	49385	47531	42745	51234	48353	49795	53865	50512	56919	57678	54866	62824	61602	57753	61242	57779	60166	61700
554	50376	48533	44291	48995	48050	46730	50401	48561	43804	52182	48754	50188	54610	51162	57606	56712	53834	61912	58747	56820	59929	55867	57938	59487
556	52712	50855	45316	51479	49423	48409	52643	50039	45808	54254	49862	52236	55184	51399	58706	57173	52746	61084	57037	55354	59130	53321	56361	57442
558	54601	52771	47105	54091	52155	50770	55746	52990	48226	56470	51659	53935	56704	52635	60516	57366	52724	60757	56315	54184	57293	51409	53504	55425
560	57467	55784	50686	57613	55566	54519	58390	56212	51662	58542	54084	57376	57801	53752	62727	58803	53413	61413	55385	52911	56799	50309	52283	54676
562	61469	59447	54396	60397	57960	58657	62216	60531	54322	61920	56968	60554	59398	55651	65996	58639	54255	62213	55204	53309	56830	49677	51523	53442
564	65782	63484	58315	64187	62059	61233	65936	64478	57625	65816	60591	64372	62112	57891	68377	60147	54646	63439	54209	53155	56358	49195	51414	52613
566	69223	67475	60541	68606	64949	64783	69213	67706	59870	69335	63900	67571	64489	60120	70331	60264	55665	64551	54468	53061	55828	48510	49789	51331
568	71943	70626	63974	72397	68693	66943	72178	70982	62856	71349	66170	69644	67487	61835	71744	61925	56509	66173	54424	52079	55646	48015	49058	50464
570	74093	71773	65592	75373	70707	69462	74125	73042	65093	72979	67661	72521	68724	62783	73050	62146	57170	66682	54277	52708	55520	47556	47881	49901
572	76365	73192	67767	76045	72501	71065	76345	76063	67234	74572	69268	74016	70394	63858	74396	63317	56867	67612	54614	51740	55967	47321	47819	48833
574	78305	74016	69030	77165	74093	72451	78358	76679	68002	77045	71417	75654	70548	65332	75607	63601	56568	67238	54040	51453	55799	46935	47149	48250
576	79749	75246	69697	78089	74698	74303	79259	76890	68536	78868	72546	74792	71803	66232	76727	64371	56801	67590	53998	50494	55267	46184	46924	47062
578	80615	75833	70768	78809	76457	75709	79887	75724	69965	79380	72728	76134	72617	66625	78207	64312	57580	67427	53638	51187	54667	45472	46353	47549
580	80318	76193	70046	79001	75772	75872	79903	75957	70484	79197	71960	75983	72499	67188	78591	63714	57771	66932	53493	51274	54280	44472	45608	47368
582	80944	76515	69991	78295	75009	75404	78891	76174	69477	77859	71823	76867	71524	65772	78404	62285	56915	66466	52486	50852	53982	43081	44898	46830
584	79471	74538	68758	77891	72951	74728	78516	77209	68210	77250	72513	75844	70481	65201	77384	60574	55695	64796	49801	48794	51873	41901	43219	44523
586	77778	73347	68474	76729	72783	73884	76887	76094	66580	75324	72133	74313	68713	62354	74799	58227	53835	63026	47787	46739	49380	40157	41433	41563
588	75104	71401	66781	74562	70814	71452	75431	73786	65724	72912	68888	71969	66481	60880	72103	57050	51761	60136	46118	44978	46546	39622	39129	39623
590	71897	68931	63898	71330	68427	68158	71551	69749	62501	70311	64569	68264	63202	57906	68017	54350	48769	56580	44530	43286	43874	37214	37467	37470
592	68240	64807	59498	66472	63550	63753	67693	65910	59311	66069	60182	64536	60040	54255	64427	50970	45998	53970	42247	40576	40788	34736	35169	36033
594	63654	60769	55318	61288	60387	59892	64609	62167	55479	62201	56793	61070	56212	50884	60371	47766	42851	50786	39293	37584	38840	32158	33569	33815
596	60543	57358	51530	57048	56751	55941	59450	57285	51347	58021	53024	56317	52151	46724	57592	44785	40002	47764	36477	34434	36713	29619	30979	31220
598	56919	53729	48226	54200	52744	51947	54928	53873	48300	55418	49347	53494	49206	44777	53625	42371	37414	43244	34378	32360	34296	27902	28912	29261
600	53545	49874	45203	51593	49248	48506	50445	48858	45107	52155	46458	49982	45190	41227	50371	38571	35880	39431	31758	30148	31614	25505	26050	26561
602	49883	46324	42177	48282	45950	45050	47837	46070	42682	48612	43275	47270	42640	39056	46184	35929	33232	36778	29671	29104	29229	24038	24414	25349
604	45796	43232	39617	44828	43985	42412	44892	42414	39626	43639	39654	43294	39178	35821	43615	33399	30701	35011	26920	27672	27687	22436	22735	23807
606	42419	39989	36041	41894	40212	39375	41363	40808	36540	40391	37255	39534	37320	34209	40381	30581	27618	33317	25398	25773	25709	21277	21496	22866
608	38482	37167	33384	39311	37259	36211	38640	38194	34110	37371	35076	37095	34369	31630	37564	27823	25557	31087	23319	22865	24035	20293	19986	21056
610	36213	33546	31170	36128	34052	33851	35203	36287	31530	35230	33751	34106	32211	29259	34549	25952	24160	29225	21846	20853	22316	19009	18863	19249
612	33115	31486	29640	33062	32333	31459	32246	33626	29549	33207	30824	31597	29875	27083	31481	24229	22896	27156	20233	19100	20805	17837	17627	17795
614	30987	28889	27386	30058	29693	29003	29939	30977	26469	30719	27988	29307	27595	24893	28135	22341	21539	24915	18828	17939	19415	15927	16557	16447
616	28202	27215	24888	28382	27100	26867	27528	28089	23839	29102	25390	26936	24784	23560	25688	20713	19577	22530	16871	16544	18368	14665	15277	15226
618	26362	24873	22858	26955	24797	24295	25762	25851	22046	26631	23041	24895	22220	22207	24279	19402	17594	20420	15474	15013	17037	13268	14040	13935
620	24418	22682	22056	24506	22929	22298	23402	24072	20822	24577	21318	22520	20091	20859	22943	17852	16210	19242	14427	14218	15845	12286	12745	13402
622	23289	21154	20285	22614	21351	20317	21627	22157	19640	22700	19942	21245	18675	18999	21214	16128	15332	17432	13915	12977	14504	11215	11826	12471
624	21588	19938	18659	20352	19949	19587	20266	20650	18587	21000	18707	19624	17710	17100	19720	15065	14648	16904	13086	12339	13876	10492	11643	11445
626	19796	19062	16704	19363	18379	18497	19761	19181	16938	19425	18038	18614	17022	16027	18321	14619	13881	15579	12252	11422	13005	10025	10517	10586
628	18218	17952	15548	17570	17590	17693	18817	18198	16475	17452	17012	17443	16489	14753	17858	13870	13196	14580	11023	10776	12035	9517	9876	9994
630	17277	16722	14980	16561	15953	16618	17493	17036	14923	16122	15785	16649	15786	14189	17093	13362	12335	12999	10188	10120	10736	8946	8829	9145
632	16629	15859	14082	15737	14859	16184	15821	16060	14486	15991	14142	15337	15060	13535	16336	12732	11324	11973	9453	9556	10025	8602	8869	8363
634	15672	15015	13799	14849	13555	14955	15642	14753	13458	15174	13754	14037	14188	12846	14968	11696	10249	11509	9211	8898	9391	8244	8316	7757
636	14675	13996	13090	13513	12943	13659	14993	13925	12793	14655	13386	12973	13133	11660	13405	10918	9898	11238	8395	8407	9222	7819	7977	7540
638	13877	13485	12986	12696	12828	12819	14395	13373	12204	13458	12475	12828	12832	11041	12491	9835	9586	11013	8027	7943	8279	6909	7605	7014
640	13111	12653	12274	11957	12301	12126	13577	12589	11103	12756	11233	12362	11884	10528	11955	9568	8844	10739	7526	7873	7862	6511	7305	6798
642	12162	12291	11839	11567	11508	11464	12413	11587	10148	11879	10405	12078	11329	10158	11276	8817	7818	9918	7499	7012	7027	6201	6571	6774
644	10904	11507	10777	10877	10241	10656	11853	10733	9595	10801	10074	10823	10648	9481	10759	8616	7367	9096	6896	6884	6847	5978	5941	6510
646	10463	10758	10299	10822	9501	9857	10560	10456	9228	10316	9880	10758	10194	9279	9800	8170	7445	8162	6533	6070	6397	5586	5373	5974
648	9735	9660	9614	9713	9044	9125	10167	10120	8810	9720	9743	9617	9583	8607	9239	7458	7026	7645	6207	6014	6165	5180	4611	5493
650	8811	7972	8976	7668	8638	8259	9298	10015	7925	9185	9334	8522	8597	7753	8374	6442	5686	7060	6044	5446	5919	4974	3426	5337
pH=7.20
490	150133	69686	68228	75567	74036	82786	94937	92182	128437	68017	66962	73822	74147	82308	94846	92896	128437	68017	66962	73822	74147	82308	94846	92896
492	106967	64200	66108	70836	73821	82691	94158	95532	95531	63244	64874	69330	70721	80576	92653	93364	95531	63244	64874	69330	70721	80576	92653	93364
494	85882	66148	70164	73718	79317	88920	102618	106274	81396	66321	69459	72820	75253	87385	98823	103397	81396	66321	69459	72820	75253	87385	98823	103397
496	89059	76254	80538	83845	92343	104398	119924	124219	86776	76157	79969	83851	87964	101767	116294	122685	86776	76157	79969	83851	87964	101767	116294	122685
498	97109	86483	91185	95528	104225	118798	137214	141717	95585	86793	90689	96221	100702	116601	134216	140619	95585	86793	90689	96221	100702	116601	134216	140619
500	105831	96362	101503	106566	116700	133444	154011	158184	105445	95958	99660	106569	112099	129703	152343	156331	105445	95958	99660	106569	112099	129703	152343	156331
502	114787	104189	109755	116210	127122	144606	168535	172040	114156	105212	108143	115576	122580	141484	165688	170766	114156	105212	108143	115576	122580	141484	165688	170766
504	122380	110921	117251	124062	136817	154366	181196	185503	121459	111468	116380	122258	131113	151076	177896	184374	121459	111468	116380	122258	131113	151076	177896	184374
506	127985	114793	121876	128952	144237	162474	190979	195788	127289	116849	121754	128073	137871	158721	186529	196299	127289	116849	121754	128073	137871	158721	186529	196299
508	130807	119471	124973	132505	148532	167935	199265	203731	130804	119972	124959	133026	141494	164735	194375	203586	130804	119972	124959	133026	141494	164735	194375	203586
510	131653	121595	126828	135175	150095	171238	204239	208058	133620	123391	126448	136045	145401	168308	198498	206087	133620	123391	126448	136045	145401	168308	198498	206087
512	133565	122958	126609	136012	150386	172030	203890	209026	134025	122995	128254	136972	146714	170221	200909	208176	134025	122995	128254	136972	146714	170221	200909	208176
514	131614	121325	125767	135836	148810	170777	200590	207842	133322	122211	127589	135597	145703	168630	199146	206204	133322	122211	127589	135597	145703	168630	199146	206204
516	128739	118533	123928	133230	147307	166909	194471	202658	128630	119143	124708	131479	141879	165058	193424	202171	128630	119143	124708	131479	141879	165058	193424	202171
518	122114	114590	119712	129351	141962	161623	187913	195217	122534	116247	119081	126227	136410	158194	183773	193355	122534	116247	119081	126227	136410	158194	183773	193355
520	116100	108936	114173	122798	135536	153760	178940	185243	116204	110258	113599	118654	129306	151507	175172	183291	116204	110258	113599	118654	129306	151507	175172	183291
522	109074	102409	106460	116123	126361	144491	168330	174412	109384	103123	106093	112330	121513	141731	165337	172093	109384	103123	106093	112330	121513	141731	165337	172093
524	102884	95045	98954	107195	117796	132999	156078	162774	102982	96165	100379	105182	112701	131675	155344	158906	102982	96165	100379	105182	112701	131675	155344	158906
526	96554	88281	91868	99166	108424	123346	143983	150627	95384	89225	92814	98326	104442	120512	143452	148196	95384	89225	92814	98326	104442	120512	143452	148196
528	90457	82123	85300	90050	101310	114202	133669	139205	89771	83302	86930	91431	96259	113418	133529	138034	89771	83302	86930	91431	96259	113418	133529	138034
530	83506	77533	80024	84739	93645	106190	124279	130070	83549	77504	80727	84752	89373	105458	123746	128715	83549	77504	80727	84752	89373	105458	123746	128715
532	78061	71985	74991	78983	88977	99207	116732	120436	78370	73191	76115	79284	84402	98387	114816	119193	78370	73191	76115	79284	84402	98387	114816	119193
534	72657	67835	69946	74852	81685	93797	108587	113651	73949	68999	71592	74474	79374	90565	106290	111287	73949	68999	71592	74474	79374	90565	106290	111287
536	69982	63120	66758	70052	77381	89013	102669	105836	70350	65503	67402	69879	75534	85082	100550	105374	70350	65503	67402	69879	75534	85082	100550	105374
538	65187	60637	63438	67563	72959	83293	95503	100398	67356	61936	63123	66525	71148	81379	95237	99942	67356	61936	63123	66525	71148	81379	95237	99942
540	62519	57621	61571	64552	70872	78966	90890	93743	63658	58807	60579	63639	67699	78273	91391	94324	63658	58807	60579	63639	67699	78273	91391	94324
542	59747	55964	58851	62444	68482	75454	85346	88526	60352	55625	58730	61537	65330	74964	87550	89857	60352	55625	58730	61537	65330	74964	87550	89857
544	58530	53648	56545	60036	65586	72706	82378	85120	58440	54514	57172	59330	62924	70701	83384	85096	58440	54514	57172	59330	62924	70701	83384	85096
546	58176	52806	55520	58576	63888	69770	79394	81777	57629	53752	55952	57631	60897	66600	78436	81431	57629	53752	55952	57631	60897	66600	78436	81431
548	56791	52023	55035	57936	61543	66938	77466	78272	57177	53449	55374	56790	58322	65005	73827	77213	57177	53449	55374	56790	58322	65005	73827	77213
550	57442	52913	55097	57528	60723	64604	74387	74415	56654	52833	55009	56336	56941	63743	70555	74331	56654	52833	55009	56336	56941	63743	70555	74331
552	57296	53417	54584	57939	59448	62709	70891	70598	56691	52542	55220	56652	57271	63144	69103	71297	56691	52542	55220	56652	57271	63144	69103	71297
554	59546	54089	55656	58862	59246	61845	68350	68312	58418	53766	56340	58141	58034	61270	68107	68293	58418	53766	56340	58141	58034	61270	68107	68293
556	61017	55815	57764	60231	58607	60984	66034	65597	60159	55618	58651	59638	59664	60629	66909	65309	60159	55618	58651	59638	59664	60629	66909	65309
558	65095	58146	60427	63065	60638	60674	66317	64498	63763	58606	61916	61499	61338	60034	65578	62411	63763	58606	61916	61499	61338	60034	65578	62411
560	67905	62683	63636	65481	62531	60638	65601	62312	67703	62898	64314	64861	63066	60529	64270	60666	67703	62898	64314	64861	63066	60529	64270	60666
562	72891	66774	67916	69377	66006	62488	66090	61250	73349	67050	69571	69043	65114	61135	63927	60532	73349	67050	69571	69043	65114	61135	63927	60532
564	77235	71240	72489	72242	68212	63611	64222	59663	77067	71297	73648	73645	67739	63093	63985	60933	77067	71297	73648	73645	67739	63093	63985	60933
566	82336	74508	77629	76972	72296	64465	63968	58998	81446	75050	78033	77006	70221	64303	63735	60306	81446	75050	78033	77006	70221	64303	63735	60306
568	86538	78562	81003	80094	74256	64264	62371	57336	84791	77884	79876	80111	72715	65315	63248	58530	84791	77884	79876	80111	72715	65315	63248	58530
570	88971	81655	84549	83360	75348	64458	62662	56892	88081	81069	83085	83489	74408	66200	62558	57069	88081	81069	83085	83489	74408	66200	62558	57069
572	91070	84072	85932	83995	75885	65472	62155	56555	90323	81895	84078	85440	77116	67948	62823	56039	90323	81895	84078	85440	77116	67948	62823	56039
574	92506	85460	87539	85031	76759	66332	63507	56038	91168	83605	86339	88011	76960	68860	62838	56021	91168	83605	86339	88011	76960	68860	62838	56021
576	94525	86114	87756	85274	77822	66598	63512	55616	92463	84844	87457	88269	77413	68257	62173	55504	92463	84844	87457	88269	77413	68257	62173	55504
578	94667	87126	88465	87750	77835	66575	63156	54644	94560	87157	90250	88722	77784	67810	61653	55282	94560	87157	90250	88722	77784	67810	61653	55282
580	94814	86617	88771	89085	78039	66012	61586	54184	95658	87584	90327	87852	79976	66638	60717	53560	95658	87584	90327	87852	79976	66638	60717	53560
582	93880	86047	88842	89581	78112	65520	60211	51766	95970	86904	89722	87244	79104	66937	59661	52484	95970	86904	89722	87244	79104	66937	59661	52484
584	93770	85889	88533	87522	76995	64401	58000	49198	94022	85572	87899	86870	77325	65531	58388	50995	94022	85572	87899	86870	77325	65531	58388	50995
586	92232	83652	86538	86090	75710	62892	56526	46431	93065	83486	86498	85224	75120	64498	57348	49060	93065	83486	86498	85224	75120	64498	57348	49060
588	89550	83062	83577	83756	72783	60662	53315	44981	90433	81315	84056	83030	73647	61321	55746	46698	90433	81315	84056	83030	73647	61321	55746	46698
590	86086	77959	79694	80781	69739	56512	50902	43202	85396	78062	80241	79647	71028	58212	52606	43994	85396	78062	80241	79647	71028	58212	52606	43994
592	80831	73717	75246	76004	65276	52050	46731	41122	80288	74275	76108	75487	66149	54329	48947	41513	80288	74275	76108	75487	66149	54329	48947	41513
594	75726	68648	71129	71618	61222	48657	43906	38633	75213	68824	70817	70857	62035	50930	45160	38724	75213	68824	70817	70857	62035	50930	45160	38724
596	70063	64540	65804	67313	56889	46485	41444	36133	70716	64724	66456	65367	57645	47363	42368	35640	70716	64724	66456	65367	57645	47363	42368	35640
598	65930	61291	61419	62761	52975	44243	39048	33668	65634	60442	62404	61108	54088	43750	39623	33439	65634	60442	62404	61108	54088	43750	39623	33439
600	61443	56472	56888	58087	48922	41032	36466	30475	61374	56971	58296	56933	50997	39693	37319	30660	61374	56971	58296	56933	50997	39693	37319	30660
602	57071	53421	54419	53789	46610	38245	33348	28567	56880	52770	54497	53428	47611	37129	34456	28778	56880	52770	54497	53428	47611	37129	34456	28778
604	52487	49298	51004	50227	44064	35780	30582	26238	53105	49757	49888	49773	44316	35325	31872	27347	53105	49757	49888	49773	44316	35325	31872	27347
606	48251	45633	47923	46213	41519	33396	28926	25016	49081	46235	46793	46219	40302	34019	29195	25903	49081	46235	46793	46219	40302	34019	29195	25903
608	45276	41408	42920	42453	37589	30322	27351	23519	46421	42574	43628	42643	37683	31855	27501	24395	46421	42574	43628	42643	37683	31855	27501	24395
610	42664	38651	40393	38904	34361	28000	26240	22662	42757	38620	40719	39319	34853	29211	25529	21952	42757	38620	40719	39319	34853	29211	25529	21952
612	39913	36505	37349	35999	32013	26319	23650	21146	39818	36198	37778	35958	32316	26884	23844	20421	39818	36198	37778	35958	32316	26884	23844	20421
614	36677	34412	34639	33347	29625	25032	21919	19053	36477	33727	34677	33463	29459	24537	21998	18092	36477	33727	34677	33463	29459	24537	21998	18092
616	32997	31914	31342	30580	27395	23102	20416	16982	34028	31232	31734	30779	27474	23143	20675	16371	34028	31232	31734	30779	27474	23143	20675	16371
618	30084	28581	28814	28219	25043	21288	18843	15488	31144	28663	28966	29108	25941	21411	19197	15446	31144	28663	28966	29108	25941	21411	19197	15446
620	27725	25965	27471	26598	23399	19475	16968	14559	28750	26072	27011	27007	24715	19978	17352	14782	28750	26072	27011	27007	24715	19978	17352	14782
622	26296	23875	25243	24969	21956	17881	15713	13496	26258	24640	25112	25968	23589	18334	15705	14337	26258	24640	25112	25968	23589	18334	15705	14337
624	24767	22532	23443	24035	20579	16462	15116	12624	24546	23188	23125	23648	21187	17102	14965	13344	24546	23188	23125	23648	21187	17102	14965	13344
626	22792	21758	21519	22321	19170	15067	14346	11486	23441	21978	21912	22560	18859	15599	14314	12543	23441	21978	21912	22560	18859	15599	14314	12543
628	21224	20116	20123	21143	17952	14044	13398	10920	22628	20196	20821	20460	17222	14878	13412	11663	22628	20196	20821	20460	17222	14878	13412	11663
630	20088	18645	19267	19291	16854	13343	12380	10385	20974	18744	19742	19856	16094	13994	12028	10641	20974	18744	19742	19856	16094	13994	12028	10641
632	19513	17418	18693	18193	15877	12727	11631	10234	19307	17723	18610	18290	15200	13394	11335	10161	19307	17723	18610	18290	15200	13394	11335	10161
634	18563	16674	17867	16843	15048	12248	10596	9529	17691	17861	17330	17028	14054	12476	10696	9433	17691	17861	17330	17028	14054	12476	10696	9433
636	17507	16537	16425	16075	13910	11181	9727	8512	17033	17246	16881	16064	13833	11821	10180	8756	17033	17246	16881	16064	13833	11821	10180	8756
638	16238	15461	15366	15048	13324	10674	9457	8078	16438	15836	15440	15468	13266	11274	9272	8250	16438	15836	15440	15468	13266	11274	9272	8250
640	15397	14833	14631	14979	12123	10093	8622	8103	15603	14211	15125	14307	12734	10371	8974	8219	15603	14211	15125	14307	12734	10371	8974	8219
642	14459	13363	14259	14493	11249	9337	8238	7670	14498	13233	13670	13242	11895	9504	8809	7664	14498	13233	13670	13242	11895	9504	8809	7664
644	14196	12411	13374	13682	10283	8629	7904	6870	13019	12511	12537	11958	11139	8839	8416	7179	13019	12511	12537	11958	11139	8839	8416	7179
646	13394	11601	12615	12500	9800	8050	7429	6291	12244	11325	11697	11787	10494	8253	7322	6615	12244	11325	11697	11787	10494	8253	7322	6615
648	12937	11119	11406	11391	9542	7923	7472	6134	11470	10449	11095	10896	9726	7554	6547	6483	11470	10449	11095	10896	9726	7554	6547	6483
650	12064	10593	10332	10440	9175	7695	7884	5541	10924	10212	10411	10043	9356	6604	6438	6018	10924	10212	10411	10043	9356	6604	6438	6018
pH=7.4
490	72880	70923	81758	73014	76994	86583	91623	96613	73479	69544	82098	72816	77710	87624	93253	95165	72589	70755	80091	70529	76866	85753	93943	96226
492	71206	70080	74048	71620	77527	89652	95764	99574	69927	68910	75417	70887	77260	87556	95513	97983	68673	68908	72637	69628	76027	85859	95762	97020
494	75982	74703	75447	77268	84653	99091	106870	110269	73937	74430	76261	75916	83334	94883	106145	108719	72078	72884	74369	74806	81328	93659	105209	107412
496	86964	86402	85118	89199	98746	115036	126675	130803	85496	84896	86914	87565	96033	111944	124928	128800	83665	83841	85054	86288	93909	109990	124123	128113
498	99245	97255	97037	102047	113097	131888	145170	150118	97699	96664	97615	99263	109910	128869	143291	148310	94674	95000	96159	97785	107792	126831	142495	147248
500	109783	108898	107131	112661	125959	147473	164036	169007	108074	107040	108422	111161	123185	145056	161236	166373	104689	106102	105788	108550	120617	142792	159815	165820
502	118933	117581	117261	122328	137585	161680	180004	185394	116800	116978	117376	121023	134234	158163	177410	181858	114421	115617	114597	119016	132578	155637	174708	181257
504	125865	126249	124406	130867	146653	173214	194369	199258	123955	124846	124595	128864	142791	168938	189909	195339	122649	122793	122870	126690	141570	166871	186907	193830
506	131999	132397	131538	137831	153795	182129	204999	210194	130690	130959	129847	134209	148943	177903	199589	206053	129107	128806	130236	132421	149387	174580	197797	203139
508	135905	137013	136398	143478	158120	187772	210823	217654	134958	134598	132992	139063	154659	183505	206646	213442	131621	132542	134497	136026	153639	180641	205156	210444
510	138663	139421	139554	146384	160397	191421	214476	222500	136222	136920	135348	142445	158052	187485	211327	218532	134363	135222	136384	138618	155741	184256	209019	215481
512	138652	139449	138907	146996	160940	193262	214106	223874	136143	137595	137020	143842	159246	188718	212679	219856	134887	135697	136100	140436	156461	185124	209604	216429
514	136569	137530	136754	144185	159070	191505	213508	222104	134450	135932	136189	141486	158225	187014	210238	218773	133060	134408	134606	139490	155318	182909	208497	214898
516	132288	134039	132849	139472	156745	186449	207012	216680	131678	132353	132447	136477	154404	182818	205503	212816	129703	131642	131681	136484	152038	178857	204044	210452
518	127787	130397	127820	134225	150469	179334	199744	209247	127613	127608	126409	130299	148626	175498	197646	206055	125483	126111	126418	131767	145079	172219	196208	204171
520	121052	124914	120669	128560	143157	171334	189117	199107	121116	122228	119775	125977	141437	166846	186978	194898	121361	120312	120398	125362	136950	165000	185226	194598
522	114798	117678	114373	121534	133963	160075	180757	188165	113882	115418	113286	119972	133000	156486	176552	184148	113696	113491	113536	118322	129436	154965	174110	183082
524	107295	108645	107090	113523	125198	147336	168437	174246	105198	107967	105126	112594	123574	144588	164010	170772	105520	106392	105898	109142	121719	144558	161826	170884
526	100645	100592	99605	104749	115987	137039	156241	161130	97880	99740	97945	103099	114332	134267	152143	158249	96853	98471	98373	101172	113666	133249	150329	158494
528	92549	92707	92070	97527	107254	128131	142055	149128	90579	92791	91151	94550	105877	125741	140200	146318	89702	91201	91055	93709	105333	123449	138498	146907
530	85446	86500	85796	90272	100340	120494	131918	138634	83695	86948	86087	88239	100002	117989	129737	135570	83267	84723	85814	87682	98430	114920	129145	136719
532	79617	81231	81018	83745	94005	110706	122681	129045	78150	82364	81043	82437	93039	110545	121908	126614	77689	80206	80112	81097	92168	107565	120226	127158
534	74721	76923	75600	78973	88381	103471	116154	119734	73804	77952	76075	79086	86885	101609	114735	118279	73175	75200	75268	75750	85529	99856	112302	118764
536	70028	72483	71872	74720	83320	96273	109145	113122	70110	72923	71763	74732	81544	96696	108990	110704	69932	71435	70161	72020	80244	94570	105786	110666
538	66342	68253	68021	71819	78778	91018	102913	106774	67482	69278	68481	71288	77662	92289	102845	104379	67405	67715	66403	69025	76497	88974	99822	104158
540	63935	66102	65559	67948	74783	86341	96816	100831	64205	66231	65210	67605	74274	88757	95966	98421	64762	64691	63760	65838	73376	85998	95605	98726
542	62240	63686	62421	65190	71266	83192	91489	95868	61739	63930	62531	64272	70963	83798	91370	94267	62477	62112	61709	62597	69604	82061	89825	93964
544	61323	62505	60103	62948	68373	80056	87768	90468	59298	61563	60123	62619	68675	78781	87216	90330	60011	59522	60007	60770	66911	78951	86531	90304
546	60983	60842	58198	61527	66497	77041	84330	86918	58833	59821	58795	60825	67948	75390	83855	85613	59116	57831	57869	59227	65437	75563	82801	85392
548	60572	60196	58119	60977	65512	74394	82673	82777	58734	58346	57927	59612	66746	73026	80588	81075	58100	57511	56713	59080	64956	72809	80291	82014
550	59611	60762	58939	60562	65097	71707	78860	80278	58877	58419	57985	58857	65750	71670	77330	76618	57630	57861	56362	58485	63599	70856	75486	78286
552	59427	61715	59614	60636	64846	70987	76050	77452	59555	59356	58388	59006	64608	70011	75303	74164	56624	59030	57819	59412	62169	68654	72655	76113
554	61427	63271	60637	61498	64658	69701	72732	74235	60779	61254	60345	60866	64953	68326	71962	72233	57940	60781	59558	59864	61767	68156	70254	72715
556	64326	64514	62853	63119	65059	69212	70625	71612	62823	63781	61793	62787	66407	67395	70385	71044	59871	62442	61325	61708	62793	66951	69345	69850
558	66515	66957	65846	65482	67089	68631	68552	68091	65414	66841	64724	66178	67921	67848	68133	68726	64367	64810	63370	64870	65666	66819	67473	67247
560	69603	71423	70092	68317	69954	68334	67554	65992	69010	70731	67641	69755	69889	69345	67574	67479	68138	68995	68457	68787	68923	67331	67310	65541
562	74413	76147	73565	72267	72361	69546	67223	63792	73497	75364	72965	73872	71655	70389	66709	65507	73511	73923	73695	73246	71825	69890	65908	63736
564	79797	80626	77745	77409	75849	70384	66417	63234	79028	79680	77731	78577	76023	70640	66939	63991	77538	79743	79305	76479	74107	72002	65688	63471
566	84108	84018	81550	81855	79343	72103	65172	62535	83362	83498	82944	82279	78537	71745	66254	62029	82118	82370	81742	80600	77512	72547	64701	62967
568	88175	88511	86609	85843	83216	72687	64917	61560	86728	86718	85984	84776	82229	72257	66036	60341	85907	86340	84785	83450	80976	71846	64887	61969
570	91147	91722	90212	88106	84833	73225	64610	60265	89666	89934	88114	87119	83651	73156	65725	59779	88880	88869	87533	86608	84126	72235	64067	61324
572	93413	94319	93007	90946	86281	73777	64361	60814	91944	92248	89998	89712	85724	74009	65646	59106	90788	92008	90509	87991	86626	74187	63768	60050
574	93071	94905	93891	91979	87550	74008	63143	60743	93884	93418	92446	91953	85990	74730	65404	59225	91252	93260	92759	89480	88091	74989	63760	59717
576	94826	97046	96262	93294	89593	74234	63620	60422	93501	94445	94901	93304	88196	76133	64410	58597	92746	94596	94599	90596	89356	75014	63555	59446
578	96195	98521	96542	93268	90155	74778	63323	58315	94225	95570	95595	93469	88618	75502	63811	57246	94132	96321	95402	92089	88862	74678	63056	58832
580	98228	99547	97575	93787	89066	74470	62675	56778	95497	96021	95190	93665	89056	75084	62374	55743	94978	96968	95604	92763	89280	74795	62740	57882
582	96885	99033	97123	93727	87373	73999	61372	55278	96781	96091	95214	92762	87928	72823	61050	55128	93768	96039	94232	92715	87622	74567	61776	56692
584	94786	97338	96830	92922	86540	71585	60047	53734	97294	96199	95128	92252	87638	72188	59837	54259	92213	95796	93356	92287	87328	73506	60778	55015
586	92310	95423	95396	91760	84385	70803	58939	52147	95026	95739	93356	90096	85206	70297	58986	52505	91995	94596	91668	90629	84620	72038	58576	53306
588	91178	92213	92883	88339	82844	67581	55757	49511	91950	92317	91104	87797	82442	67430	56362	49757	90658	92441	90798	87513	81965	69734	56868	50366
590	88394	88277	89176	84689	78891	64483	52798	46573	87561	88421	86769	84143	78420	62961	52730	47051	87371	87377	86620	82489	77612	65401	53611	48339
592	84446	82138	83503	79301	76276	59410	49168	42604	82206	82600	81582	80677	75158	59647	48494	43697	82252	82396	81788	77889	73917	61376	49133	44661
594	78465	77433	76845	75119	70894	55219	46342	39397	76628	77849	75624	75404	69734	55956	45730	40803	77422	76984	75593	73093	70531	57764	45604	41090
596	73508	72674	71859	70245	65795	51858	42288	36214	71213	73134	70338	69554	65605	53105	42892	37948	72338	71444	70611	68094	65559	53444	42260	37636
598	67133	69791	67256	65317	61668	48545	38700	34136	67688	68592	66850	63555	60554	49062	39789	35992	66817	66663	66571	64038	61111	50248	39883	36256
600	63101	64258	63374	59695	57135	45437	35942	32711	63035	64593	61992	59314	56479	46286	36917	33410	62065	62491	61916	59752	56349	46098	36706	34605
602	58677	59920	58479	55332	52531	41622	34224	31083	59212	60651	58200	56417	52707	42405	33961	31103	58423	57821	57388	55887	53588	42609	34201	32288
604	55210	54795	53681	51257	49092	38785	32019	29357	55031	56797	53722	53755	50404	39693	31958	28430	54394	53493	52870	51180	50249	39209	32231	29527
606	50992	51760	48805	48416	45375	36043	29771	27407	50696	52136	50005	48926	47351	36951	29782	26687	50594	49805	48294	47995	47328	36321	30038	26963
608	46953	47431	44353	46167	42420	33768	28042	25408	46780	46682	46032	44217	44040	34523	28045	24760	45959	47247	45432	44785	43432	35045	28082	25706
610	44465	44484	41285	43342	38141	32387	26354	23676	42603	43106	42481	40051	40165	31962	25393	23018	42933	43731	42166	41807	39605	31960	25949	23920
612	40818	41188	39204	39926	35854	29969	24915	21262	40390	40418	39584	37502	37152	29683	23275	21072	39378	40290	39382	38320	36756	29961	24491	22938
614	37772	38616	37292	35636	34060	27755	22679	19453	37096	37741	37128	34671	33948	27907	21513	19707	36396	37203	36313	35539	33582	27236	22885	21034
616	34156	34627	34160	32392	31655	24131	21118	18642	34623	34167	34176	32287	30305	25507	20109	17953	33620	34469	33488	32770	31268	25620	20805	19680
618	32062	32072	31957	30045	29051	22034	18923	17605	32055	31122	30923	30221	27555	23633	18777	16325	30973	31277	31074	30300	28343	22906	18808	17273
620	29069	29776	29394	27755	26273	20921	17319	16517	29550	28645	28694	27653	25549	21065	17188	14741	28376	28596	28805	27787	26556	21216	16860	15880
622	26961	28115	27157	26274	24249	20110	16336	14277	27124	27318	26533	25085	24633	19862	15611	13921	26165	26814	27144	25969	25035	19650	15789	14394
624	25125	26201	24362	24119	22717	19208	15731	13180	24381	25197	25237	23291	22691	18504	14130	13123	24310	25530	25141	23908	23402	18339	14912	13927
626	23860	24073	22287	22656	21183	17208	15080	11766	23108	23092	23467	22713	21088	17678	13419	12251	23136	23833	23437	22403	21562	17496	14064	13414
628	22775	22705	21183	21184	20032	15861	13847	11273	21979	21202	22514	22180	19322	16550	13118	11328	21840	22333	21943	20540	19236	16347	13596	12637
630	20655	20504	20872	20285	18892	14697	13154	10745	21139	19989	21265	21265	18925	15539	12624	10809	21191	20945	20840	19473	18021	15443	12985	11417
632	19434	19643	20191	19595	17963	14475	11865	10960	19593	19550	20198	19610	17334	14336	11779	10199	20290	19824	19632	18906	16989	14041	12130	10400
634	18391	18639	19153	19028	16956	13121	11539	10257	18887	18221	18870	18061	17098	13347	10887	9914	18826	18973	17966	18335	16274	13249	11153	9904
636	17849	18040	17523	17861	15650	12318	10240	9682	18106	17844	17620	16738	15880	12495	10261	9619	17288	17841	17304	17207	14966	12427	10207	9440
638	17390	16912	16140	16747	14700	11132	10103	8804	17120	16314	15949	15656	15520	12439	9748	9266	16276	16940	16405	15226	14462	11476	9653	9215
640	16476	15532	15615	15448	13938	11108	9120	8435	15615	16570	15036	14943	13783	11959	9154	8730	15329	15452	15723	13946	13930	10657	9089	8783
642	15180	14492	14859	15237	12910	10471	8417	8052	14847	15159	14079	14200	12987	11413	8983	8045	14643	14787	14359	12931	13448	10449	8413	8151
644	14098	13511	14285	14359	12137	9513	7372	7477	13866	14589	13125	13784	12016	10348	8245	7854	13665	13564	13265	12609	12273	9988	7763	7490
646	12588	12975	13081	13476	11527	8948	6912	6918	12952	12780	12289	12564	11253	9862	7411	7346	12988	12950	12752	11727	11186	9590	7242	6904
648	11752	11999	11787	11947	10939	8073	6768	6116	12321	12024	11495	11715	10529	9036	6658	6802	12161	11587	11919	11464	10547	8973	6842	6408
650	10684	11180	10543	10990	9858	7100	6635	5927	12344	11256	10549	11231	10266	8211	6848	6127	11592	10092	10458	11411	10452	8881	6412	5248
pH=7.63
490	71545	76312	74067	74068	78951	85456	116507	96265	71770	75002	71193	71510	77206	83932	116143	93120	71273	73718	74688	70457	75197	84001	117594	92487
492	69321	71778	72009	71677	78069	87029	110494	99155	67970	70413	68852	69419	76470	85120	109502	98416	68134	69491	70097	68823	74557	83730	109167	97159
494	73641	74896	75647	75951	84380	96593	115656	111488	71131	73798	72808	74496	81799	94464	114054	111219	71340	73115	72750	73983	79732	91628	112056	108540
496	85296	85446	86468	89015	98086	112882	132733	132004	82375	84874	83140	86264	94845	110292	129985	131093	81567	84160	84003	83696	91868	107874	128260	128532
498	96090	97029	98182	101206	111682	129259	151624	153102	93886	96676	95760	98546	108520	125942	148254	151318	92216	95359	94572	95424	105526	123919	146882	148824
500	106956	107667	109390	112895	124356	144152	169965	171373	105084	107408	107523	109126	120521	140313	165895	169162	102416	105999	106666	106342	118620	138324	165217	168326
502	116129	117236	118499	121674	135741	158559	186631	188294	113377	115888	117905	119064	131202	153883	181078	185607	110896	114746	115879	117273	130106	149874	179977	184400
504	123897	125386	124592	128473	146539	170867	201348	202541	121120	122880	125412	126303	140014	165674	195884	200060	118222	122621	124568	125075	137871	161028	193431	197784
506	130537	131776	130688	134786	154309	179864	212251	214835	126567	128817	132079	132980	148414	173791	206607	210952	124841	129072	129378	130871	145332	169143	204734	208464
508	134442	137053	135021	139491	159160	184339	221293	222795	130646	133798	136523	136969	153345	179032	214616	218454	129448	132990	133992	134269	148640	175451	213725	215606
510	138374	139122	138042	144128	161149	187961	225686	228363	132652	137019	138342	140033	156626	182773	218554	220841	131913	134649	135734	136325	151633	180303	219123	220206
512	136952	139962	139272	144375	161915	188617	227239	229327	133273	137730	138244	140320	156705	184334	221012	223375	131405	134859	137152	137492	151252	182662	219368	222493
514	134669	137819	137250	142741	160045	187778	223504	227625	133234	136500	136561	139790	154635	182620	220675	221763	129986	134012	134332	136443	150773	180793	216510	220963
516	129123	134995	134269	138697	156115	183334	217661	222495	130018	132714	133021	137063	150817	177245	214912	217525	127415	131837	131869	133897	147985	174243	211204	217236
518	124460	129942	127965	133410	150127	175500	209894	214172	125765	127382	127218	132159	146311	170707	205060	209306	122700	126350	126408	129320	142610	166720	203896	207814
520	119139	123902	122557	126732	143543	166938	199663	204389	119587	120690	120931	124197	139532	162602	194766	200072	116399	119854	120945	123698	135429	159385	195584	197058
522	113254	116627	114722	118934	134839	156617	188634	191192	112973	114305	113896	115973	131772	153306	184662	188610	109241	111829	114153	116432	127224	150696	184915	184041
524	106673	108763	107051	111894	125252	146310	175077	178519	105229	106472	106936	107871	121730	141672	172565	175934	102518	103567	106628	107971	118928	141047	172405	172063
526	98987	100376	98979	103794	115212	134390	163173	164723	96449	99270	98748	100727	112606	131508	157443	161659	95607	96515	99294	100232	109758	130994	158599	160729
528	91892	92072	93005	96431	106698	124875	149800	153037	89194	91771	91660	94009	103420	122045	144532	150444	89593	89888	92140	92921	101840	120680	145193	147660
530	84781	84869	87144	89790	98787	116702	139750	142396	82521	85830	85335	87241	97508	113862	134037	138942	84013	84466	85742	86338	94979	112497	134524	136826
532	79476	78935	81543	84227	92929	109874	128784	132894	77626	79455	79806	80925	90767	105664	127398	130662	78938	79005	79850	80823	90526	103917	125576	127149
534	74089	74724	75845	78539	86716	102722	120902	123944	72538	74593	76040	76131	85396	99155	119361	122035	74043	74728	74404	76426	84094	97774	116856	120731
536	71111	72055	71911	73668	82403	97055	113332	115332	69534	70925	71894	72317	80072	93882	112184	115830	69125	71102	70102	72233	78802	91114	109936	113380
538	66545	68582	68705	69997	77899	91078	107093	108056	66228	68229	69704	69204	76495	88439	104862	108706	65799	66937	66969	68259	74456	86896	103226	106233
540	64248	65489	65432	67430	74330	86019	100926	101785	64235	66136	66261	66442	72817	83485	99637	102642	62722	63642	64494	64780	71496	82676	98208	100632
542	61164	61973	63086	64912	70828	81359	95463	96546	61395	63107	63783	63534	69339	78723	94904	96110	60912	60327	62580	61945	68427	78477	92830	96122
544	59874	60147	62097	62992	68351	78226	90586	92297	59655	61367	61276	61533	67783	75503	90344	90777	58722	58976	60625	60209	65346	75048	88193	91568
546	58806	59300	62138	61402	66721	75583	87157	88881	58615	59663	59544	59196	65834	73219	85971	86254	57127	57802	59421	59195	63667	72173	85352	86483
548	58591	59015	61083	60542	65630	72958	82996	85158	57843	59430	59231	58485	63997	71539	82455	82529	56065	57615	58586	58800	62826	70881	82410	82605
550	58310	58912	60445	59860	64249	71415	80962	82762	57326	58441	58682	58302	62191	69702	79820	79718	56266	57562	58397	58566	61192	68999	80110	79646
552	58897	59732	59501	59611	63535	68799	77663	79530	57291	58558	59872	58439	61705	67275	76744	77432	57407	58707	58483	57805	60635	67578	76876	77534
554	59902	60699	60496	60100	63036	67629	75455	76110	59339	60220	60615	59637	61950	66073	74238	74819	58605	59906	59565	58937	60513	65804	74816	75442
556	62068	62912	62250	61796	63712	66333	73135	72138	61626	62138	62441	61002	62540	65809	71033	71549	60249	61768	61216	60348	61862	65137	72532	73160
558	64794	66089	66099	64542	64691	66575	71055	69575	64654	65618	64185	64745	63668	66500	69925	68223	62352	63750	63971	63763	64143	65076	69651	69017
560	68525	70224	69755	67417	67432	66277	69821	67743	67519	68417	67040	67672	65756	66931	69017	66312	66353	66484	67163	66538	66103	65057	68718	65609
562	71985	74573	73793	71633	69941	66157	68288	65480	71760	73642	72860	71902	68343	68027	68724	64524	71585	71277	72444	69938	70126	66982	68035	63582
564	76468	79301	78427	75169	73443	67271	67107	64124	76245	79029	78457	74679	72837	68456	68559	63098	75784	76520	77115	74363	72834	68572	68472	63546
566	80548	83533	82497	80019	75742	68823	66694	63897	80826	84068	83612	79867	75094	69011	68104	61546	80026	82861	82432	77268	75954	70786	68382	63454
568	85558	87335	86352	82538	78186	70435	66731	63745	84687	87521	85797	83455	78679	70327	67915	60210	82584	86732	85697	81740	77194	71692	68208	62491
570	87840	90940	89959	85523	79576	71003	67011	62879	87127	89982	87812	87417	79912	71528	67637	60047	86887	88851	88832	83320	78786	72346	67751	61583
572	90784	93454	92292	86694	81039	72071	66359	60630	89225	93218	90141	87544	82277	72701	66420	59243	88661	89225	90499	86926	81680	71957	67040	60337
574	92070	96007	94066	89136	81687	72822	66331	59638	90288	95227	92270	87667	83031	72706	65640	59205	90681	91543	93238	87396	83191	71604	66674	59379
576	93838	96433	93920	90563	83279	72856	66141	58820	91828	95853	94271	87848	83233	72290	64499	58978	90728	92853	94491	90069	84562	72006	67201	58803
578	94363	97710	95666	92113	84480	73002	65447	58631	92773	95685	95096	89198	84702	71830	64891	58085	91427	94393	95927	90676	83454	73149	66391	58043
580	94517	97597	96167	92221	84900	72390	64029	57952	92628	96642	95343	90179	84660	71208	63858	57266	91818	93330	95641	92120	82735	73078	64448	56867
582	94052	97874	95558	92056	84075	71695	62810	56085	92406	96699	94733	89387	84695	70907	62980	55485	91082	92192	95122	91231	82591	70900	62798	55456
584	93106	96448	94118	90204	82741	69590	62170	54957	91031	96280	93243	88689	83564	69785	61490	54536	90908	91912	92701	89563	81481	70102	61480	53730
586	91983	94819	92224	88376	81772	67819	59743	52649	90545	94156	91614	87522	82593	67960	59447	52381	89687	90744	91478	86510	81025	68074	60612	52083
588	89661	91350	90343	85495	79535	65267	57713	50736	88177	92735	88895	85178	79596	65246	56071	49763	87195	90522	89207	83490	78977	66371	58334	49068
590	86135	87632	86608	82418	76243	62574	54248	47614	84818	88206	85539	80810	74591	62756	53345	47313	83174	86451	86114	80204	75828	62490	54290	46108
592	81608	83107	81744	78747	71273	58608	51550	44361	79561	83102	80380	75076	69670	59698	49933	44034	78335	82588	80299	76128	70359	58683	51513	43404
594	76461	77769	75600	72984	66980	54011	47399	40885	74158	76855	75340	70495	64842	56410	46975	41746	73967	75818	75489	70857	64788	54278	47004	41295
596	70566	72513	70622	66993	62551	49165	43769	38076	69004	72428	70788	65776	60849	52272	43742	38109	69492	70288	70595	66318	60000	50695	44375	38605
598	64796	67090	65551	60822	58196	46230	40702	34889	65239	67371	66818	61426	56445	47875	40922	35164	64295	65203	65322	61562	56411	46954	40463	35890
600	60462	62299	63248	57597	54215	43653	38281	32526	61665	63054	62307	55952	53091	43781	38322	31580	59309	60919	59573	57656	53193	43863	38259	32798
602	56850	57885	58614	54431	50000	41239	36495	30778	57241	57870	57987	52335	49375	40688	35076	29390	55136	56368	56748	53579	50778	40417	35864	30594
604	53391	53442	54383	50744	46621	37431	34165	29730	52972	54263	53001	48632	46232	38297	33049	27605	51723	52732	54086	50746	47946	37884	33367	28239
606	49227	50523	48785	46379	42734	35270	31425	28097	49128	49431	50010	46510	43574	35911	30606	26113	48988	49205	50931	48080	43889	35777	31227	26298
608	45736	46865	45528	42980	39585	33125	28795	25908	45840	46848	45990	43483	40847	33329	28408	24852	45881	45902	46262	44771	40291	33023	29117	24245
610	42117	44031	42363	40248	36474	31412	26565	23483	42763	43128	42877	40963	37760	30942	26312	23353	42639	42068	42603	41088	36848	30830	26732	22653
612	38857	39817	39787	38136	33746	29023	25073	21702	39319	40402	39267	38305	34452	28860	24238	21771	38955	39162	39080	37392	34946	29133	25010	21476
614	35503	36769	36716	35075	31568	26398	23126	20446	35857	36421	36077	35558	32007	26845	22354	19554	35392	36870	36331	33884	32316	27418	22612	19999
616	32664	33750	34206	32415	29919	23841	21128	19370	32302	34178	33149	32764	29275	24601	20667	17844	31451	33975	33118	31979	29952	25171	21032	18307
618	30113	31532	31005	29720	27421	21921	19245	17759	29645	32142	31087	30186	26630	22626	19391	16484	29118	31086	30997	29440	26981	22318	19940	16310
620	27892	29316	29146	27623	24870	20693	17895	16405	27775	29809	28844	27318	24480	21033	18642	15589	26783	28850	28473	27481	25322	20588	18044	15328
622	26181	27377	26596	25606	22423	19436	16526	14673	26386	27192	26724	25413	22698	19373	16877	14831	25517	27038	26476	24627	23122	19016	16860	14682
624	24872	25775	25214	24121	21295	18027	15913	13856	24730	24703	24258	22700	21985	17901	15790	13723	23921	25572	24779	23686	21217	17954	15037	14142
626	23442	23881	22999	23538	19995	16825	14872	12788	22937	23072	22473	21880	20671	16176	14443	12928	22486	23450	23042	22678	19453	16817	14526	12986
628	22016	22195	22143	22407	19111	15637	14434	12365	20638	21649	21292	20620	19728	15491	14041	11584	21373	21919	21664	21318	18585	16066	13652	11944
630	20738	20917	21666	20918	17915	14826	13084	11464	19469	20269	19711	20104	18301	14740	12916	10714	19685	20483	20392	19339	17753	15046	12532	11010
632	19539	19359	20493	18710	17459	13952	11917	10856	18447	19005	18903	19044	17329	14385	12163	9892	18449	19586	19472	17500	17092	14031	12242	10475
634	18274	18610	19309	17017	16469	13898	11474	9873	17720	18345	18511	18079	16217	13329	11548	10011	17560	18446	18376	16725	16335	13353	12097	10085
636	17552	17416	17231	15894	15668	13052	10686	9435	16634	17437	17489	17193	15263	12907	10650	9518	16743	17335	17519	15677	15633	12969	11479	9754
638	16846	16761	16466	14658	14275	12736	10137	8835	15814	16545	17212	16421	14392	11720	10012	9101	16199	16188	16529	15376	14372	12278	10473	9024
640	15860	15207	15524	14621	13158	11549	9071	8350	15015	15291	15845	15464	13488	10841	8998	8442	15272	15150	16169	14148	13549	11071	9333	8276
642	14839	14105	14987	13547	12316	10699	8880	7636	13927	14808	15240	14426	12768	9805	8854	7919	14778	13976	15076	13585	12653	10440	8510	7789
644	13255	13273	13597	13429	11673	9555	8882	6870	13032	13994	13715	13611	11676	9630	8297	7023	13599	13003	13902	12129	11838	9492	7935	7395
646	12241	12858	12628	11992	11032	9172	8268	6485	12188	13121	13084	12564	11180	9139	7882	6408	12611	12129	12887	11720	10985	8911	7307	6449
648	11255	12303	11426	11319	10254	8867	7371	5873	11284	11903	12365	11270	9969	8733	7513	6061	11492	11565	11900	10295	10442	8150	6977	5711
650	11171	11844	10292	10351	9655	8517	6360	5121	10139	11145	11885	9249	8775	8244	7148	6027	10187	10903	10811	8690	10251	8247	6446	5254
pH=7.96
490	77344	69024	71937	75539	95232	109297	104824	98034	80097	68942	70666	70697	99752	111185	110209	94242	78326	67060	67332	72317	97498	107720	109248	93412
492	69176	65830	67537	71029	84831	98044	98704	101621	68927	64260	67548	68412	85940	98191	101744	99139	68945	63102	65529	69010	85097	96863	101013	97506
494	68302	68429	70864	73418	83617	98625	103462	113820	67469	66555	70512	72326	83724	97215	104599	111414	67855	65661	69374	71481	82880	96396	102764	109503
496	76044	77691	81438	85292	93838	110852	119420	134758	75125	76483	81057	83730	93307	109475	119684	130812	75665	74432	79245	82486	92118	108173	115935	130116
498	85810	87663	92650	95726	105518	126176	136951	154594	85167	86740	91553	94759	104961	124046	135703	151498	85002	85280	90072	93398	101942	121662	132076	150402
500	95513	97161	101289	106338	117520	140721	152925	173497	94505	95781	101792	105179	114940	138721	151054	169054	92988	94624	100917	104166	112249	134846	148218	168313
502	103787	106013	110720	115302	127379	154502	167266	189623	102251	103944	111075	113796	124612	150533	163316	184860	100706	102965	109089	111959	120645	146011	162209	183719
504	111440	112677	119643	123160	135285	165268	180017	203391	107328	110397	117847	121243	133197	160753	175160	198151	106423	108618	116783	118444	129289	156553	175584	196907
506	116402	118602	125702	130339	142180	173756	191152	214659	111077	116796	124013	126681	140242	168018	184332	209613	111048	113437	122125	124599	136792	166091	184378	208326
508	121045	121220	128363	133174	147088	179470	199834	222413	115059	119837	127315	130452	144318	173521	192598	218129	114292	117775	125956	129022	142851	171858	190677	216271
510	122140	122395	128649	136069	150853	182501	202840	227041	118476	121608	129954	132674	146545	178024	196490	223306	116671	120326	127755	132695	145493	175258	192510	220012
512	122285	122809	130092	135943	150263	183306	204469	226849	120478	120835	130322	134599	146848	180739	197656	224801	117102	121086	127544	134319	144546	175170	194379	221061
514	119263	121952	129906	134753	147826	181441	201321	225822	118541	120411	129036	133441	145640	179154	195178	221794	115932	120053	126762	133150	142223	175512	192387	219012
516	115571	120329	126454	131186	144777	176411	197042	220587	115251	117701	126157	130369	141303	173855	190909	215316	112936	116877	124339	129095	139638	170802	188745	214858
518	110471	115957	121444	125482	140822	167943	188878	213747	110719	114100	121179	124719	136639	167563	183761	206391	109805	112876	119367	123447	134265	165471	181460	207107
520	104735	110742	115172	120227	134291	159723	179878	203009	106315	109008	114715	118564	129413	159614	174966	195451	103968	107553	114184	117799	127779	156386	173981	195800
522	98918	103359	109221	113411	125613	150736	168163	191826	99419	102105	107917	111891	122482	150090	165376	184712	97969	101663	107293	111393	119814	148171	163281	184592
524	93785	95972	101669	106553	115719	142501	155987	177768	92209	95534	100348	104605	113522	138035	153836	172364	91664	95310	100238	104245	112911	136968	152405	172551
526	87578	89801	94574	98856	107372	131555	143494	164361	85175	88833	93330	98197	105099	128381	141815	159900	85186	88035	93130	96584	105769	126624	139995	161549
528	81274	84140	87106	91925	99058	121932	132754	151997	79856	82967	86366	91105	96716	119596	131152	149443	78694	81354	85450	89100	97104	116872	129786	149616
530	75228	78456	81253	85580	92464	112703	123380	142672	75354	77117	80686	84891	90869	111689	122498	140101	73522	75411	79678	81755	89623	109848	120620	139172
532	70286	72609	75809	79060	86229	105942	115357	133020	70591	71307	75779	77893	84931	104322	115002	131776	69231	70572	74575	75650	83316	102526	113447	129356
534	65642	67947	71853	73759	80466	99462	107628	123563	66436	67206	71529	72841	80281	96239	106959	121949	66029	66740	70597	71633	77830	96515	105664	121792
536	61928	64373	68678	69786	75849	94265	100731	115096	62345	63592	67704	69053	75079	90665	100423	113537	61774	63084	67414	68260	73782	90686	98575	113378
538	58981	61174	65090	66670	71285	87875	94098	108593	59230	60852	64137	66353	71767	85495	94264	106666	58249	60269	63630	65126	69409	86158	92764	107092
540	57558	58914	61851	63747	68474	82348	89337	102873	56866	58986	61203	63914	68857	82179	89791	100910	55240	57695	60896	62101	66821	81028	87904	100169
542	56118	56789	58224	60116	65168	77667	84350	96788	54771	56737	59246	60990	66116	78347	85189	96094	53948	55525	58538	59217	63976	76713	84048	95985
544	54967	55207	56388	58039	63510	74459	81637	91808	53180	54486	57685	58538	63750	74830	80849	91557	52210	53097	57119	57509	61327	73147	80081	91211
546	53552	53699	55604	56058	61245	72746	78358	88521	52155	52870	56403	56446	60998	71793	76171	86899	51422	51892	55941	55347	59947	70329	77259	88255
548	52111	52977	54937	55667	60820	70309	75380	85139	50633	51616	55132	55361	59231	69391	73459	83185	49946	51247	55043	54730	58674	68467	73735	84525
550	51632	52623	54587	55997	59864	68226	71922	80701	50037	51858	54318	55768	58734	67036	70723	79836	50015	51296	55025	54033	58295	66214	70555	81003
552	51597	53298	54137	56823	59190	66542	69544	76619	49909	51853	54563	56137	58355	65836	68335	76665	50079	51188	55285	55166	57589	64951	67375	76553
554	52665	53918	56260	57681	58948	64332	66791	73324	51419	53374	55357	56841	59379	64636	64759	72968	51293	52166	56570	55978	57344	63202	65149	72512
556	53993	55918	58088	58565	59151	63409	64123	70923	53274	54937	57674	57631	59353	63438	62258	69771	53088	54773	57390	57856	57230	62985	62397	69252
558	57033	58138	61073	60508	60075	62051	61961	67091	56416	57429	59892	60444	60902	62897	59528	66513	56210	57612	59703	60035	58244	62954	61123	66515
560	60179	61563	64045	63518	60877	62997	60765	64435	58814	60916	64406	63188	62167	62529	58349	64072	58983	60310	63150	62616	60090	63086	59672	64664
562	64146	64273	67561	67254	64114	63584	59141	62408	62385	64316	68442	66760	64104	63809	57397	61667	62610	62910	68519	65747	63500	64542	58666	62676
564	66865	68801	71195	70847	66588	64071	56900	61669	65179	68138	72624	70006	67359	64646	57072	60174	64295	66937	73072	68857	67626	63757	57470	61092
566	70727	72985	74846	73767	70046	64570	56035	61086	69420	71581	75679	73502	70241	64826	57263	58598	68232	70157	76605	72764	70349	65151	56568	59198
568	74279	77425	78012	77215	71290	64412	56201	60255	72856	75666	78290	76098	72761	64901	58128	58091	70881	73118	78633	76180	71794	64689	57121	58071
570	76785	79815	80739	79929	72518	64472	57683	59017	75573	78460	81006	78972	73202	65028	58349	57838	73935	76398	80722	79668	72871	66968	56354	58125
572	78385	81437	82609	82064	73471	64069	56572	56643	78640	80171	83744	80667	74574	66051	57934	57282	75484	79461	82917	82059	74335	67321	57191	57588
574	79614	82596	84723	82067	74709	65212	56123	54829	79949	80492	84958	83482	74365	66767	57098	55516	76695	81360	84041	83528	76144	67202	56986	57525
576	81584	83785	86013	82354	75672	65526	54940	54299	81101	82149	85741	84155	74479	67623	57146	54512	78198	81787	86439	83528	76646	67164	57654	55941
578	82330	85218	87235	83760	75788	65654	55144	54471	80667	83551	86191	85321	74232	68030	55710	53835	80372	82043	87243	83763	78015	66413	57690	54811
580	82059	85814	87822	84997	75535	64574	55077	53674	81320	85003	87871	84479	75129	67950	54838	53371	81516	82147	88825	84533	77861	66369	56072	53726
582	82457	85555	87821	84978	75457	64291	54236	52401	80963	84607	87728	83961	76676	66399	53504	52044	82166	82264	87960	84745	77326	65886	54127	52048
584	81612	84388	86648	83356	74548	63309	52010	50909	80352	83190	86564	82095	76231	65272	52310	51139	79386	81435	87102	84345	75694	66314	52144	51160
586	80703	83265	84912	81207	71745	62131	48853	48780	78553	81176	85252	81131	74744	62556	50264	49230	77488	79100	84313	81551	74141	65087	50131	48504
588	76488	80116	82631	79279	69788	59266	46548	46270	77082	77562	83701	78390	71490	60903	47967	46554	74392	76372	82020	79105	72034	62757	48454	46673
590	73504	75917	79558	76122	66911	55815	44741	43162	73655	73720	80422	76106	67483	57724	45762	43378	71501	73873	78264	75617	68868	59092	45283	43897
592	69535	70737	75023	71791	63990	52086	42051	40968	68710	70037	75118	71879	63567	54870	42871	40077	68028	69809	74965	72695	64958	55580	42740	41025
594	66284	65746	70496	66235	59125	48624	39410	37863	63690	67391	69451	67474	59530	50909	39104	37171	64328	65128	70869	68000	60163	52471	39850	37675
596	62143	62500	65510	61617	55426	45675	36772	35044	59692	64258	65139	63055	56073	46611	36427	33583	60296	60277	66590	63699	56763	48609	37320	35003
598	57938	58697	60644	57663	52222	42895	34633	32102	55962	59453	60450	57953	52608	43578	34212	31645	56561	56420	61519	59828	53317	45695	34908	32762
600	53639	55342	56476	54300	48846	40269	32222	30286	52218	54181	56601	54087	49551	40672	32019	30062	51997	53063	56425	56385	50071	42260	33001	30845
602	50277	50565	52465	49779	44401	38132	29870	29408	47964	49841	52115	50629	46331	38769	29788	28896	48800	49515	52847	51913	45888	39656	30303	28969
604	46585	47043	49238	46165	40939	35014	28387	28171	44532	45771	48263	47280	43375	36333	27156	26696	44374	46584	49027	47636	42214	36354	28148	27538
606	43874	44556	45539	42719	38050	33010	25825	26168	41130	43171	44777	44146	40039	33731	25868	24173	41640	43402	44785	43662	40049	33083	25883	25683
608	39680	41315	42556	41017	36140	29910	24119	23611	38574	40261	41661	40698	36609	31099	23832	22046	38795	40299	40358	40678	37392	30158	24581	23843
610	36801	37867	39780	38171	32978	28261	21694	21623	36643	37874	39388	38960	33317	28261	22780	20760	36240	37342	38023	37682	35006	28203	23232	21451
612	33515	34569	37115	35428	30676	25603	19993	20504	34456	34449	37716	35964	31079	26543	21347	19436	34283	34100	36095	35043	31979	26417	21706	19730
614	31110	32565	33903	32023	27657	23488	18306	19102	31490	31357	34565	33009	28876	24613	19981	18541	31074	31110	33913	32234	29907	24721	19777	17937
616	28230	29904	30765	29886	25638	21475	17383	16926	29000	28471	31682	29667	27186	23171	18549	16798	28858	28577	31388	30478	28021	22472	18143	17183
618	26171	28009	28449	27771	23420	19511	16649	15373	26567	26859	27686	27125	24680	21006	17010	16019	25966	26113	28970	27461	25254	20638	15900	16312
620	24422	25457	26305	26423	22459	18282	15174	13987	24832	24506	25186	25111	23495	19367	15451	14991	23973	24065	26513	25836	23180	19124	14750	15073
622	22480	23960	24589	24055	21098	16690	14021	13673	22699	23393	23299	23594	21297	17877	13776	14124	22285	22636	24026	22452	21278	17940	13367	13446
624	20578	22047	21884	22040	19824	16114	12719	12961	20938	21073	22248	22697	19982	16976	12484	12843	20724	21119	22164	21391	20361	16800	12898	12274
626	18893	20858	20544	19905	18451	15560	12263	12244	19407	19679	21430	21603	18620	15524	12289	11861	19489	20256	21155	19682	19000	15907	12323	11286
628	18031	19553	19671	19493	17318	14562	11442	11043	18096	18108	20014	19842	17649	14943	11581	11303	18120	19118	20150	19108	17483	14752	11886	10882
630	17942	17436	19109	18262	16309	13320	10748	9994	17315	17197	19161	18283	16468	14044	11510	10733	17323	18259	19046	18129	16342	14300	10841	10310
632	17378	16875	18198	17312	15453	12553	9994	9686	16634	16617	17709	17417	15175	13653	10746	10065	16343	17038	17804	17089	15313	13199	9863	10107
634	16989	15778	16824	15849	14562	11881	8946	9201	15946	15860	16650	16308	14864	12640	10123	9214	15768	15778	16700	16548	14537	12625	9581	9505
636	15574	15504	15501	15260	13260	11215	8504	8879	15130	15045	15413	15494	14120	11662	9235	8802	14752	15224	15691	15586	13730	11591	9480	8944
638	14320	14061	14621	14234	12079	9925	8044	8030	13996	14106	15175	14614	12907	10888	8832	8179	14385	14242	14970	14853	13417	11012	9076	8388
640	13091	13677	13502	13060	11200	9615	7785	7600	12975	13718	14841	14116	11660	9772	8468	7698	13265	13467	14027	13523	12613	10181	8105	7846
642	12339	13185	13146	12195	10940	9532	7573	6953	11783	13041	13474	12717	10842	9561	8036	7087	12999	12730	13523	12759	11666	9751	7972	7462
644	11691	12021	12176	12021	10491	9195	7062	6515	11255	12486	12383	11718	10500	9072	7280	6696	11718	12357	12512	12270	10798	9243	7688	7084
646	10857	10966	12067	11550	9887	8629	6789	5898	10600	11389	11323	10853	10333	8747	7002	6668	10976	12095	11668	11635	10290	8691	7509	6610
648	9608	9912	10947	10701	9668	7988	6227	5513	10224	10546	11422	10497	9559	7788	6307	6424	9607	10950	10783	10970	10240	7956	6909	5920
650	8679	9447	9513	9602	9857	7746	6148	5042	9918	9354	11358	9753	8335	7199	5365	6064	9195	9813	10218	10184	9986	7565	6577	5281
	6.8		7.05		7.2		7.4		7.63		7.96		6.8		7.05		7.2		7.4		7.63		7.96
1.28e-08	1.35825	0.01796	1.41826	0.01518	1.39139	0.00473	1.41759	0.00782	1.44426	0.01726	1.45887	0.02864	0.87388	0.01155	0.91249	0.00976	0.8952	0.00304	0.91206	0.00503	0.92922	0.0111	0.93862	0.01843
6.4e-08	1.40162	0.01089	1.40018	0.01109	1.39731	0.01581	1.407	0.01668	1.42866	0.01276	1.44056	0.02107	0.90178	0.007	0.90086	0.00714	0.89901	0.01018	0.90524	0.01073	0.91918	0.00821	0.92683	0.01356
3.2e-07	1.41933	0.02011	1.44192	0.02751	1.42693	0.02619	1.42622	0.00419	1.43521	0.0159	1.46069	0.02064	0.91318	0.01294	0.92771	0.0177	0.91806	0.01685	0.91761	0.00269	0.92339	0.01023	0.93979	0.01328
1.6e-06	1.49611	0.01522	1.55453	0.02042	1.53396	0.01569	1.52531	0.03347	1.53185	0.0453	1.58037	0.01776	0.96257	0.00979	1.00016	0.01314	0.98693	0.0101	0.98136	0.02154	0.98557	0.02915	1.01679	0.01142
8e-06	1.92089	0.01125	1.84552	0.01954	1.8773	0.05387	1.77335	0.02826	1.86031	0.03386	1.93878	0.06506	1.23587	0.00724	1.18738	0.01257	1.20783	0.03466	1.14094	0.01818	1.19689	0.02178	1.24738	0.04186
4e-05	2.4163	0.07584	2.50934	0.02249	2.55766	0.03438	2.51031	0.05471	2.54351	0.06768	2.69561	0.1136	1.55461	0.0488	1.61447	0.01447	1.64556	0.02212	1.61509	0.0352	1.63645	0.04354	1.73431	0.07309
0.0002	2.93232	0.03579	3.15484	0.03083	3.26873	0.04785	3.38054	0.04573	3.44908	0.06649	3.5664	0.12562	1.88661	0.02303	2.02978	0.01983	2.10305	0.03078	2.17499	0.02942	2.21909	0.04278	2.29457	0.08083
0.001	3.49449	0.11852	3.6921	0.05982	3.82136	0.03909	3.85396	0.11362	3.88975	0.04471	4.1697	0.06859	2.2483	0.07625	2.37544	0.03849	2.4586	0.02515	2.47958	0.0731	2.50261	0.02876	2.68272	0.04413

## Sheet: ed_fig5d-f
CoA-SnifitV97T
pH	Mean	SD
6.8	1.6	0.2
7.05	3	0.19
7.2	3.2	0.27
7.4	4	0.16
7.63	3.9	0.27
7.96	3.99	0.3
CoA-SnifitG41
pH	Mean	SD
6.8	11.4	1.1
7.05	12	1.7
7.2	16.7	0.7
7.4	16.3	1.5
7.63	17.5	1.4
7.96	19.6	1.5
CoA-SnifitG41S
pH	Mean	SD
6.8	18	2.1
7.05	35.8	5.3
7.2	42.89	6.6
7.4	48.69	3.5
7.63	45.7	4.3
7.96	41.8	6.3
