# Supplementary material for: Probing coenzyme A homeostasis with semisynthetic biosensors
Source: Nat Chem Biol. 2022 Oct 31;19(3):346–55. doi: 10.1038/s41589-022-01172-7 (PMC9974488; doi:10.1038/s41589-022-01172-7)
Supplement: Source Data Extended Data Fig. 6 — Source imaging data. [file 41589_2022_1172_MOESM12_ESM.zip]

Archive with 6 entries (5 files):
- extended data fig 6/
- __MACOSX/._extended data fig 6
- extended data fig 6/extend fig6f-j.tif
- __MACOSX/extended data fig 6/._extend fig6f-j.tif
- extended data fig 6/extend fig6b-e.tif
- __MACOSX/extended data fig 6/._extend fig6b-e.tif
