# Supplementary material for: Probing coenzyme A homeostasis with semisynthetic biosensors
Source: Nat Chem Biol. 2022 Oct 31;19(3):346–55. doi: 10.1038/s41589-022-01172-7 (PMC9974488; doi:10.1038/s41589-022-01172-7)
Supplement: Source Data Extended Data Fig. 7 — Source imaging data and calculations. [file 41589_2022_1172_MOESM13_ESM.zip]

Archive with 14 entries (13 files):
- extended data fig 7/
- __MACOSX/._extended data fig 7
- extended data fig 7/extend fig7c.tif
- __MACOSX/extended data fig 7/._extend fig7c.tif
- extended data fig 7/extend fig7b.tif
- __MACOSX/extended data fig 7/._extend fig7b.tif
- extended data fig 7/extend fig7a.tif
- __MACOSX/extended data fig 7/._extend fig7a.tif
- extended data fig 7/extend fig7e.tif
- __MACOSX/extended data fig 7/._extend fig7e.tif
- extended data fig 7/extend fig7d.tif
- __MACOSX/extended data fig 7/._extend fig7d.tif
- extended data fig 7/extended data fig 7.xlsx
- __MACOSX/extended data fig 7/._extended data fig 7.xlsx
