# Supplementary material for: Probing coenzyme A homeostasis with semisynthetic biosensors
Source: Nat Chem Biol. 2022 Oct 31;19(3):346–55. doi: 10.1038/s41589-022-01172-7 (PMC9974488; doi:10.1038/s41589-022-01172-7)
Supplement: Source Data Extended Data Fig. 7 — Source imaging data and calculations. [file 41589_2022_1172_MOESM13_ESM.zip › extended data fig 7/extended data fig 7.xlsx]

## Sheet: ed_fig7g
	Halo-TMR-Me	Halo-TMR-Me	Halo-TMR-Me	Halo-TMR-Me	Halo-TMR-TAZ	Halo-TMR-TAZ	Halo-TMR-TAZ	Halo-TMR-TAZ	mean	sem	Halo-TMR-TAZ	Halo-TMR-TAZ	Halo-TMR-TAZ	Halo-TMR-TAZ	mean	sem
0.5h	27.693	27.494	27.708		44.081	43.38	46.191	43.655	27.6317	0.11946	62.6838	63.6968	59.8205	63.2955	62.4746	1.53439
1h	24.013	24.687	24.46		55.327	55.7	55.523	54.024	24.3867	0.34293	44.0773	43.7822	43.9217	45.1404	44.4871	0.78503
2h	23.523	23.039	23.136		59.395	59.779	58.609	59.268	23.2327	0.25607	39.1155	38.8643	39.6401	39.1993	39.2048	0.32324
4h	24.16	23.871	23.697		58.398	57.624	58.123	58.224	23.9093	0.23387	40.942	41.492	41.1358	41.0644	41.1585	0.23624
6h	21.319	21.42			53.295	53.539	54.74	56.48	21.3695	0.07142	40.0966	39.9139	39.0382	37.8355	39.2211	1.03277
8h	21.098	21.352			55.721	55.379	54.498	54.106	21.225	0.17961	38.0916	38.3268	38.9464	39.2285	38.6483	0.52879
10h	20.029	19.859			52.979	53.163	52.887	53.071	19.944	0.12021	37.6451	37.5148	37.7106	37.5799	37.6126	0.08425
12h	19.587	19.761	21.211	20.576	53.858	53.012	53.488	53.912	20.2838	0.75364	37.6615	38.2626	37.9221	37.6238	37.8675	0.29488

## Sheet: ed_fig7i
	Halo-TMR-Me	Halo-TMR-Me	Halo-TMR-Me	Halo-TMR-Me	Halo-TMR-TAZ	Halo-TMR-TAZ	Halo-TMR-TAZ	Halo-TMR-TAZ	Halo-TMR-TAZ	Halo-TMR-TAZ	mean	sem	Halo-TMR-TAZ	Halo-TMR-TAZ	Halo-TMR-TAZ	Halo-TMR-TAZ	Halo-TMR-TAZ	Halo-TMR-TAZ	mean	sem
0.5h	31.152	31.803	33.067	33.795	53.482	52.866	48.032	49.854	53.385	49.995	32.4543	1.19625	60.6826	61.3897	67.568	65.0986	60.7928	64.915	63.4078	2.85571
1h	27.167	30.013	31.066	31.325	75.303	71.431	70.195	70.074	70.445	71.984	29.8927	1.90368	39.6966	41.8484	42.5853	42.6588	42.4342	41.5269	41.7917	1.11867
2h	30.386	28.124	31.596	31.568	80.416	79.242	81.773	81.463	84.042	79.535	30.4185	1.6303	37.8264	38.3868	37.1987	37.3403	36.1944	38.2454	37.532	0.80789
4h	29.666	29.102	28.323	35.087	79.292	78.493	79.829	77.103	83.782	83.104	30.5445	3.07798	38.5215	38.9137	38.2624	39.6152	36.4571	36.7546	38.0874	1.23857
6h	30.866	30.588	34.038	31.687	82.159	83.631	78.188	82.955	81.122	85.199	31.7948	1.56659	38.699	38.0179	40.6645	38.3277	39.1938	37.3182	38.7035	1.15031
8h	32.772	31.764	31.302	34.981	81.281	79.101	84.232	83.583	89.682	86.466	32.7047	1.63692	40.2366	41.3456	38.827	39.1285	36.4675	37.8238	38.9715	1.72451
10h	30.605	32.168	31.538	34.432	82.681	85.47	85.275	88.373	81.336	80.375	32.1857	1.62935	38.9276	37.6574	37.7435	36.4203	39.5714	40.0445	38.3941	1.3606
12h	28.817	29.836	31.991	31.893	79.509	82.926	78.395	82.303	84.451	87.486	30.6343	1.56683	38.5293	36.9417	39.0768	37.2213	36.2746	35.0162	37.1766	1.48181
