# Supplementary material for: Probing coenzyme A homeostasis with semisynthetic biosensors
Source: Nat Chem Biol. 2022 Oct 31;19(3):346–55. doi: 10.1038/s41589-022-01172-7 (PMC9974488; doi:10.1038/s41589-022-01172-7)
Supplement: Source Data Extended Data Fig. 8 — Source imaging data. [file 41589_2022_1172_MOESM14_ESM.zip]

Archive with 12 entries (11 files):
- Source_Data_Extended_Data_Fig_8/
- __MACOSX/._Source_Data_Extended_Data_Fig_8
- Source_Data_Extended_Data_Fig_8/extend fig8-nudt8.tif
- __MACOSX/Source_Data_Extended_Data_Fig_8/._extend fig8-nudt8.tif
- Source_Data_Extended_Data_Fig_8/extend fig8-pank2.tif
- __MACOSX/Source_Data_Extended_Data_Fig_8/._extend fig8-pank2.tif
- Source_Data_Extended_Data_Fig_8/extend fig8-CG4241.tif
- __MACOSX/Source_Data_Extended_Data_Fig_8/._extend fig8-CG4241.tif
- Source_Data_Extended_Data_Fig_8/extend fig8-pank3.tif
- __MACOSX/Source_Data_Extended_Data_Fig_8/._extend fig8-pank3.tif
- Source_Data_Extended_Data_Fig_8/extend fig8-pank1.tif
- __MACOSX/Source_Data_Extended_Data_Fig_8/._extend fig8-pank1.tif
