# Supplementary material for: Probing coenzyme A homeostasis with semisynthetic biosensors
Source: Nat Chem Biol. 2022 Oct 31;19(3):346–55. doi: 10.1038/s41589-022-01172-7 (PMC9974488; doi:10.1038/s41589-022-01172-7)
Supplement: Source Data Extended Data Fig. 9 — Statistical source data. [file 41589_2022_1172_MOESM15_ESM.xlsx]

## Sheet: ed_fig9a,b
vector	PANK1	PANK2	PANK3	PPCS	PPCDC	COASY	DCAKD	ACLY			siFLUC	siPANK1	siPANK2	siPANK3	siPPCS	siPPCDC	siCOASY	siDCAKD	siACLY
1663	1663	1663	1663	1663	1663	1663	1663	7431			7641	7641	7641	7641	7641	7641	7641	7641	8839-02-01
38.2318	49.9879	40.0069	51.1672	39.1679	38.9957	38.4369	38.3335	38.6836			38.003	37.2145	37.7605	37.5239	37.8038	37.9858	39.0216	37.693	38.9284
37.5838	47.8646	40.7849	56.4145	39.5465	38.5182	38.3788	38.7223	38.4104			37.5932	37.6128	37.753	38.0528	38.1009	38.856	38.5701	37.7726	38.4014
37.0897	50.4877	40.0481	57.2083	38.587	38.2274	37.9792	37.9719	38.6116			37.7961	37.5396	37.3536	37.4375	38.281	38.4434	38.7706	37.6024	39.5058
37.4763	43.6962	39.2273	49.072	38.9149	38.2255	38.1702	38.594	38.3414			37.685	36.9429	38.4376	38.493	37.4072	37.8027	39.4192	37.2089	40.1014
38.4644	43.9979	37.9942	48.1129	38.4586	38.6048	37.9143	38.0027	38.2923			38.2705	37.4643	37.551	37.5717	37.4108	37.4006	38.1771	37.2529	40.1376
37.1157	53.5359	39.7885	48.5936	38.373	38.0629	37.5224	38.9835	38.0388			38.0816	36.7909	37.5981	36.6399	38.0853	37.671	37.0519	37.297	40.8145
biological triplicates
overexpression						knockdown
1		2		3		1		2		3
control	PANK1	control	PANK1	control	PANK1	control	PANK1	control	PANK1	control	PANK1
37.5715	42.7409	38.2318	49.9879	39.8006	49.1657	38.003	37.2145	39.0961	37.3492	38.5542	37.9648
37.4401	40.7432	37.5838	47.8646	38.779	42.8081	37.5932	37.6128	39.5021	37.4678	38.1538	37.8166
36.7063	42.8178	37.0897	50.4877	38.3648	47.0794	37.7961	37.5396	38.3957	37.9776	38.4427	37.1309
36.9471	40.6115	37.4763	43.6962	37.1613	46.3381	37.685	36.9429	37.6022	37.9807	37.7625	37.2222
36.5014	45.3201	38.4644	43.9979	36.3918	41.6063	38.2705	37.4643	37.8272	37.1612	38.3801	36.9614
36.3418		37.1157	53.5359	36.9813	43.5047	38.0816	36.7909	38.7348	36.5656	38.0181	36.7452
overexpression						knockdown
1		2		3		1		2		3
control	PANK2	control	PANK2	control	PANK2	control	PANK2	control	PANK2	control	PANK2
37.5715	37.5862	38.2318	40.0069	39.8006	38.9624	38.003	37.7605	39.0961	37.3394	38.5542	37.7658
37.4401	38.7974	37.5838	40.7849	38.779	41.774	37.5932	37.753	39.5021	37.0676	38.1538	38.3057
36.7063	37.9205	37.0897	40.0481	38.3648	39.6927	37.7961	37.3536	38.3957	37.07	38.4427	38.8218
36.9471	38.0629	37.4763	39.2273	37.1613	39.186	37.685	38.4376	37.6022	37.9747	37.7625	38.7499
36.5014	37.8812	38.4644	37.9942	36.3918	40.0555	38.2705	37.551	37.8272	37.754	38.3801	38.8064
36.3418	38.0918	37.1157	39.7885	36.9813	38.8426	38.0816	37.5981	38.7348	37.1981	38.0181	38.1535
overexpression						knockdown
1		2		3		1		2		3
control	PANK3	control	PANK3	control	PANK3	control	PANK3	control	PANK3	control	PANK3
37.5715	42.4851	38.2318	51.1672	39.8006	46.8078	38.003	37.5239	39.0961	37.1497	38.5542	37.6921
37.4401	43.2516	37.5838	56.4145	38.779	51.9278	37.5932	38.0528	39.5021	37.11	38.1538	37.6436
36.7063	47.3535	37.0897	57.2083	38.3648	50.2009	37.7961	37.4375	38.3957	37.1659	38.4427	37.4581
36.9471	45.5485	37.4763	49.072	37.1613	49.3581	37.685	38.493	37.6022	37.0225	37.7625	36.6941
36.5014	44.5399	38.4644	48.1129	36.3918	46.1868	38.2705	37.5717	37.8272	36.8423	38.3801	36.6602
36.3418		37.1157	48.5936	36.9813	44.2621	38.0816	36.6399	38.7348	36.9712	38.0181	36.394
overexpression						knockdown
1		2		3		1		2		3
control	PPCS	control	PPCS	control	PPCS	control	PPCS	control	PPCS	control	PPCS
38.2318	37.4142	39.8006	39.5241	38.9405	39.1679	38.003	37.8038	39.0961	39.8607	38.5542	37.3627
37.5838	37.0962	38.779	39.372	39.3745	39.5465	37.5932	38.1009	39.5021	37.4124	38.1538	38.5536
37.0897	36.5425	38.3648	40.5276	38.5981	38.587	37.7961	38.281	38.3957	36.854	38.4427	37.7516
37.4763	36.6294	37.1613	39.1626	38.53	38.9149	37.685	37.4072	37.6022	38.9428	37.7625	36.7126
38.4644	36.092	36.3918	40.0429	37.8264	38.4586	38.2705	37.4108	37.8272	37.8474	38.3801	36.052
37.1157	36.6642	36.9813	39.6647	37.7839	38.373	38.0816	38.0853	38.7348	38.3231	38.0181	38.6059
overexpression						knockdown
1		2		3		1		2		3
control	PPCDC	control	PPCDC	control	PPCDC	control	PPCDC	control	PPCDC	control	PPCDC
38.2318	36.4134	39.8006	40.5908	38.9405	38.9957	38.003	37.9858	39.0961	38.2741	38.5542	38.1339
37.5838	36.3471	38.779	38.9945	39.3745	38.5182	37.5932	38.856	39.5021	38.2677	38.1538	37.5078
37.0897	36.9492	38.3648	40.0037	38.5981	38.2274	37.7961	38.4434	38.3957	37.9937	38.4427	37.8852
37.4763	36.2276	37.1613	39.6241	38.53	38.2255	37.685	37.8027	37.6022	37.6972	37.7625	38.0029
38.4644	35.6562	36.3918	39.0442	37.8264	38.6048	38.2705	37.4006	37.8272	37.2097	38.3801	37.9846
37.1157	35.7923	36.9813	38.2626	37.7839	38.0629	38.0816	37.671	38.7348	37.8407	38.0181	37.414
overexpression						knockdown
1		2		3		1		2		3
control	COASY	control	COASY	control	COASY	control	COASY	control	COASY	control	COASY
37.5715	36.4186	38.2318	36.8989	38.9405	38.4369	38.003	39.0216	39.0961	39.0563	38.5542	38.5669
37.4401	37.5537	37.5838	37.7648	39.3745	38.3788	37.5932	38.5701	39.5021	38.7631	38.1538	37.5821
36.7063	38.1594	37.0897	38.145	38.5981	37.9792	37.7961	38.7706	38.3957	38.6717	38.4427	39.1637
36.9471	37.5211	37.4763	37.7682	38.53	38.1702	37.685	39.4192	37.6022	38.9601	37.7625	37.5747
36.5014	37.2356	38.4644	37.3927	37.8264	37.9143	38.2705	38.1771	37.8272	39.6485	38.3801	37.6752
36.3418	37.3652	37.1157	37.7776	37.7839	37.5224	38.0816	37.0519	38.7348	39.2529	38.0181	38.7233
overexpression						knockdown
1		2		3		1		2		3
control	DCAKD	control	DCAKD	control	DCAKD	control	DCAKD	control	DCAKD	control	DCAKD
37.5715	36.5164	38.2318	36.5093	38.9405	38.3335	38.003	37.693	39.0961	36.8187	38.1489	37.3458
37.4401	36.497	37.5838	36.428	39.3745	38.7223	37.5932	37.7726	39.5021	38.0905	37.8215	37.1225
36.7063	36.8544	37.0897	36.6722	38.5981	37.9719	37.7961	37.6024	38.3957	37.5342	37.9667	36.2952
36.9471	35.9676	37.4763	35.8533	38.53	38.594	37.685	37.2089	37.6022	37.4356	37.1043	36.7766
36.5014	35.9821	38.4644	35.9016	37.8264	38.0027	38.2705	37.2529	37.8272	36.5747	37.3937	36.9046
36.3418	36.202	37.1157	36.1689	37.7839	38.9835	38.0816	37.297	38.7348	37.97	37.2454	36.9713
overexpression						knockdown
1		2		3		1		2		3
control	ACLY	control	ACLY	control	ACLY	control	ACLY	control	ACLY	control	ACLY
38.4517	36.8833	38.9405	38.6836	39.61	40.2552	37.6038	38.9284	37.6075	40.0567	38.1945	40.2676
37.9556	37.8159	39.3745	38.4104	38.6912	39.1908	37.0906	38.4014	37.3586	38.944	38.3197	39.0027
38.1056	38.0077	38.5981	38.6116	39.1965	39.2487	36.8758	39.5058	37.6288	39.4147	39.4422	42.0246
38.7483	37.2172	38.53	38.3414	38.589	39.1222	36.6981	40.1014	38.1901	39.2298	38.5587	40.7523
37.9009	37.2193	37.8264	38.2923	38.2885	38.926	37.2505	40.1376	36.7703	39.1185	38.4402	39.8171
36.9992	37.0031	37.7839	38.0388	39.7272	39.064	36.0712	40.8145	36.0642	38.6804

## Sheet: ed_fig9c,d
vector	PANK1	PANK2	PANK3	PPCS	PPCDC	COASY	DCAKD	NUDT8		siFLUC	siPANK1	siPANK2	siPANK3	siPPCS	siPPCDC	siCOASY	siDCAKD	siNUDT8
1289	1289	1289	1289	1289	1289	1289	1289	5492
34.9937	46.037	36.4068	51.7124	36.8146	35.9375	36.6748	35.2838	36.9475		9764	9764	9764	9764	9764-03-01	9764-02-01	9764	9764	9764
35.8927	49.784	38.8649	46.7944	35.8278	36.0289	36.2759	36.3111	38.7194		35.1949	35.1949	35.1949	35.1516	36.7619	35.4791	35.8416	36.5009	40.2961
36.0484	48.5438	36.5278	49.1995	35.2915	35.4281	37.9152	35.7318	37.8048		35.3956	33.8087	35.1937	35.7529	35.6603	36.1048	35.8896	35.3313	37.5279
35.3731	44.0802	37.2143	52.5067	34.8156	35.6213	37.1286	35.8715	34.5121		35.882	33.9804	35.1661	35.7772	35.7381	35.3879	36.7624	35.3556	39.3338
34.9534	45.3137	38.3796	51.1574	33.8205	35.9103	38.667	35.1675	34.5179		36.1672	35.7138	34.5572	36.1814	36.0724	36.3142	36.5419	36.3921	37.8033
35.285	47.1315	37.504	54.0348	34.4415	36.6598	36.4949	35.8928	37.1851		35.5119	35.7798	33.2384	35.1359	36.7201	34.9949	36.5749	36.6854	38.6047
overexpression						knockdown
1	1	2	2	3	3	1	1	2	2	3	3
control	PANK1	control	PANK1	control	PANK1	control	PANK1	control	PANK1	control	PANK1
32.499	45.6466	34.9937	46.037	38.3391	50.2213	35.7475	33.0763	35.192	40.3041	36.9836	36.3538
34.5477	45.5845	35.8927	49.784	36.3531	54.9844	35.1949	33.0765	38.3558	38.79	35.7354	35.5587
33.1457	41.9892	36.0484	48.5438	37.3625	56.2526	35.3956	33.2677	37.548	40.1859	35.357	39.3538
34.0451	43.1645	35.3731	44.0802	39.8075	52.7202	35.882	32.847	38.4079	38.5115	34.923	37.5788
		34.9534	45.3137	38.1263	51.9397	36.1672	33.4273	38.1086	38.1135	36.5141	39.4744
		35.285	47.1315	39.0883	49.7208	35.5119	32.3721	36.5755	38.2839	36.6617	38.126
overexpression						knockdown
1	1	2	2	3	3	1	1	2	2	3	3
control	PANK2	control	PANK2	control	PANK2	control	PANK2	control	PANK2	control	PANK2
32.499	35.1298	34.9937	36.4068	38.3391	43.0351	35.7475	34.0124	35.192	39.0717	36.9836	38.9022
34.5477	34.5828	35.8927	38.8649	36.3531	42.2443	35.1949	35.6372	38.3558	38.0545	35.7354	37.3584
33.1457	35.2218	36.0484	36.5278	37.3625	-	35.3956	35.1937	37.548	38.2143	35.357	38.7603
34.0451	36.5176	35.3731	37.2143	39.8075	43.3336	35.882	35.1661	38.4079	37.3533	34.923	38.1197
		34.9534	38.3796	38.1263	44.2852	36.1672	34.5572	38.1086	37.3254	36.5141	38.7675
		35.285	37.504	39.0883	45.404	35.5119	33.2384	36.5755	38.9232	36.6617	38.0586
overexpression						knockdown
1		2		3		1		2		3
control	PANK3	control	PANK3	control	PANK3	control	PANK3	control	PANK3	control	PANK3
32.499	44.6622	34.9937	51.7124	38.3391	60.223	35.7475	35.9315	35.192	38.5392	36.9836	38.3376
34.5477	42.5232	35.8927	46.7944	36.3531	59.443	35.1949	35.1516	38.3558	39.0387	35.7354	37.4313
33.1457	45.1183	36.0484	49.1995	37.3625	59.7289	35.3956	35.7529	37.548	38.8824	35.357	37.5693
34.0451	44.8732	35.3731	52.5067	39.8075	60.353	35.882	35.7772	38.4079	38.3992	34.923	37.0044
		34.9534	51.1574	38.1263	58.7514	36.1672	36.1814	38.1086	40.5553	36.5141	37.0156
		35.285	54.0348	39.0883	62.1579	35.5119	35.1359	36.5755	39.2227	36.6617	40.0151
overexpression						knockdown
1		2		3		1		2		3
control	PPCS	control	PPCS	control	PPCS	control	PPCS	control	PPCS	control	PPCS
32.499	34.155	34.9937	36.8146	38.3391	42.0149	35.7475	39.429	35.1536	36.6658	35.192	38.4526
34.5477	34.2857	35.8927	35.8278	36.3531	42.0644	35.1949	38.4817	35.3641	36.7619	38.3558	37.9301
33.1457	34.669	36.0484	35.2915	37.3625	39.1196	35.3956	40.5809	35.2699	35.6603	37.548	37.8421
34.0451	34.7253	35.3731	34.8156	39.8075	39.9394	35.882	40.0573	35.6574	35.7381	38.4079	40.2683
		34.9534	33.8205	38.1263	37.5023	36.1672	40.4026	34.9027	36.0724	38.1086	38.6809
		35.285	34.4415	39.0883	41.3757	35.5119	38.405	34.6781	36.7201	36.5755	39.0682
overexpression						knockdown
1		2		3		1		2		3
control	PPCDC	control	PPCDC	control	PPCDC	control	PPCDC	control	PPCDC	control	PPCDC
32.499	35.6171	34.9937	35.9375	38.3391	40.49	35.7475	34.344	35.1536	34.2256	35.192	34.996
34.5477	34.8479	35.8927	36.0289	36.3531	39.413	35.1949	34.1456	35.3641	33.1493	38.3558	35.4791
33.1457	34.7573	36.0484	35.4281	37.3625	39.9084	35.3956	35.624	35.2699	33.4594	37.548	36.1048
34.0451	35.1412	35.3731	35.6213	39.8075	38.6555	35.882	34.9327	35.6574	34.2897	38.4079	35.3879
		34.9534	35.9103	38.1263	38.968	36.1672	34.3138	34.9027	33.2153	38.1086	36.3142
		35.285	36.6598	39.0883	37.4615	35.5119	36.1475	34.6781	33.5872	36.5755	34.9949
overexpression						knockdown
1		2		3		1		2		3
control	COASY	control	COASY	control	COASY	control	COASY	control	COASY	control	COASY
32.499	37.198	34.9937	36.6748	38.3391	40.3971	35.7475	35.692	35.1536	38.1709	35.192	36.9038
34.5477	36.246	35.8927	36.2759	36.3531	41.3096	35.1949	35.8416	35.3641	37.3873	38.3558	37.234
33.1457	36.5624	36.0484	37.9152	37.3625	37.9543	35.3956	35.8896	35.2699	36.5481	37.548	38.7968
34.0451	38.4085	35.3731	37.1286	39.8075	38.4335	35.882	36.7624	35.6574	37.1989	38.4079	37.2009
		34.9534	38.667	38.1263	40.2876	36.1672	36.5419	34.9027	36.0932	38.1086	38.1408
		35.285	36.4949	39.0883	40.8548	35.5119	36.5749	34.6781	37.8159	36.5755	37.7248
overexpression						knockdown
1		2		3		1		2		3
control	DCAKD	control	DCAKD	control	DCAKD	control	DCAKD	control	DCAKD	control	DCAKD
32.499	35.0491	34.9937	35.2838	38.3391	37.8024	35.7475	37.6223	35.192	36.5291	35.1536	37.2127
34.5477	34.6512	35.8927	36.3111	36.3531	36.6202	35.1949	36.5009	38.3558	36.6632	35.3641	36.7692
33.1457	35.1074	36.0484	35.7318	37.3625	36.7201	35.3956	35.3313	37.548	39.095	35.2699	36.9397
34.0451	34.3741	35.3731	35.8715	39.8075	36.0673	35.882	35.3556	38.4079	34.9857	35.6574	35.5888
		34.9534	35.1675	38.1263	36.6414	36.1672	36.3921	38.1086	35.2724	34.9027	36.2957
		35.285	35.8928	39.0883	36.5817	35.5119	36.6854	36.5755	39.6969	34.6781	35.8312
overexpression						knockdown
1		2		3		1		2		3
control	NUDT8	control	NUDT8	control	NUDT8	control	NUDT8	control	NUDT8	control	NUDT8
36.5505	38.6741	37.3095	37.0406	37.225	36.9475	35.7475	40.1201	35.1536	39.0985	38.3558	39.775
35.9919	38.6994	38.0894	36.9972	36.9113	38.7194	35.1949	40.2961	35.3641	37.4677	37.548	40.8532
35.5261	38.2958	37.5056	37.9445	35.8475	37.8048	35.3956	37.5279	35.2699	38.9226	38.4079	41.9951
36.889	38.8994	38.8505	38.6862	38.0085	34.5121	35.882	39.3338	35.6574	35.6089	38.1086	41.0865
36.4865	37.115	37.925	37.6644	36.8134	34.5179	36.1672	37.8033	34.9027	36.8935		40.9899
37.3688	40.1174	37.3817	36.4614	36.8279	37.1851	35.5119	38.6047	34.6781	36.2836
