# Supplementary material for: Probing coenzyme A homeostasis with semisynthetic biosensors
Source: Nat Chem Biol. 2022 Oct 31;19(3):346–55. doi: 10.1038/s41589-022-01172-7 (PMC9974488; doi:10.1038/s41589-022-01172-7)
Supplement: Source Data Extended Data Fig. 10 — Source spectral data. [file 41589_2022_1172_MOESM16_ESM.xlsx]

## Sheet: ed_fig10a
time	Halo-TMR-Me	Halo-TMR-Me	Halo-TMR-Me	mean		FRET	FRET	FRET	FRET	mean
5	86.63	82.7	75.58	81.6367	5.60122	32.2059	33.7364	36.9145	34.2856	2.40186	1.38672
10	78.06	78.71	79.33	78.7	0.63506	35.7417	35.4466	35.1695	35.4526	0.28614	0.16521
15	73.71	74.44	75.53	74.56	0.91591	37.851	37.4798	36.939	37.4233	0.45866	0.26481
20	68.65	70.66	74.02	71.11	2.71313	40.6409	39.4849	37.6925	39.2728	1.48561	0.85772
30	68.41	69.97	65.33	67.9033	2.36113	40.7835	39.8742	42.7063	41.1213	1.44592	0.8348
40	63.76	65.06	62.26	63.6933	1.40119	43.7578	42.8835	44.8121	43.8178	0.96569	0.55754
50	59.84	64.74	62.63	62.4033	2.45785	46.6243	43.0955	44.5473	44.7557	1.77364	1.02401
60	60.14	60.2	62.1	60.8133	1.11469	46.3918	46.3455	44.9275	45.8883	0.83234	0.48055

## Sheet: ed_fig10c
time	Halo-TMR-Me	Halo-TMR-Me	Halo-TMR-Me	mean		FRET	FRET	FRET	FRET	mean
5	104.77	103.18	99.98	102.643	2.43968	26.479	26.887	27.7476	27.0378	0.64761	0.3739
10	103.33	104.41	103.88	103.873	0.54003	26.848	26.5703	26.7058	26.708	0.13887	0.08018
15	100.06	101.09	100.82	100.657	0.53407	27.7254	27.4429	27.5164	27.5615	0.14656	0.08462
20	89.22	95.22	96.7	93.7133	3.96108	31.0939	29.1346	28.6887	29.6391	1.27949	0.73872
25	90.55	91.73	87.34	89.8733	2.27188	30.6372	30.2431	31.7632	30.8812	0.78888	0.45546
30	88.61	89.78	89.31	89.2333	0.58876	31.308	30.9	31.0626	31.0902	0.2054	0.11858
35	85.77	86.2	85.31	85.76	0.44508	32.3446	32.1833	32.5191	32.349	0.16792	0.09695
40	77.15	79.34	79.51	78.6667	1.31622	35.9585	34.966	34.8912	35.2719	0.59581	0.34399

## Sheet: ed_fig10b
time	Halo-TMR-Me	Halo-TMR-Me	Halo-TMR-Me	mean		FRET	FRET	FRET	FRET	mean
5	86.63	82.7	75.58	81.6367	5.60122	32.2059	33.7364	36.9145	34.2856	2.40186	1.38672
10	78.06	78.71	79.33	78.7	0.63506	35.7417	35.4466	35.1695	35.4526	0.28614	0.16521
15	73.71	74.44	75.53	74.56	0.91591	37.851	37.4798	36.939	37.4233	0.45866	0.26481
20	68.65	70.66	74.02	71.11	2.71313	40.6409	39.4849	37.6925	39.2728	1.48561	0.85772
30	68.41	69.97	65.33	67.9033	2.36113	40.7835	39.8742	42.7063	41.1213	1.44592	0.8348
40	63.76	65.06	62.26	63.6933	1.40119	43.7578	42.8835	44.8121	43.8178	0.96569	0.55754
50	59.84	64.74	62.63	62.4033	2.45785	46.6243	43.0955	44.5473	44.7557	1.77364	1.02401
60	60.14	60.2	62.1	60.8133	1.11469	46.3918	46.3455	44.9275	45.8883	0.83234	0.48055

## Sheet: ed_fig10d
CoA-SnifitV97T
Wavel.	A2	B2	C2	D2	E2	F2	G2	H2		Wavel.	A1	B1	C1	D1	E1	F1	G1	H1		Wavel.	A10	B10	C10	D10	E10	F10	G10	H10
480	1255	1261	1277	1281	1257	1404	1333	1459		480	1394	1499	1275	1442	1465	1577	1458	1528		480	1430	1392	1431	1432	1488	1636	1620	1552
482	1352	1414	1391	1397	1375	1514	1501	1635		482	1521	1476	1488	1531	1644	1725	1738	1720		482	1639	1559	1573	1540	1589	1691	1810	1812
484	1503	1454	1511	1553	1519	1641	1766	1738		484	1798	1782	1726	1785	1957	1795	1932	1918		484	1816	1700	1749	1855	1890	1973	2101	2006
486	1630	1609	1576	1750	1813	1928	1908	1980		486	2057	1996	1829	1942	2105	2214	2239	2338		486	1957	1974	1975	1978	2257	2224	2356	2335
488	1827	1807	1847	1780	2067	2189	2066	2298		488	2332	2148	2258	2185	2595	2498	2525	2587		488	2319	2255	2207	2315	2437	2588	2743	2811
490	2123	2070	2014	2111	2367	2561	2599	2633		490	2684	2589	2688	2781	3109	2971	3239	3083		490	2573	2666	2602	2761	3135	3175	3155	3378
492	2453	2279	2379	2454	2706	3004	2970	3058		492	3243	2998	2947	2981	3513	3741	3690	3662		492	3012	2975	2988	3159	3694	3762	3860	3965
494	2665	2715	2718	2942	3194	3403	3562	3535		494	3837	3598	3622	3546	4217	4331	4505	4354		494	3633	3517	3652	3842	4337	4613	4598	4609
496	3044	3052	3132	3354	3799	3973	4101	4258		496	4548	4301	4120	4296	4823	5093	5057	5105		496	4188	4095	4313	4381	5264	5441	5481	5453
498	3640	3431	3477	3665	4064	4483	4874	4775		498	4959	4592	4627	4875	5929	5825	5984	5983		498	4758	4797	4823	5149	5895	6264	6263	6223
500	3957	4105	3981	4344	4868	5325	5709	5608		500	5788	5241	5243	5681	6596	6652	6956	6627		500	5458	5369	5469	6013	6996	7272	7617	7254
502	4379	4316	4565	4900	5431	6080	6158	6245		502	6455	5998	5888	6350	7568	7410	7886	7641		502	6043	5942	6174	6640	7639	8191	8160	8410
504	4738	4804	5017	5319	5878	6508	6819	6860		504	7103	6730	6576	6647	8213	8234	8609	8417		504	6686	6434	6698	7241	8615	8998	9209	9306
506	5168	5233	5106	5782	6313	6975	7318	7387		506	7595	7058	7070	7288	9066	8729	9189	9356		506	7061	6958	7123	7762	9271	9701	9941	9738
508	5344	5432	5623	6037	6600	7508	7712	7731		508	7824	7392	7287	7689	9230	9353	9627	9341		508	7390	7303	7698	7983	9803	10063	10291	10236
510	5373	5488	5564	6054	6945	7521	7963	7953		510	8140	7459	7348	8016	9736	9371	9946	9923		510	7614	7275	7801	8169	9832	10173	10602	10782
512	5448	5447	5592	6099	6742	7676	7881	8169		512	8085	7561	7205	7813	9448	9380	10002	9832		512	7568	7115	7502	8145	10148	10497	11086	10641
514	5276	5307	5431	5857	6810	7512	7801	7826		514	7653	7127	7044	7659	9235	9470	9743	9824		514	7383	7336	7405	8200	9664	10409	10575	10323
516	5212	5110	5316	5829	6452	7188	7533	7466		516	7263	6943	6803	7193	8778	9270	9120	9410		516	7104	6818	7178	7657	9324	9927	10272	9950
518	4778	4726	5025	5438	6104	6858	6981	7191		518	7010	6352	6487	7132	8485	8540	8873	8797		518	6654	6443	6801	7251	8675	9161	9381	9471
520	4665	4526	4730	5172	5762	6143	6774	6596		520	6476	6218	6232	6460	7830	8136	8249	7917		520	6286	6135	6354	6648	8224	8668	8959	8947
522	4183	4148	4406	4727	5287	5947	6323	6472		522	6085	5651	5753	6049	7040	7240	7626	7517		522	5860	5631	5924	6215	7663	7461	8293	8126
524	3944	3884	4022	4105	5046	5580	5739	5603		524	5612	5202	5204	5499	6591	6809	6906	7186		524	5331	5186	5510	5916	6957	7322	7702	7551
526	3698	3804	3786	4087	4639	4990	5362	5487		526	5179	5080	4934	5031	6262	6321	6416	6605		526	5099	4973	5018	5441	6424	6932	7176	7058
528	3545	3659	3709	3878	4356	4678	4867	4985		528	4878	4603	4614	4744	5748	5837	6054	6165		528	4642	4640	4575	5095	6176	6286	6638	6453
530	3409	3384	3275	3665	4081	4453	4849	4754		530	4675	4455	4355	4621	5471	5639	5751	5895		530	4491	4375	4505	4918	5857	5861	6126	6111
532	3271	3189	3386	3539	3806	4347	4617	4463		532	4400	4237	4148	4361	5075	5339	5650	5358		532	4310	4104	4517	4559	5464	5651	5616	5950
534	3200	3114	3152	3431	3868	4033	4346	4476		534	4334	4088	4055	4270	5035	4850	5239	5169		534	4137	3938	4218	4504	5252	5389	5482	5606
536	3105	2957	3041	3342	3757	3827	4184	4374		536	4087	3916	3886	3958	4792	4986	5054	5202		536	3929	3797	4158	4114	4789	5317	5321	5554
538	2990	2790	3088	3081	3519	3841	3986	4137		538	3983	3672	3707	3848	4599	4765	4956	4874		538	3760	3773	3894	4210	4788	5006	5245	5106
540	2822	2840	2923	3096	3307	3791	3821	3983		540	3687	3682	3577	3725	4427	4426	4746	4728		540	3597	3581	3895	3979	4716	4835	5117	5162
542	2856	2824	2673	2878	3263	3504	3638	3886		542	3743	3520	3424	3765	4301	4306	4557	4639		542	3515	3590	3643	3840	4716	4575	4968	4721
544	2627	2678	2780	2863	3190	3465	3664	3799		544	3773	3462	3496	3711	4082	4329	4498	4478		544	3524	3494	3582	3765	4298	4526	4773	4564
546	2533	2630	2745	2782	3081	3422	3516	3797		546	3575	3394	3160	3481	4146	4040	4271	4350		546	3505	3363	3396	3677	4217	4455	4398	4589
548	2556	2633	2571	2685	3038	3176	3290	3527		548	3391	3326	3255	3596	3804	3960	4251	4075		548	3406	3271	3357	3579	4099	4319	4361	4530
550	2470	2520	2597	2770	2909	3079	3213	3312		550	3459	3428	3297	3329	3713	4007	4014	3952		550	3233	3294	3284	3558	4050	4073	4273	4306
552	2491	2446	2581	2741	2759	2986	3227	3200		552	3357	3152	3162	3196	3721	3661	4037	3912		552	3347	3440	3413	3373	4108	4098	4150	4335
554	2583	2599	2621	2652	2888	3034	3104	3367		554	3478	3242	3052	3195	3568	3727	3784	3834		554	3209	3349	3286	3637	3841	4085	4071	4109
556	2454	2601	2500	2715	2752	2939	3039	3031		556	3491	3261	3238	3340	3561	3618	3649	3632		556	3301	3246	3512	3495	3672	3706	3871	3984
558	2605	2656	2659	2582	2748	2953	2993	3097		558	3446	3306	3258	3337	3451	3469	3717	3685		558	3381	3444	3595	3460	3834	3762	3814	3864
560	2687	2660	2662	2657	2942	2878	2880	3148		560	3724	3541	3336	3344	3370	3505	3584	3595		560	3859	3709	3561	3701	3749	3859	3729	3974
562	3045	2826	2828	2793	2893	2879	3120	3149		562	3840	3607	3706	3605	3675	3525	3516	3531		562	3820	3846	3778	3902	3886	3923	3805	3745
564	3084	3061	3245	2910	2854	3094	3040	3060		564	4207	4009	3794	3744	3613	3619	3639	3607		564	4318	4108	4011	4091	3895	3923	4052	3950
566	3399	3336	3335	3254	2868	3074	3076	3177		566	4738	4432	4180	3913	3856	3610	3667	3591		566	4761	4557	4439	4383	4091	3826	3875	4134
568	3487	3625	3586	3248	3107	3146	3044	3180		568	4868	4738	4442	4250	3890	3756	3710	3851		568	4921	5082	4732	4543	4442	4013	4121	3917
570	3706	3840	3804	3778	3231	3126	3183	3299		570	5186	4725	4903	4468	4282	3767	3879	3945		570	5466	5242	5177	4825	4308	4002	3877	4066
572	3914	3990	3999	3870	3427	3175	3184	3329		572	5549	5315	4877	4817	4419	3732	3628	3746		572	5607	5730	5700	4978	4504	4191	4119	3988
574	4244	4216	4196	3746	3346	3248	3237	3232		574	5799	5655	5179	4763	4385	4050	3976	3901		574	6148	5982	5756	5084	4775	3989	4280	4314
576	4185	4443	4463	4225	3537	3269	3135	3345		576	6037	5885	5567	5107	4476	3909	3752	3831		576	6322	6215	5920	5161	4825	4273	4252	4304
578	4276	4447	4436	4126	3438	3249	3230	3221		578	6145	5789	5716	5160	4484	3976	3984	3971		578	6368	6372	6241	5422	4850	4151	4194	4165
580	4367	4512	4484	4138	3452	3295	3115	3113		580	6297	5707	5487	5090	4400	3847	3777	3665		580	6664	6438	6429	5653	4683	4196	3932	4055
582	4441	4462	4363	4125	3436	3138	3128	3219		582	6322	6061	5665	4883	4445	3708	3760	3660		582	6775	6162	6314	5435	4854	3996	3947	3836
584	4483	4592	4463	3995	3425	3047	2926	3033		584	5984	6065	5674	5139	4233	3700	3335	3541		584	6519	6151	5974	5393	4463	3813	3939	3977
586	4059	4328	4226	4041	3223	2956	2774	2899		586	5921	5612	5223	4777	3972	3513	3422	3358		586	6206	6148	5942	5089	4282	3832	3594	3600
588	3993	4130	3989	3660	2978	2848	2758	2792		588	5604	5161	5045	4491	3919	3354	3183	3195		588	5871	5828	5619	5057	3949	3509	3459	3584
590	3798	4093	3846	3463	3026	2768	2507	2683		590	5403	5120	4876	4372	3642	3159	2966	2916		590	5686	5396	5366	4595	3802	3335	3355	3438
592	3639	3528	3675	3230	2772	2481	2479	2419		592	4913	4860	4563	4113	3535	3001	2851	2938		592	5252	5208	5095	4300	3754	3252	3039	3014
594	3461	3482	3526	3186	2561	2384	2368	2244		594	4750	4542	4196	3680	3322	2894	2722	2679		594	5040	5005	4658	4158	3372	3046	2847	2849
596	3073	3274	3239	2906	2357	2271	2107	2179		596	4205	4120	3991	3491	3252	2580	2533	2691		596	4787	4534	4483	3914	3254	2684	2652	2603
598	2932	2875	3007	2665	2257	2083	2017	2003		598	3869	3786	3652	3277	2828	2318	2224	2240		598	4391	4146	4147	3586	2811	2588	2446	2563
600	2821	2763	2743	2578	2167	1949	1958	1778		600	3699	3681	3386	3054	2569	2264	2009	2147		600	4016	4101	3742	3339	2765	2384	2249	2235
602	2491	2542	2420	2367	1927	1604	1717	1770		602	3479	3317	3059	2642	2342	2028	2075	1911		602	3553	3622	3509	3029	2525	2117	2201	2287
604	2337	2318	2393	2183	1832	1643	1623	1728		604	3115	3146	2761	2607	2154	1929	1828	1877		604	3370	3359	3204	2720	2242	2144	2027	2088
606	2093	2097	2162	1934	1649	1492	1370	1547		606	2846	2687	2708	2217	2082	1775	1685	1801		606	3180	3203	2917	2466	2167	1827	1857	1914
608	1953	1994	1963	1869	1655	1355	1491	1463		608	2766	2557	2551	2131	1942	1644	1629	1639		608	2877	2904	2701	2259	2155	1829	1680	1746
610	1902	1931	1809	1690	1461	1361	1293	1384		610	2495	2347	2381	2027	1812	1585	1514	1423		610	2724	2614	2498	2219	1770	1697	1724	1559
612	1606	1786	1722	1500	1338	1217	1188	1222		612	2227	2273	2123	1885	1727	1441	1333	1438		612	2364	2600	2372	1987	1774	1499	1525	1704
614	1610	1622	1590	1472	1312	1132	1122	1233		614	2248	2094	2044	1804	1540	1439	1329	1382		614	2217	2227	2191	1885	1602	1437	1491	1406
616	1474	1526	1481	1414	1301	1106	1116	1199		616	2029	1898	1889	1581	1568	1233	1284	1342		616	2111	2145	2148	1780	1555	1316	1331	1381
618	1615	1588	1493	1280	1116	1071	926	1114		618	2029	1776	1845	1589	1381	1298	1150	1213		618	2182	1924	2054	1753	1504	1321	1238	1349
620	1342	1406	1331	1323	1099	1020	1025	979		620	1856	1718	1773	1462	1265	1202	1132	1217		620	1972	1810	1816	1583	1524	1181	1228	1288
622	1320	1386	1274	1206	1037	1014	914	1006		622	1797	1622	1642	1428	1243	1176	1122	1059		622	1884	1814	1712	1563	1335	1168	1181	1182
624	1340	1291	1159	1247	921	970	959	904		624	1657	1620	1577	1454	1242	1078	1162	1030		624	1807	1868	1825	1456	1311	1222	1134	1121
626	1188	1225	1204	1182	1037	881	922	877		626	1675	1542	1589	1311	1118	1051	1034	1042		626	1688	1750	1730	1412	1283	1004	1100	1127
628	1091	1121	1145	1130	918	908	864	886		628	1660	1456	1377	1264	1231	994	943	1037		628	1656	1581	1545	1346	1154	1061	971	1038
630	1117	1269	1172	1127	885	762	763	832		630	1453	1435	1301	1292	1119	937	1003	926		630	1683	1618	1452	1318	1061	1016	959	1113
632	1084	1119	1085	975	872	777	833	797		632	1589	1433	1332	1250	1115	957	914	957		632	1580	1417	1530	1271	1146	1039	996	914
634	1050	1122	1100	949	907	751	717	766		634	1434	1325	1228	1175	1056	960	749	888		634	1482	1528	1578	1287	1067	946	938	1013
636	974	1035	1112	948	796	751	712	856		636	1421	1333	1328	1195	1009	762	783	811		636	1470	1323	1439	1195	1050	851	917	910
638	978	969	1051	984	715	722	749	770		638	1243	1294	1206	1070	964	826	722	817		638	1472	1392	1414	1223	1064	883	866	838
640	911	986	928	905	733	558	705	745		640	1269	1158	1207	1109	790	701	741	741		640	1333	1338	1268	1144	920	795	793	826
642	937	973	887	853	705	688	580	721		642	1121	1255	1116	973	859	749	696	704		642	1196	1210	1150	1060	1010	760	701	854
644	877	894	823	780	689	638	611	599		644	1141	1282	991	825	784	651	676	714		644	1260	1180	1268	1023	930	743	810	835
646	735	862	866	747	623	559	606	578		646	1094	1069	1015	869	668	728	648	626		646	1267	1068	1186	1041	864	653	757	675
648	801	804	720	771	521	529	523	584		648	1077	1085	977	785	721	658	635	610		648	1099	1143	1073	956	738	728	700	621
650	811	671	858	699	524	574	546	451		650	895	978	941	842	709	591	625	601		650	1001	1024	900	883	700	674	508	636
652	690	742	731	614	581	525	507	478		652	937	879	835	751	697	568	587	550		652	942	913	975	741	608	522	530	612
654	692	751	581	691	540	534	463	488		654	904	806	815	704	540	543	596	530		654	878	917	870	764	663	609	587	548
656	674	571	730	553	453	454	439	521		656	785	814	717	695	639	473	517	556		656	915	757	808	668	592	615	614	534
658	530	562	558	588	502	420	406	414		658	785	690	732	710	562	403	504	423		658	807	774	733	654	553	524	576	540
660	587	573	558	554	509	357	374	455		660	744	648	615	616	504	445	403	504		660	781	696	714	647	605	496	438	429
662	484	574	562	465	469	333	370	372		662	665	665	639	499	461	410	375	425		662	664	652	722	617	517	450	505	409
664	454	518	589	445	389	362	389	432		664	721	538	523	439	476	374	440	387		664	692	651	633	567	544	394	497	431
666	434	479	462	463	453	411	373	375		666	664	551	563	478	474	355	403	390		666	734	699	619	588	483	458	438	423
668	403	469	454	382	359	338	329	345		668	594	479	479	564	401	314	366	360		668	594	548	635	483	443	352	449	368
670	465	418	518	458	390	357	316	312		670	473	467	432	471	418	258	349	400		670	483	544	426	437	413	398	363	400
672	342	342	461	470	292	287	273	349		672	514	401	523	420	419	318	355	331		672	402	515	500	427	297	315	362	355
674	342	337	389	289	286	249	309	284		674	445	457	407	437	412	312	267	261		674	534	481	519	437	382	232	304	360
676	397	306	352	332	293	304	245	312		676	458	464	450	398	289	268	304	310		676	446	466	418	478	325	364	270	345
678	350	307	353	331	287	248	312	277		678	326	375	366	285	313	269	284	242		678	466	428	453	413	375	307	263	348
680	344	376	331	255	262	189	208	294		680	453	415	389	384	299	288	227	232		680	373	299	385	321	284	260	254	307
682	336	281	328	285	268	286	252	214		682	410	370	418	333	280	275	254	196		682	363	389	379	281	297	249	326	327
684	315	302	279	329	274	218	265	275		684	340	309	360	308	234	244	325	268		684	378	387	377	301	314	209	219	266
686	354	276	278	284	264	250	210	294		686	294	325	319	264	320	286	265	241		686	347	396	413	346	293	253	263	318
688	268	289	263	232	265	225	159	210		688	363	281	277	278	284	247	274	182		688	319	277	351	274	221	220	240	224
690	227	274	329	232	281	180	218	164		690	282	313	265	353	262	180	183	199		690	347	334	335	283	261	260	246	255
692	245	224	199	252	228	155	159	220		692	239	292	304	255	275	228	169	220		692	279	355	317	296	200	190	237	154
694	235	249	219	167	221	250	212	226		694	388	248	255	198	217	153	209	201		694	350	308	338	252	231	256	211	232
696	242	276	129	244	220	207	189	221		696	277	272	243	220	223	193	260	240		696	278	277	276	249	257	178	188	171
698	242	179	212	266	246	149	196	156		698	268	319	274	215	230	145	181	229		698	347	261	266	230	230	155	168	200
700	235	227	206	163	179	182	182	181		700	322	216	224	209	173	189	159	149		700	232	280	266	227	155	199	131	161
CoA-SnifitG41
Wavel.	A1	B1	C1	D1	E1	F1	G1	H1		Wavel.	A2	B2	C2	D2	E2	F2	G2	H2		Wavel.	A3	B3	C3	D3	E3	F3	G3	H3
480	1501	1465	1360	1472	1484	1531	1659	1684		480	1526	1369	1284	1487	1421	1510	1568	1688		480	1437	1354	1259	1371	1373	1570	1543	1646
482	1600	1478	1436	1545	1532	1728	1833	1814		482	1554	1446	1387	1458	1546	1648	1764	1770		482	1685	1527	1497	1508	1625	1649	1635	1813
484	1812	1750	1829	1805	1924	1940	2011	2148		484	1701	1677	1677	1818	1724	1852	1882	2131		484	1626	1579	1676	1646	1841	1913	1919	2055
486	2079	1893	1966	2066	2225	2308	2344	2438		486	1929	1841	1767	1882	2134	2225	2233	2438		486	1858	1852	1879	1857	2018	2225	2279	2345
488	2258	2222	2234	2397	2579	2664	2827	2796		488	2216	2007	2115	2156	2374	2796	2640	2791		488	2117	2165	2110	2226	2380	2639	2572	2914
490	2726	2558	2596	2792	3127	3310	3426	3432		490	2535	2445	2515	2324	2951	3095	3097	3425		490	2490	2403	2479	2535	2871	3066	3055	3291
492	3246	3029	2996	3196	3544	3799	3865	4102		492	2824	2709	2721	3117	3361	3779	3688	3944		492	2920	2856	2759	2935	3247	3528	3604	3862
494	3733	3485	3507	3783	4167	4558	4750	4844		494	3319	3428	3127	3591	4036	4385	4681	4641		494	3349	3159	3105	3339	3963	4227	4480	4817
496	4161	4063	3947	4361	4812	5179	5400	5691		496	3928	3818	3609	3981	4795	5070	5435	5408		496	3860	3545	3576	3976	4505	4977	5055	5390
498	4784	4553	4694	5006	5749	6220	6628	6565		498	4369	4201	4225	4554	5269	5814	6232	6375		498	4306	4281	4205	4547	5287	5758	6195	6182
500	5520	5121	5342	5757	6548	7351	7365	7739		500	4975	4939	4919	5089	6007	6754	7085	7204		500	5003	4821	4721	5039	5907	6633	6859	7039
502	6220	5909	5820	6363	7370	8189	8668	8863		502	5607	5525	5449	5825	7055	7688	8050	8325		502	5504	5491	5342	5669	6751	7786	7980	8091
504	6744	6293	6468	7002	8349	8914	9381	9404		504	5933	6176	6026	6344	7584	8372	8795	9035		504	6087	5813	5750	6307	7385	8287	8706	9153
506	7088	6922	6973	7535	8900	9597	10053	10487		506	6509	6312	6450	6824	8328	9106	9333	9814		506	6558	6267	6315	6584	7980	8803	9175	9538
508	7378	7191	7335	7905	9176	10204	10818	10998		508	6770	6778	6725	7299	8588	9580	9742	10478		508	6728	6786	6562	7302	8481	9303	9961	10223
510	7569	7534	7468	8094	9606	10419	10858	11136		510	7120	6851	6944	7229	8706	9777	10390	10381		510	7003	6753	6705	7350	8569	9665	10140	10587
512	7594	7334	7326	8071	9480	10460	11023	11144		512	6938	6849	6926	7276	8946	9890	10504	11024		512	7022	6757	6816	7150	8610	9922	10072	10691
514	7561	7058	7295	7768	9406	10378	10799	11067		514	6803	6664	6892	7141	8357	9682	10323	10358		514	6686	6590	6344	7145	8514	9546	9970	10717
516	6913	6715	6971	7617	9127	9839	10594	10633		516	6428	6352	6359	7010	8331	9346	9917	10255		516	6785	6462	6473	6900	8150	9091	9599	10136
518	6839	6605	6827	7244	8397	9365	9908	10188		518	6374	6066	6094	6632	7938	8463	9083	9586		518	6076	6177	6084	6538	7683	8904	9240	9667
520	6411	6015	6262	6689	7801	8477	9215	9592		520	5555	5842	5922	6117	7308	8173	8448	9115		520	5915	5733	5791	6090	7084	8155	8476	8874
522	5649	5735	5713	6072	7176	8260	8477	8771		522	5592	5303	5245	5886	6813	7630	7944	8448		522	5461	5426	5189	5743	6555	7695	7932	8454
524	5323	5385	5381	5981	6912	7452	7755	8571		524	5124	4965	4928	5442	6431	7058	7433	7809		524	5226	4873	4835	5078	6166	6982	7236	7748
526	4980	4893	4894	5363	6342	6967	7311	7734		526	4825	4523	4578	5124	5830	6542	6847	7375		526	4675	4594	4481	4912	5748	6432	6919	7357
528	4709	4665	4653	5011	5713	6367	6767	7211		528	4405	4347	4336	4532	5368	5946	6263	7109		528	4528	4443	4424	4579	5337	5752	6372	6865
530	4533	4215	4602	4661	5554	6167	6301	7020		530	4275	4163	4257	4512	5182	5809	6172	6569		530	4169	4001	4124	4328	5185	5677	6079	6594
532	4143	4038	4035	4398	5320	5701	5983	6520		532	4043	3856	4015	4361	5051	5429	5713	6451		532	4143	3988	3895	4032	4676	5439	5723	6439
534	4042	3904	4021	4386	5032	5425	5862	6229		534	3873	3753	4032	4096	4858	5341	5535	6307		534	3924	3701	3819	3943	4711	5319	5590	6166
536	3889	3782	3845	4268	4766	5409	5523	6163		536	3806	3825	3633	3841	4606	4913	5533	5700		536	3757	3794	3711	3678	4490	4946	5221	5763
538	3772	3685	3755	4182	4682	5121	5398	5962		538	3625	3526	3412	3734	4399	4781	5305	5896		538	3583	3465	3474	3773	4365	4672	5102	5665
540	3618	3594	3551	4097	4439	4768	5195	5803		540	3595	3469	3319	3598	4238	4680	4904	5736		540	3511	3339	3329	3612	4283	4697	4793	5443
542	3607	3467	3631	3923	4299	4650	5013	5664		542	3448	3422	3260	3530	4086	4578	4738	5464		542	3391	3473	3251	3496	4082	4549	4787	5414
544	3473	3467	3560	3732	4226	4664	4777	5541		544	3270	3382	3280	3546	3771	4485	4691	5306		544	3262	3206	3097	3334	3866	4394	4600	5151
546	3536	3377	3331	3558	4182	4494	4703	5553		546	3312	3210	3209	3456	3888	4378	4470	5138		546	3292	3171	3059	3310	3674	4225	4535	4995
548	3316	3268	3220	3672	3966	4197	4611	5221		548	3304	3120	3183	3238	3927	4075	4486	4898		548	3167	3186	3049	3210	3752	4129	4274	5024
550	3265	3233	3326	3388	3935	4169	4367	5076		550	3265	3121	3056	3206	3527	3994	4450	4795		550	3163	3202	3054	3228	3592	3815	4240	4821
552	3314	3192	3221	3480	3758	4028	4326	4826		552	3152	3214	3122	3186	3717	3823	4065	4935		552	3336	3052	3100	3191	3631	3846	4242	4592
554	3309	3227	3153	3349	3682	3901	4353	4948		554	3265	3120	3134	3114	3516	3662	3989	4601		554	3143	3024	3092	3239	3417	3886	3977	4531
556	3492	3357	3291	3425	3641	3968	4203	4646		556	3289	3314	3208	3212	3404	3862	3870	4611		556	3375	3240	3182	3101	3381	3767	3763	4507
558	3638	3434	3432	3463	3682	3972	4023	4728		558	3443	3284	3322	3390	3580	3710	3888	4426		558	3471	3365	3336	3347	3460	3592	3885	4504
560	3914	3635	3495	3609	3590	3853	4100	4409		560	3413	3572	3397	3362	3615	3705	3696	4365		560	3492	3559	3524	3410	3606	3697	3815	4115
562	4102	3985	3846	3869	4027	3758	3992	4574		562	3999	3944	3796	3670	3793	3751	3961	4382		562	3837	3580	3644	3509	3629	3808	3735	4424
564	4242	4298	4205	3949	4052	3917	4249	4588		564	4273	3961	4035	3912	3857	3719	3971	4591		564	3979	4030	3894	3800	3906	3685	3991	4454
566	4858	4715	4404	4216	4119	3995	3982	4756		566	4626	4357	4346	4074	4140	4010	4023	4438		566	4687	4370	4276	4265	4074	3846	4062	4424
568	5341	5142	4705	4415	4285	4248	4353	4499		568	4917	4938	4812	4655	4307	3829	4190	4912		568	4845	4563	4742	4340	4054	4035	4045	4514
570	5604	5428	5259	4888	4518	4402	4089	4872		570	5278	5277	5011	4739	4392	4213	4216	4696		570	5312	5248	5128	4775	4436	4272	3959	4626
572	6084	6174	5466	5144	4529	4203	4515	4913		572	5717	5601	5425	5255	4483	4426	4150	4655		572	5526	5600	5527	4979	4635	4252	4302	4673
574	6333	6123	5806	5677	4765	4354	4431	4759		574	5912	5834	5709	5459	4879	4152	4211	4679		574	6020	6002	5774	5236	4596	4299	4231	4724
576	6668	6725	6265	5643	4937	4485	4284	4758		576	6275	6194	6074	5381	4822	4226	4294	4920		576	6273	6201	6028	5482	4875	4243	4027	4755
578	7049	6707	6354	5636	4892	4582	4292	4651		578	6363	6339	6003	5785	4946	4419	4356	4593		578	6457	6235	6207	5541	4740	4294	4321	4658
580	6986	6716	6386	5813	4883	4323	4263	4790		580	6629	6528	6255	5691	4826	4291	4066	4644		580	6491	6307	6284	5450	4832	4314	4235	4642
582	6889	6671	6343	5821	5027	4398	4380	4731		582	6477	6347	6258	5919	4965	4349	4219	4577		582	6496	6410	6045	5792	4905	4239	4219	4347
584	6804	6704	6205	5494	4597	4053	3979	4348		584	6454	6333	6220	5483	4764	4104	3999	4411		584	6495	6108	5977	5506	4735	4168	3956	4281
586	6489	6322	6060	5249	4504	3941	3843	4288		586	6446	6256	6047	5334	4475	3956	3810	4119		586	5969	6079	5819	5295	4774	3999	3801	4153
588	6122	6225	5825	5097	4401	3736	3556	3955		588	6039	5768	5688	5124	4430	3759	3790	4059		588	5783	5957	5576	5159	4421	3793	3503	3933
590	6025	6026	5818	5028	4135	3628	3496	3636		590	5762	5641	5454	4874	3963	3515	3490	3721		590	5593	5624	5570	4876	4093	3546	3417	3690
592	5605	5427	5239	4754	3796	3398	3373	3557		592	5609	5425	5003	4747	3944	3254	3227	3716		592	5243	5316	4987	4696	3928	3310	3182	3376
594	5325	5348	4931	4288	3587	3255	2949	3438		594	5186	4950	4887	4318	3682	3115	3038	3280		594	4899	4796	4892	4432	3683	3157	2937	3317
596	4661	4739	4594	4026	3422	2978	2773	3297		596	4693	4743	4434	4044	3468	2889	2843	2985		596	4719	4622	4452	3923	3548	2957	2767	3057
598	4671	4340	4332	3832	3220	2704	2698	2840		598	4376	4293	4193	3800	3281	2686	2812	3023		598	4268	4382	4309	3919	3239	2706	2649	2954
600	4259	4134	3852	3437	2889	2544	2459	2749		600	3966	4026	3892	3605	2915	2439	2557	2676		600	3919	3961	3938	3426	2907	2577	2506	2669
602	3818	3760	3632	2987	2812	2408	2231	2580		602	3527	3733	3432	3111	2617	2239	2345	2562		602	3668	3657	3585	3066	2855	2319	2358	2531
604	3608	3577	3307	2897	2580	2206	1958	2441		604	3490	3435	3126	2925	2394	2187	2131	2380		604	3275	3113	3307	2879	2395	2047	2106	2545
606	3375	3215	3151	2812	2325	2017	2011	2311		606	3103	3069	2939	2654	2389	2118	1919	2193		606	2914	2983	3045	2648	2298	1983	1970	2167
608	2867	2878	2854	2331	2127	1773	1685	2069		608	2895	2852	2715	2672	2099	1798	1952	2126		608	2871	2892	2808	2476	2230	1892	1834	2135
610	2682	2725	2493	2358	2016	1784	1810	2047		610	2692	2604	2538	2341	2005	1769	1644	1815		610	2612	2432	2528	2230	1879	1659	1720	1941
612	2536	2540	2319	2282	1786	1679	1551	1898		612	2508	2344	2315	2200	1929	1553	1502	1845		612	2499	2462	2433	2170	1818	1615	1607	1980
614	2524	2304	2231	1984	1753	1590	1522	1714		614	2281	2275	2258	1971	1647	1551	1606	1652		614	2503	2304	2276	1984	1618	1503	1475	1668
616	2220	2219	2209	1969	1611	1506	1570	1656		616	2221	2117	1969	1869	1648	1467	1444	1744		616	2237	2054	2094	1852	1591	1467	1393	1514
618	2157	2150	2092	1819	1519	1384	1425	1560		618	2154	2078	1949	1782	1586	1509	1313	1532		618	2100	2116	2054	1805	1460	1433	1450	1601
620	2175	1974	1946	1810	1415	1392	1295	1613		620	1994	1916	1916	1716	1480	1238	1280	1423		620	1872	1953	1754	1680	1456	1220	1313	1458
622	1958	2029	1840	1628	1387	1258	1207	1416		622	1828	1894	1809	1505	1364	1274	1370	1385		622	1885	1906	1792	1672	1264	1217	1302	1400
624	1855	1903	1705	1601	1457	1257	1205	1357		624	1915	1787	1649	1593	1378	1217	1187	1383		624	1774	1658	1618	1484	1369	1207	1260	1295
626	1853	1746	1687	1659	1323	1158	1305	1308		626	1749	1726	1661	1423	1280	1177	1195	1247		626	1799	1706	1708	1534	1389	1145	1143	1198
628	1794	1815	1737	1451	1322	1103	1059	1260		628	1717	1633	1648	1554	1301	1061	1108	1239		628	1790	1738	1648	1414	1325	1123	1086	1212
630	1680	1716	1698	1431	1182	1038	1018	1133		630	1686	1564	1451	1395	1247	1044	1113	1202		630	1644	1638	1538	1368	1186	1125	1093	1233
632	1615	1644	1479	1501	1223	1081	1057	1048		632	1472	1547	1564	1296	1107	992	829	1074		632	1529	1579	1440	1332	1173	967	905	1108
634	1573	1648	1447	1301	1208	978	1019	1084		634	1572	1553	1402	1325	1136	876	934	1100		634	1605	1542	1340	1232	1156	982	972	1031
636	1585	1494	1421	1213	1043	890	917	1176		636	1448	1414	1418	1237	1048	1020	905	1043		636	1465	1312	1464	1265	1015	1031	980	1074
638	1520	1406	1339	1102	1165	874	922	992		638	1382	1416	1263	1263	1051	881	918	996		638	1436	1407	1465	1214	1087	796	893	1031
640	1519	1388	1396	1047	995	826	836	924		640	1361	1339	1314	1266	950	932	846	963		640	1421	1383	1204	1173	976	904	867	857
642	1337	1302	1274	1146	982	857	771	972		642	1317	1310	1366	1052	944	907	787	930		642	1259	1205	1147	1131	1016	874	836	966
644	1322	1195	1227	1064	845	748	747	908		644	1205	1246	1193	1097	932	853	778	818		644	1293	1238	1108	1044	928	845	831	940
646	1308	1131	1154	971	893	771	754	846		646	1172	1151	1044	966	877	718	809	856		646	1130	1136	1108	1073	796	713	779	848
648	1205	1119	1056	989	753	694	749	828		648	1134	1088	1112	973	810	690	781	790		648	1105	1096	1026	922	816	738	738	825
650	1081	1219	1054	860	814	640	653	683		650	1007	1113	1031	875	782	653	658	786		650	1025	992	998	873	751	622	654	781
652	1091	1027	937	874	694	648	661	759		652	1061	982	1017	964	790	608	667	654		652	957	999	869	935	715	605	664	756
654	1009	893	1011	773	648	668	655	670		654	863	984	855	893	575	624	599	658		654	1003	943	874	898	642	580	566	601
656	878	892	821	733	609	560	537	665		656	853	984	829	809	630	634	528	598		656	901	802	854	746	650	631	520	576
658	835	924	850	715	584	503	505	576		658	903	776	814	779	587	578	506	638		658	860	779	750	762	533	531	539	610
660	736	713	691	703	624	534	537	468		660	778	719	684	633	545	503	490	505		660	845	670	805	756	672	536	489	514
662	742	726	748	725	511	327	500	512		662	726	704	661	673	542	478	413	481		662	703	709	637	579	528	506	431	466
664	688	725	656	575	518	429	465	570		664	664	690	656	621	467	499	426	470		664	726	666	651	614	435	529	489	544
666	656	608	666	577	449	377	400	530		666	643	658	599	551	526	400	465	430		666	683	688	588	560	429	440	390	536
668	579	605	634	525	501	437	363	512		668	557	550	578	508	409	385	468	453		668	599	628	501	530	456	417	471	452
670	662	568	501	511	422	462	411	415		670	504	568	518	471	486	396	385	432		670	517	526	589	549	429	370	444	448
672	531	577	549	499	328	338	305	469		672	485	482	489	475	366	377	386	367		672	550	487	520	495	385	414	332	480
674	455	496	478	420	400	288	411	317		674	566	460	442	437	416	307	300	442		674	425	482	464	517	400	329	337	407
676	543	525	532	421	321	318	316	380		676	499	507	412	419	329	349	335	359		676	494	527	420	471	386	325	301	338
678	550	424	426	371	410	297	306	341		678	470	497	367	380	384	335	316	309		678	509	409	419	376	385	314	277	365
680	434	488	429	356	360	271	303	360		680	390	408	405	421	306	349	299	377		680	423	440	429	332	317	269	337	334
682	305	438	385	276	375	267	299	379		682	460	339	483	363	348	253	266	388		682	382	406	400	353	289	283	260	334
684	449	413	394	321	227	265	287	286		684	374	483	359	340	283	296	254	365		684	369	428	394	313	250	227	304	296
686	401	410	304	297	225	301	316	297		686	423	291	309	269	301	269	275	266		686	348	383	313	374	331	325	298	307
688	413	323	379	323	280	225	242	322		688	380	342	354	296	251	231	321	280		688	318	314	395	276	257	280	260	258
690	418	382	339	263	315	221	255	308		690	327	309	375	303	203	219	284	249		690	348	334	307	223	287	247	281	301
692	391	365	413	344	209	203	215	249		692	354	265	277	280	238	238	280	238		692	233	228	319	313	231	189	255	293
694	340	411	266	301	230	244	242	216		694	319	315	267	250	264	219	213	284		694	268	336	273	243	234	198	209	275
696	311	312	237	233	199	249	221	225		696	291	297	251	284	204	152	280	219		696	314	400	229	257	191	230	178	226
698	252	274	244	243	246	226	292	319		698	212	281	280	225	147	153	141	207		698	332	319	341	250	217	225	213	230
700	263	267	235	226	227	174	237	272		700	218	234	256	246	238	184	211	204		700	288	278	232	267	261	313	175	256
CoA-SnifitG41S
Wavel.	A4	B4	C4	D4	E4	F4	G4	H4		Wavel.	A5	B5	C5	D5	E5	F5	G5	H5		Wavel.	A6	B6	C6	D6	E6	F6	G6	H6
480	1482	1508	1494	1440	1483	1590	1649	1654		480	1411	1469	1367	1524	1460	1445	1581	1667		480	1419	1362	1338	1364	1447	1464	1540	1569
482	1603	1568	1548	1564	1584	1573	1789	1853		482	1501	1598	1528	1421	1508	1677	1711	1861		482	1577	1546	1537	1485	1608	1626	1740	1824
484	1592	1744	1742	1741	1740	1928	2085	2104		484	1610	1823	1664	1717	1701	1832	2012	1988		484	1674	1735	1725	1648	1728	1720	2000	2093
486	2053	1936	1943	1964	1938	2116	2387	2427		486	1804	1899	1915	1834	1937	2118	2260	2321		486	1896	1860	1732	1781	2006	2235	2280	2320
488	2089	2193	2117	2246	2328	2620	2674	2823		488	2137	2178	2086	2102	2201	2340	2632	2759		488	2148	1939	2050	2013	2068	2484	2560	2721
490	2563	2470	2511	2462	2675	3053	3371	3467		490	2534	2349	2305	2501	2573	2943	3078	3272		490	2398	2435	2266	2375	2542	2782	3012	3161
492	3030	2934	2823	2925	3137	3574	3889	3906		492	2853	2727	2806	2793	2989	3450	3655	3743		492	2792	2735	2641	2588	2951	3359	3611	3744
494	3527	3188	3275	3493	3549	4157	4689	4697		494	3232	3361	3132	3337	3623	4069	4294	4575		494	3323	3417	3108	3143	3371	3912	4098	4329
496	3948	3844	3780	3954	4373	4902	5275	5400		496	3839	3864	3686	3774	4156	4594	5155	5231		496	3688	3703	3694	3655	3825	4581	4849	5115
498	4646	4487	4416	4435	4984	5744	6178	6300		498	4175	4418	4271	4286	4611	5539	5839	6097		498	4308	4113	4101	4184	4588	5481	5771	5935
500	5115	5101	4964	5082	5611	6470	7297	7108		500	4877	4836	4937	4882	5291	6186	6667	7129		500	4685	4756	4737	4763	5163	5967	6656	6853
502	5732	5748	5526	5765	6204	7334	7934	8287		502	5452	5543	5324	5597	6021	6956	7435	8053		502	5421	5319	5325	5259	5775	6782	7505	7642
504	6129	6147	6167	6130	6759	8224	8997	9307		504	5926	6194	6019	5981	6431	7696	8790	8803		504	5864	5718	5569	5546	6515	7407	8164	8397
506	6618	6620	6545	6701	7342	8592	9663	9814		506	6527	6187	6174	6480	7021	8307	9122	9662		506	6355	6086	6256	6131	6679	7686	9013	9056
508	6997	6833	6863	6827	7800	9252	10374	10473		508	6504	6707	6577	6715	7342	8671	9752	10037		508	6765	6523	6441	6423	7040	8294	9469	9634
510	7217	7080	6996	7093	7916	9169	10244	10844		510	7041	6997	6827	6847	7430	8855	9757	10455		510	6535	6580	6489	6714	7110	8747	9630	10082
512	7168	7255	6919	7053	8009	9405	10330	10758		512	6972	6683	6671	6799	7633	8874	9855	10433		512	6658	6396	6652	6675	7174	8578	9488	10087
514	6974	6870	6954	6916	7843	9121	10317	10556		514	6781	6602	6579	6859	7197	8880	9648	10243		514	6463	6536	6375	6597	7156	8526	9467	9921
516	6667	6416	6698	6693	7647	8666	9861	10282		516	6445	6463	6411	6457	7139	8285	9372	9916		516	6420	6200	6096	6309	6981	7882	8917	9432
518	6401	6270	6316	6448	7295	8370	9263	9775		518	6069	5949	6012	6133	6680	7822	8824	9358		518	5930	6073	5991	5807	6490	7641	8535	9158
520	5825	5782	5967	5886	6651	7990	8598	9095		520	5731	5579	5690	5550	6204	7245	8119	8663		520	5526	5565	5519	5464	6325	7071	8080	8635
522	5572	5462	5618	5426	6032	7304	8055	8683		522	5457	5341	5295	5261	5725	6914	7856	8406		522	5366	5119	5163	5288	5867	6616	7354	8023
524	5184	5224	5052	5127	5730	6596	7463	8274		524	4918	5057	4946	4999	5361	6171	7309	7543		524	4895	4741	4685	4989	5218	6093	7097	7555
526	4828	4884	4660	4707	5397	6259	6830	7499		526	4629	4703	4567	4678	5066	5733	6855	7139		526	4603	4458	4539	4545	4952	5728	6295	7107
528	4485	4346	4572	4567	4966	5767	6531	7156		528	4343	4288	4335	4259	4791	5438	6330	6857		528	4386	4198	4229	4460	4622	5525	5934	6445
530	4247	4192	4219	4345	4836	5503	5975	6421		530	4255	4119	4165	4036	4454	5136	5832	6325		530	4229	4043	4035	4066	4455	5094	5802	6199
532	4122	3900	4028	4061	4497	5280	5928	6437		532	4031	3896	3998	3965	4350	4978	5524	5983		532	3821	3797	3877	3818	4217	4736	5519	6019
534	4083	3949	3779	3984	4150	5108	5643	6282		534	3860	3717	3702	3930	4278	4842	5567	6030		534	3717	3628	3639	3826	4064	4564	5266	5741
536	3912	3760	3721	3764	4207	4742	5368	5993		536	3635	3706	3663	3725	4054	4604	5046	5812		536	3712	3592	3410	3524	3905	4415	4981	5508
538	3501	3558	3493	3681	3965	4706	5090	5779		538	3707	3492	3685	3563	3870	4472	4958	5514		538	3567	3354	3464	3476	3806	4132	4883	5496
540	3586	3583	3387	3565	3934	4485	5085	5604		540	3345	3418	3397	3651	3659	4397	4846	5361		540	3515	3478	3425	3316	3746	4178	4592	5189
542	3384	3641	3544	3611	3697	4371	4925	5516		542	3414	3281	3321	3366	3687	4188	4648	5244		542	3438	3333	3365	3389	3597	4054	4560	5073
544	3347	3279	3276	3529	3860	4346	4643	5369		544	3304	3425	3226	3336	3606	4046	4479	4923		544	3462	3202	3083	3369	3489	3812	4349	4953
546	3332	3231	3247	3264	3803	4078	4651	5185		546	3102	3184	3272	3152	3512	4023	4381	4998		546	3100	3130	2985	3121	3306	3801	4121	4938
548	3170	3255	3176	3191	3419	3976	4430	4993		548	3187	3015	3060	3241	3223	3924	4125	4890		548	3083	3111	2968	3111	3381	3723	4409	4743
550	3250	3220	3121	3168	3501	4052	4232	4776		550	3224	2992	3081	3054	3203	3580	4070	4619		550	3083	2935	3050	2915	3240	3509	4141	4729
552	3413	3186	3179	3321	3387	3889	4055	4882		552	2989	3030	3045	3072	3262	3665	4027	4688		552	3027	3097	2980	3115	3122	3525	4101	4483
554	3410	3169	3210	3136	3437	3673	4164	4758		554	3212	3216	3125	3143	3142	3792	3921	4534		554	3264	2955	3069	3016	3322	3597	3985	4323
556	3284	3357	3213	3340	3399	3572	3942	4486		556	3338	3298	3141	3310	3225	3594	3775	4464		556	3159	3274	3156	3181	3176	3489	3827	4140
558	3459	3408	3261	3525	3599	3712	4094	4602		558	3382	3346	3439	3197	3472	3652	3851	4710		558	3315	3423	3307	3130	3224	3526	3671	4294
560	3630	3651	3675	3637	3647	3851	3992	4464		560	3722	3563	3506	3564	3568	3778	3773	4350		560	3399	3431	3484	3446	3354	3620	3948	4283
562	4106	4025	4038	3919	3732	3916	4034	4486		562	3934	3922	3721	3687	3822	3832	3852	4311		562	3791	3608	3751	3647	3625	3806	3813	4411
564	4451	4160	4225	4221	4095	4120	4095	4462		564	4168	4164	4486	4097	4115	3849	4048	4498		564	4004	4054	3964	4021	4021	3748	3913	4373
566	4822	4798	4669	4673	4251	4241	4208	4676		566	4481	4772	4653	4423	4359	4229	4176	4540		566	4521	4304	4454	4392	4415	3962	3798	4481
568	5293	5135	5236	4848	4821	4586	4360	4858		568	5088	4969	5123	4697	4762	4337	4263	4596		568	4906	4970	4758	4816	4530	4279	3867	4586
570	5660	5627	5826	5441	5047	4691	4415	4901		570	5437	5268	5189	5270	5051	4462	4380	4739		570	5232	5223	5278	4960	4977	4551	4057	4426
572	6164	6199	5972	6027	5438	4646	4483	4833		572	6019	5745	5691	5466	5252	4796	4358	4678		572	5642	5619	5648	5601	5088	4628	4461	4586
574	6593	6365	6350	6257	5669	4888	4559	4894		574	6371	6324	6059	5993	5413	4900	4551	4902		574	5993	5686	6031	5803	5410	4764	4388	4656
576	6873	6790	6715	6474	5831	5011	4841	4776		576	6500	6427	6432	6156	5678	4981	4685	4738		576	6285	5908	6281	6017	5593	4894	4549	4488
578	7238	6785	6945	6551	6021	5109	4819	4645		578	6907	6586	6613	6257	5875	5108	4744	4729		578	6619	6378	6378	6245	5704	5041	4236	4670
580	7105	7084	7002	6615	5820	5206	4647	4845		580	6759	6672	6665	6448	5920	5056	4305	4677		580	6512	6250	6393	6240	5875	4967	4422	4635
582	7128	6941	6834	6600	5837	5054	4672	4780		582	6596	6755	6501	6432	5797	5088	4360	4399		582	6531	6524	6375	6237	5781	4846	4518	4445
584	7209	6864	6782	6483	5937	5177	4340	4560		584	6288	6530	6567	6384	5957	4931	4371	4483		584	6269	6279	6495	6179	5500	4704	4234	4211
586	6771	6656	6632	6138	5674	4722	4186	4329		586	6230	6256	6380	5898	5719	4723	4120	4306		586	6347	5999	6103	5735	5431	4601	3994	3966
588	6442	6395	6505	6002	5483	4619	3990	4297		588	6090	6139	6242	5907	5475	4520	4063	4142		588	6105	6147	5915	5682	5271	4400	3831	3913
590	6377	6107	6100	5744	5200	4271	3825	4045		590	5802	5687	5821	5368	5010	4206	3915	3683		590	5468	5648	5524	5558	4937	4029	3618	3700
592	5755	5882	5953	5446	4939	4245	3550	3683		592	5483	5504	5594	5271	4841	3940	3603	3594		592	5237	5452	5151	5223	4713	3918	3492	3586
594	5680	5358	5525	5337	4635	3566	3377	3514		594	5094	5090	5149	4853	4399	3817	3315	3278		594	4841	4759	4977	4893	4509	3745	3361	3364
596	4990	5157	4841	4680	4362	3497	3192	3306		596	4919	4763	4667	4480	4153	3544	2902	3178		596	4627	4691	4740	4594	4010	3375	3074	3117
598	4609	4604	4758	4301	4058	3282	2926	3046		598	4484	4566	4540	4357	4038	3345	2766	3029		598	4350	4420	4300	4124	3796	3215	2904	2775
600	4275	4252	4320	4012	3851	3132	2758	2951		600	3952	4155	4003	4053	3567	3162	2738	2801		600	3829	4072	3979	3805	3347	3008	2786	2501
602	3983	3886	3799	3695	3320	2782	2494	2641		602	3811	3651	3824	3608	3257	2910	2376	2484		602	3554	3532	3438	3553	3189	2669	2365	2489
604	3814	3669	3567	3301	3201	2748	2339	2500		604	3631	3384	3476	3295	2989	2538	2215	2437		604	3352	3349	3386	3301	2989	2574	2232	2212
606	3313	3299	3472	3166	2791	2388	2198	2167		606	3184	3215	3145	3115	2919	2475	2168	2207		606	3116	3207	3145	3086	2741	2326	2247	2295
608	3143	3015	3045	2932	2554	2298	1984	2017		608	3021	3153	2912	2822	2773	2221	1958	2008		608	2732	2730	2680	2549	2533	2167	1832	2053
610	2970	2746	3020	2743	2598	2147	1771	2096		610	2684	2864	2760	2602	2525	2016	1923	1925		610	2624	2675	2559	2464	2524	2004	1889	1937
612	2722	2668	2713	2559	2251	1949	1710	1857		612	2585	2635	2535	2461	2390	1838	1666	1921		612	2468	2554	2411	2302	2099	1897	1633	1871
614	2545	2499	2456	2311	2196	1832	1678	1697		614	2440	2346	2435	2260	2053	1780	1559	1715		614	2308	2238	2240	2142	2034	1677	1601	1666
616	2415	2409	2175	2167	1985	1669	1640	1648		616	2123	2338	2218	2134	2052	1645	1579	1698		616	2160	2223	2154	2010	1959	1668	1614	1737
618	2219	2391	2178	2084	1987	1665	1479	1694		618	2279	2216	2067	2085	1917	1647	1462	1457		618	1963	1990	2047	1950	1946	1644	1569	1460
620	2242	2072	1965	2100	1755	1672	1611	1561		620	2070	2052	1872	1958	1821	1437	1406	1556		620	1930	2040	2037	1887	1793	1513	1326	1478
622	1984	1916	1933	2033	1679	1624	1337	1492		622	1880	1888	1897	1840	1662	1540	1419	1341		622	1946	1890	1846	1756	1656	1429	1330	1363
624	1978	1879	1975	1873	1745	1347	1297	1414		624	1860	1930	1801	1814	1639	1302	1305	1454		624	1809	1748	1829	1735	1599	1396	1222	1363
626	1874	1861	1960	1711	1716	1339	1244	1305		626	1822	1815	1686	1676	1630	1389	1218	1345		626	1925	1763	1684	1644	1466	1290	1264	1358
628	1802	1716	1894	1720	1669	1289	1176	1193		628	1725	1707	1778	1693	1521	1275	1195	1191		628	1826	1626	1694	1542	1557	1371	1263	1319
630	1787	1714	1600	1695	1457	1344	1189	1267		630	1681	1636	1682	1617	1561	1249	1102	1198		630	1543	1676	1801	1608	1444	1291	1081	1205
632	1882	1657	1724	1512	1408	1136	1038	1142		632	1569	1627	1540	1525	1418	1245	1145	1227		632	1518	1606	1528	1491	1406	1097	1099	1181
634	1710	1640	1605	1652	1387	1265	977	1103		634	1544	1622	1499	1488	1367	1129	1132	1069		634	1603	1536	1604	1418	1252	1166	1050	1049
636	1479	1649	1738	1475	1336	1238	1019	1158		636	1569	1520	1405	1544	1412	1150	1048	1162		636	1535	1424	1477	1442	1342	941	886	1018
638	1565	1627	1487	1406	1229	1195	992	1066		638	1450	1394	1424	1425	1241	1145	1059	987		638	1447	1363	1526	1401	1174	1042	946	969
640	1558	1459	1449	1379	1260	948	952	965		640	1386	1322	1357	1246	1197	1045	923	969		640	1316	1228	1440	1349	1108	1001	914	990
642	1388	1397	1445	1264	1165	1071	871	911		642	1333	1263	1392	1410	1247	972	875	966		642	1299	1210	1281	1269	1193	988	876	1027
644	1346	1230	1323	1109	1209	1071	835	781		644	1408	1368	1212	1235	1030	924	812	767		644	1221	1140	1190	1143	1207	849	802	943
646	1255	1260	1263	1224	1046	773	776	861		646	1192	1193	1313	1066	1061	895	766	805		646	1126	1224	1307	1063	995	921	849	782
648	1149	1215	1260	1048	994	843	806	849		648	1067	1138	1214	1143	969	824	701	792		648	1116	1128	1099	1124	1048	826	720	818
650	1128	1213	1299	1076	1043	736	694	784		650	1111	1077	1084	1027	998	739	721	807		650	1114	1048	917	1026	1020	829	704	731
652	1078	1070	1032	943	855	786	686	769		652	1108	950	1085	941	909	789	714	657		652	911	1061	978	884	843	744	665	663
654	1118	1030	1038	937	929	781	608	702		654	1048	1004	937	894	914	743	662	719		654	903	894	901	915	772	689	624	616
656	963	977	1057	927	850	743	677	629		656	871	862	909	823	775	617	661	689		656	895	837	829	802	785	665	570	651
658	998	898	958	755	789	700	616	548		658	904	851	884	834	908	598	631	629		658	898	737	876	833	657	692	548	518
660	914	768	793	728	714	549	581	567		660	792	808	791	820	690	693	535	565		660	736	711	750	678	805	582	591	525
662	672	738	756	790	584	584	584	494		662	776	760	756	816	757	634	429	489		662	797	702	684	591	621	604	477	606
664	797	693	805	656	596	555	477	568		664	711	758	582	683	549	481	467	519		664	637	654	666	620	601	514	509	506
666	792	728	773	596	609	471	407	436		666	614	673	720	654	611	501	499	549		666	695	681	585	566	583	562	409	492
668	665	648	598	583	588	527	434	463		668	634	669	682	472	556	447	469	429		668	595	676	508	509	561	472	443	441
670	678	576	640	513	510	465	419	486		670	480	575	584	557	534	442	386	509		670	536	531	541	589	582	426	364	429
672	621	635	562	635	484	457	443	465		672	582	521	516	534	490	322	303	375		672	580	521	612	531	500	528	476	426
674	604	539	510	484	480	388	415	420		674	530	530	544	584	401	388	365	384		674	492	522	582	465	443	343	385	412
676	485	614	499	416	434	398	317	364		676	479	438	509	510	402	386	261	321		676	458	555	446	549	483	409	353	362
678	503	506	495	388	372	449	403	424		678	539	422	476	474	418	307	395	415		678	439	443	472	429	415	350	366	353
680	432	491	412	419	425	373	269	381		680	482	466	358	453	413	377	249	356		680	436	427	356	426	452	291	336	385
682	436	467	348	515	304	310	333	324		682	444	443	434	428	420	319	242	304		682	451	436	347	381	371	352	300	287
684	441	389	453	364	343	284	251	331		684	381	397	324	376	393	262	287	333		684	394	377	332	366	311	338	243	356
686	391	417	389	345	370	375	300	311		686	414	445	300	321	317	272	301	286		686	279	338	353	322	389	340	385	376
688	415	398	293	388	360	294	283	281		688	320	327	344	366	302	322	254	221		688	388	330	393	326	289	336	300	285
690	392	295	316	319	347	287	232	313		690	415	318	379	307	260	309	309	356		690	285	349	321	348	330	301	289	276
692	321	325	363	319	327	234	229	274		692	328	337	316	306	358	327	191	242		692	358	323	329	336	380	264	239	250
694	299	310	324	297	341	217	328	255		694	270	290	266	294	331	331	221	291		694	366	321	309	330	214	246	213	278
696	290	296	290	283	289	235	239	219		696	290	322	299	234	360	277	225	242		696	305	342	267	344	205	316	232	200
698	314	279	267	285	350	259	277	231		698	301	340	267	266	306	238	190	248		698	293	288	305	289	212	213	252	210
700	331	343	341	279	253	244	211	293		700	320	336	257	202	233	262	134	263		700	264	274	284	271	232	256	239	274
[CoA]	V97T			G41			G41S
1.28e-08	1.22187	0.07542	6.4e-08	1.0788	0.00469	6.4e-08	1.02034	0.0195
6.4e-08	1.21777	0.0885	3.2e-07	1.08066	0.03717	3.2e-07	1.03365	0.0297
3.2e-07	1.26448	0.06612	1.6e-06	1.11553	0.05143	1.6e-06	1.01282	0.01272
1.6e-06	1.49432	0.07032	8e-06	1.33709	0.06188	8e-06	1.07003	0.0073
8e-06	2.10804	0.1007	4e-05	1.8482	0.10422	4e-05	1.27514	0.07695
4e-05	2.38098	0.08543	0.0002	2.30967	0.08907	0.0002	1.75788	0.00563
0.0002	2.62866	0.07011	0.001	2.4989	0.09065	0.001	2.2162	0.0455
0.001	2.6404	0.07804				0.005	2.21626	0.0356

## Sheet: ed_fig10e
G41S	--	--	--	--	--	--	--	--	--	--	--	--	--	--	--	--		V97T																		G41S
0.04848	746	719	772	761	741	812	887	874	0.00238	0.00231	0.00244	0.00249	0.00236	0.00255	0.00267	0.00312		0.04848	604	707	671	664	328	339	826	878	0.00274	0.0029	0.00252	0.00279	0.0028	0.00288	0.00254	0.00275		0.04848	159	390	157	376	288	362	367	350	0.00186	0.00146	0.00173	0.00161	0.0017
0.14545	594	580	589	622	649	679	742	752	0.00189	0.00187	0.00186	0.00204	0.00207	0.00213	0.00224	0.00268		0.14545	562	589	565	538	284	300	681	733	0.00255	0.00242	0.00212	0.00226	0.00243	0.00255	0.0021	0.0023		0.14545	107	323	108	320	267	313	319	282	0.00125	0.00121	0.00119	0.00137	0.00158
0.24242	632	602	637	613	658	770	772	739	0.00201	0.00194	0.00201	0.00201	0.0021	0.00241	0.00233	0.00264		0.24242	513	533	594	573	282	288	706	733	0.00232	0.00219	0.00223	0.0024	0.00241	0.00245	0.00217	0.0023		0.24242	126	314	104	302	274	295	302	291	0.00147	0.00118	0.00115	0.00129	0.00162
0.33939	628	591	638	597	673	659	757	753	0.002	0.0019	0.00202	0.00196	0.00215	0.00207	0.00228	0.00269		0.33939	559	552	596	540	268	271	715	751	0.00253	0.00227	0.00224	0.00227	0.00229	0.0023	0.0022	0.00235		0.33939	101	342	114	305	273	314	301	255	0.00118	0.00128	0.00126	0.00131	0.00162
0.43636	620	631	647	677	680	718	775	802	0.00198	0.00203	0.00205	0.00222	0.00217	0.00225	0.00234	0.00286		0.43636	560	575	602	615	252	289	725	775	0.00254	0.00236	0.00226	0.00258	0.00215	0.00246	0.00223	0.00243		0.43636	123	292	107	331	281	308	311	287	0.00144	0.00109	0.00118	0.00142	0.00166
0.53333	627	670	677	641	665	758	831	797	0.002	0.00215	0.00214	0.0021	0.00212	0.00238	0.0025	0.00284		0.53333	598	662	636	628	324	280	797	808	0.00271	0.00272	0.00239	0.00264	0.00277	0.00238	0.00245	0.00253		0.53333	109	405	125	301	302	311	335	312	0.00127	0.00152	0.00138	0.00129	0.00179
0.6303	760	826	740	748	793	832	857	876	0.00242	0.00266	0.00234	0.00245	0.00253	0.00261	0.00258	0.00313		0.6303	685	659	704	663	386	353	950	850	0.0031	0.0027	0.00264	0.00278	0.0033	0.003	0.00292	0.00266		0.6303	165	408	143	392	296	391	359	343	0.00193	0.00153	0.00157	0.00168	0.00175
0.72727	720	707	787	761	781	778	888	832	0.0023	0.00227	0.00249	0.00249	0.00249	0.00244	0.00268	0.00297		0.72727	734	696	705	673	356	345	853	886	0.00333	0.00286	0.00265	0.00282	0.00304	0.00293	0.00263	0.00278		0.72727	174	504	202	492	474	478	493	424	0.00203	0.00189	0.00222	0.00211	0.00281
0.82424	772	750	782	773	808	778	908	872	0.00246	0.00241	0.00247	0.00253	0.00258	0.00244	0.00274	0.00311		0.82424	692	695	666	673	349	339	855	877	0.00314	0.00285	0.0025	0.00282	0.00298	0.00288	0.00263	0.00275		0.82424	161	463	167	392	401	428	421	378	0.00188	0.00174	0.00184	0.00168	0.00237
0.92121	2635	2395	2504	2277	2473	2535	2499	2136	0.0084	0.0077	0.00792	0.00747	0.00789	0.00795	0.00753	0.00762		0.92121	1901	1931	1978	2070	1016	982	2563	2385	0.00861	0.00792	0.00742	0.00869	0.00869	0.00835	0.00789	0.00747		0.92121	166	473	184	509	412	429	387	396	0.00194	0.00177	0.00203	0.00218	0.00244
1.01818	27302	26013	26225	24403	24892	25551	25555	20838	0.08703	0.08365	0.0829	0.08	0.07943	0.0801	0.07703	0.07437		1.01818	18217	19570	20370	20062	10047	9801	25271	23803	0.08253	0.08031	0.07646	0.08418	0.08591	0.08332	0.07777	0.07459		1.01818	941	2918	1077	2708	1799	1998	1791	1338	0.01099	0.01094	0.01186	0.01161	0.01065
1.11515	155354	150631	152791	143890	144624	147523	148901	124389	0.49522	0.48439	0.48297	0.47174	0.46151	0.46247	0.44885	0.44393		1.11515	105632	115770	120762	114339	57197	56394	148554	141223	0.47857	0.47506	0.45328	0.47976	0.48906	0.47941	0.45717	0.44255		1.11515	10332	32861	11620	28866	20157	21122	18565	13950	0.12062	0.12317	0.12797	0.12374	0.11931
1.21212	302665	298861	302245	286852	292623	296973	302785	255578	0.96481	0.96105	0.95538	0.94044	0.93379	0.93098	0.91272	0.91212		1.21212	210648	231057	247885	225689	111592	110294	299287	290735	0.95435	0.94815	0.93043	0.94698	0.95415	0.93763	0.92105	0.91107		1.21212	50469	157745	55272	139491	97302	102976	92739	69553	0.58922	0.59125	0.60868	0.59798	0.57596
1.30909	313705	310972	316360	305019	313370	318991	331741	280201	1	1	1	1	1	1	1	1		1.30909	220724	243693	266420	238324	116954	117631	324940	319113	1	1	1	1	1	1	1	1		1.30909	85654	265794	90806	233272	167660	178495	163557	123837	1	0.99623	1	1	0.99242
1.40606	282753	281792	286648	276410	287286	298511	311165	265181	0.90133	0.90617	0.90608	0.90621	0.91676	0.9358	0.93798	0.9464		1.40606	202512	223644	243587	217874	108360	109345	305835	301913	0.91749	0.91773	0.9143	0.91419	0.92652	0.92956	0.9412	0.9461		1.40606	85028	266800	89292	231513	168940	182448	170096	130384	0.99269	1	0.98333	0.99246	1
1.50303	253337	252548	256398	249134	261604	273981	289795	245915	0.80756	0.81212	0.81046	0.81678	0.83481	0.8589	0.87356	0.87764		1.50303	183631	203907	219712	197552	98839	100678	283915	280331	0.83195	0.83674	0.82468	0.82892	0.84511	0.85588	0.87375	0.87847		1.50303	77644	241988	80570	210065	153331	168815	159965	123571	0.90648	0.907	0.88728	0.90052	0.90761
1.6	228946	227414	230907	225207	238804	251530	268126	228792	0.72981	0.7313	0.72989	0.73834	0.76205	0.78852	0.80824	0.81653		1.6	166516	184593	199893	179556	89892	92977	263723	260041	0.75441	0.75748	0.75029	0.75341	0.76861	0.79041	0.81161	0.81489		1.6	69533	217811	72305	187477	138334	153924	148547	114143	0.81179	0.81638	0.79626	0.80368	0.81884
1.69697	207197	205033	209182	205361	219575	233914	250024	214037	0.66048	0.65933	0.66122	0.67327	0.70069	0.73329	0.75367	0.76387		1.69697	152123	168674	183551	165487	82642	85488	244914	242072	0.6892	0.69216	0.68895	0.69438	0.70662	0.72675	0.75372	0.75858		1.69697	62848	198385	64717	170344	125251	141469	137914	107363	0.73374	0.74357	0.7127	0.73024	0.74139
1.79394	188158	187722	191313	187541	201857	215951	232654	198980	0.59979	0.60366	0.60473	0.61485	0.64415	0.67698	0.70131	0.71013		1.79394	140230	154091	167526	151209	76200	79775	229307	225653	0.63532	0.63232	0.6288	0.63447	0.65154	0.67818	0.70569	0.70713		1.79394	56850	180517	58914	154641	114929	130568	128886	100742	0.66372	0.6766	0.64879	0.66292	0.68029
1.89091	173703	172115	175860	172815	186771	202805	218289	187521	0.55371	0.55347	0.55589	0.56657	0.59601	0.63577	0.65801	0.66924		1.89091	129509	143216	155194	140001	71329	74232	215108	212656	0.58675	0.58769	0.58252	0.58744	0.60989	0.63106	0.66199	0.6664		1.89091	52507	165865	54266	141954	105075	120706	120738	94215	0.61301	0.62168	0.5976	0.60853	0.62197
1.98788	160072	157326	161634	159275	172553	187812	204151	176705	0.51026	0.50592	0.51092	0.52218	0.55064	0.58877	0.61539	0.63064		1.98788	119212	132264	142893	129175	65680	69556	200719	199982	0.5401	0.54275	0.53634	0.54201	0.56159	0.59131	0.61771	0.62668		1.98788	48331	152807	49617	130846	96561	112344	112501	88893	0.56426	0.57274	0.54641	0.56092	0.57157
2.08485	147259	145957	148521	146687	160277	176397	191976	165871	0.46942	0.46936	0.46947	0.48091	0.51146	0.55298	0.57869	0.59197		2.08485	111663	123231	133190	120119	61028	64962	188463	188490	0.50589	0.50568	0.49992	0.50402	0.52181	0.55225	0.57999	0.59067		2.08485	44328	141269	45707	119725	89392	104835	106397	83622	0.51752	0.52949	0.50335	0.51324	0.52913
2.18182	136073	133634	137290	136138	149360	165128	180290	155397	0.43376	0.42973	0.43397	0.44633	0.47663	0.51766	0.54347	0.55459		2.18182	102925	114023	123377	112068	57348	60310	177057	176902	0.46631	0.4679	0.46309	0.47023	0.49035	0.5127	0.54489	0.55436		2.18182	40764	130471	42324	111058	82543	97694	99307	79140	0.47591	0.48902	0.46609	0.47609	0.48859
2.27879	126218	124819	127059	126824	139871	154461	169624	146801	0.40235	0.40138	0.40163	0.41579	0.44634	0.48422	0.51131	0.52391		2.27879	95915	106130	114697	103532	53548	56096	167058	166982	0.43455	0.43551	0.43051	0.43442	0.45786	0.47688	0.51412	0.52327		2.27879	37970	121483	39173	102195	76747	90903	93414	74567	0.4433	0.45533	0.43139	0.43809	0.45429
2.37576	117573	114883	117688	116996	129655	145207	160216	138863	0.37479	0.36943	0.37201	0.38357	0.41374	0.45521	0.48296	0.49558		2.37576	89432	98660	106380	96874	50405	52856	156781	158074	0.40518	0.40485	0.39929	0.40648	0.43098	0.44934	0.48249	0.49535		2.37576	34747	112372	36255	95460	71231	85118	88476	70338	0.40567	0.42118	0.39926	0.40922	0.42163
2.47273	109139	106918	109860	109348	121706	136560	150435	130716	0.3479	0.34382	0.34726	0.3585	0.38838	0.4281	0.45347	0.46651		2.47273	83913	91921	100272	90522	46829	49967	148792	149427	0.38017	0.3772	0.37637	0.37983	0.40041	0.42478	0.45791	0.46826		2.47273	32622	105060	33776	88908	66609	79778	83630	66852	0.38086	0.39378	0.37196	0.38113	0.39428
2.5697	101127	99784	102459	102013	113453	127842	142763	123242	0.32236	0.32088	0.32387	0.33445	0.36204	0.40077	0.43034	0.43983		2.5697	77959	85790	93717	84715	43682	47050	139924	140582	0.3532	0.35204	0.35176	0.35546	0.3735	0.39998	0.43061	0.44054		2.5697	30367	97980	31188	82905	61491	74611	78636	63078	0.35453	0.36724	0.34346	0.3554	0.36398
2.66667	94075	92928	95844	95155	107146	120714	134250	117055	0.29988	0.29883	0.30296	0.31196	0.34192	0.37842	0.40468	0.41775		2.66667	73073	80617	87508	79150	40979	44497	131952	132500	0.33106	0.33081	0.32846	0.33211	0.35039	0.37828	0.40608	0.41521		2.66667	28526	92002	29518	77091	58024	70141	74190	60306	0.33304	0.34484	0.32507	0.33048	0.34346
2.76364	87343	86000	88942	88992	100621	113600	126515	110262	0.27842	0.27655	0.28114	0.29176	0.32109	0.35612	0.38137	0.39351		2.76364	68207	75385	81957	74460	38560	41604	124288	125756	0.30901	0.30934	0.30762	0.31243	0.3297	0.35368	0.3825	0.39408		2.76364	26362	85635	27087	71874	54073	65679	70125	56450	0.30777	0.32097	0.2983	0.30811	0.32007
2.86061	82468	80301	83146	83570	94319	107604	120024	105144	0.26288	0.25823	0.26282	0.27398	0.30098	0.33733	0.3618	0.37524		2.86061	63878	70561	76937	69939	36860	39484	118404	119017	0.2894	0.28955	0.28878	0.29346	0.31517	0.33566	0.36439	0.37296		2.86061	24758	80499	25349	67294	50681	62442	66264	53188	0.28905	0.30172	0.27916	0.28848	0.29999
2.95758	76980	75491	78045	77957	88569	101113	113581	99297	0.24539	0.24276	0.2467	0.25558	0.28263	0.31698	0.34238	0.35438		2.95758	60472	66316	72164	65517	34495	36927	111599	112757	0.27397	0.27213	0.27087	0.27491	0.29495	0.31392	0.34344	0.35335		2.95758	22861	74963	23978	62879	47608	58235	63247	51360	0.2669	0.28097	0.26406	0.26955	0.2818
3.05455	72280	71162	72529	72799	83127	95697	107367	94193	0.23041	0.22884	0.22926	0.23867	0.26527	0.3	0.32365	0.33616		3.05455	56089	62182	67789	61927	32266	34969	106112	106204	0.25411	0.25517	0.25444	0.25984	0.27589	0.29728	0.32656	0.33281		3.05455	21928	70830	22430	59039	44114	55151	60127	47832	0.25601	0.26548	0.24701	0.25309	0.26112
3.15152	67098	65740	68398	68698	78422	89998	101369	89054	0.21389	0.2114	0.2162	0.22523	0.25025	0.28213	0.30557	0.31782		3.15152	53151	58510	63514	57507	30557	32937	100486	101721	0.2408	0.2401	0.2384	0.2413	0.26127	0.28	0.30924	0.31876		3.15152	20126	66187	20754	55162	41235	52169	56534	45650	0.23497	0.24808	0.22855	0.23647	0.24408
3.24848	63168	62048	63961	64648	73952	85545	97005	84332	0.20136	0.19953	0.20218	0.21195	0.23599	0.26817	0.29241	0.30097		3.24848	49436	55572	60231	54720	28849	31334	94783	96247	0.22397	0.22804	0.22608	0.2296	0.24667	0.26638	0.29169	0.30161		3.24848	19105	62292	19590	52033	39088	48607	53171	43507	0.22305	0.23348	0.21573	0.22306	0.23137
3.34545	59320	58186	60149	60676	69799	80399	91882	80291	0.18909	0.18711	0.19013	0.19893	0.22274	0.25204	0.27697	0.28655		3.34545	46807	51771	56489	51074	27246	29440	90071	91030	0.21206	0.21244	0.21203	0.2143	0.23296	0.25027	0.27719	0.28526		3.34545	18097	58533	18499	48443	36435	46199	50299	41268	0.21128	0.21939	0.20372	0.20767	0.21567
3.44242	55712	54651	56226	57036	65757	76608	87077	76254	0.17759	0.17574	0.17773	0.18699	0.20984	0.24016	0.26248	0.27214		3.44242	44134	49361	53126	48487	25631	27951	85921	86665	0.19995	0.20255	0.19941	0.20345	0.21915	0.23762	0.26442	0.27158		3.44242	16808	55032	17418	45566	34652	43425	47900	39234	0.19623	0.20627	0.19182	0.19533	0.20511
3.53939	52040	51655	53119	53672	62458	72381	82629	71980	0.16589	0.16611	0.16791	0.17596	0.19931	0.22691	0.24908	0.25689		3.53939	41294	46150	50291	46111	24226	26538	81424	82165	0.18708	0.18938	0.18877	0.19348	0.20714	0.2256	0.25058	0.25748		3.53939	15885	52225	16225	42604	32435	41212	45274	37680	0.18546	0.19575	0.17868	0.18264	0.19199
3.63636	49011	48157	50064	50306	58486	68960	78132	69024	0.15623	0.15486	0.15825	0.16493	0.18664	0.21618	0.23552	0.24634		3.63636	39188	43612	47377	43049	22977	24973	76823	78451	0.17754	0.17896	0.17783	0.18063	0.19646	0.2123	0.23642	0.24584		3.63636	14872	49247	15201	40493	30404	39017	43001	35474	0.17363	0.18458	0.1674	0.17359	0.17997
3.73333	46444	45157	47636	47502	55452	65064	74333	65043	0.14805	0.14521	0.15058	0.15573	0.17695	0.20397	0.22407	0.23213		3.73333	37253	41029	44524	40708	21571	23670	73825	74556	0.16878	0.16836	0.16712	0.17081	0.18444	0.20122	0.2272	0.23364		3.73333	13870	46196	14507	37977	28871	36872	41344	33724	0.16193	0.17315	0.15976	0.1628	0.17089
3.8303	43730	43099	44649	45089	52272	61632	71294	62704	0.1394	0.13859	0.14113	0.14782	0.16681	0.19321	0.21491	0.22378		3.8303	34876	38678	42351	38266	20683	22532	69965	70414	0.15801	0.15872	0.15896	0.16056	0.17685	0.19155	0.21532	0.22066		3.8303	13153	43545	13717	35777	27241	34988	38950	32174	0.15356	0.16321	0.15106	0.15337	0.16125
3.92727	40382	39956	41808	42835	50125	58703	67102	59176	0.12873	0.12849	0.13215	0.14043	0.15995	0.18403	0.20227	0.21119		3.92727	32928	36701	39832	36258	19508	21658	66116	67654	0.14918	0.1506	0.14951	0.15214	0.1668	0.18412	0.20347	0.21201		3.92727	12589	41242	12723	33746	25713	33306	37150	31032	0.14698	0.15458	0.14011	0.14466	0.1522
4.02424	38773	37763	39453	40373	46914	55131	63799	56651	0.1236	0.12144	0.12471	0.13236	0.14971	0.17283	0.19232	0.20218		4.02424	31392	34578	37615	34338	18463	20413	62795	64132	0.14222	0.14189	0.14119	0.14408	0.15787	0.17353	0.19325	0.20097		4.02424	11544	39212	12032	31539	24568	31634	35393	29302	0.13477	0.14697	0.1325	0.1352	0.14542
4.12121	36822	35540	36902	38095	43833	52383	60297	53554	0.11738	0.11429	0.11665	0.12489	0.13988	0.16421	0.18176	0.19113		4.12121	29428	32484	35553	32651	17496	19524	59380	60595	0.13332	0.1333	0.13345	0.137	0.1496	0.16598	0.18274	0.18989		4.12121	11100	36642	11315	30168	22847	29864	33760	28073	0.12959	0.13734	0.12461	0.12933	0.13524
4.21818	34612	33889	35248	35566	42498	49910	58156	51277	0.11033	0.10898	0.11142	0.1166	0.13562	0.15646	0.17531	0.183		4.21818	27920	31083	33850	30716	16548	18166	56980	57586	0.12649	0.12755	0.12706	0.12888	0.14149	0.15443	0.17536	0.18046		4.21818	10390	34961	10727	28214	21820	28196	31919	26781	0.1213	0.13104	0.11813	0.12095	0.12916
4.31515	32658	31856	33018	33702	39782	47796	54681	48583	0.1041	0.10244	0.10437	0.11049	0.12695	0.14983	0.16483	0.17339		4.31515	26094	29545	31801	29063	15660	17251	53892	55083	0.11822	0.12124	0.11936	0.12195	0.1339	0.14665	0.16585	0.17261		4.31515	9888	32627	10232	26746	20029	26701	30798	25093	0.11544	0.12229	0.11268	0.11466	0.11856
4.41212	30824	30092	31467	31595	37713	45268	52180	46511	0.09826	0.09677	0.09947	0.10358	0.12035	0.14191	0.15729	0.16599		4.41212	24915	27653	30535	27606	14973	16434	51656	51969	0.11288	0.11347	0.11461	0.11583	0.12802	0.13971	0.15897	0.16285		4.41212	9250	31009	9581	25473	19240	25658	29052	23923	0.10799	0.11623	0.10551	0.1092	0.11389
4.50909	28733	28580	29671	30153	35833	42965	49581	44066	0.09159	0.09191	0.09379	0.09886	0.11435	0.13469	0.14946	0.15727		4.50909	23661	26132	28830	26321	14235	15559	48821	49989	0.1072	0.10723	0.10821	0.11044	0.12171	0.13227	0.15025	0.15665		4.50909	8774	29268	8944	24272	18273	24057	27558	22912	0.10244	0.1097	0.0985	0.10405	0.10816
4.60606	27048	26819	28087	28787	33839	41216	47679	42554	0.08622	0.08624	0.08878	0.09438	0.10798	0.12921	0.14372	0.15187		4.60606	22584	24600	27319	24811	13328	14715	46897	47607	0.10232	0.10095	0.10254	0.10411	0.11396	0.12509	0.14433	0.14919		4.60606	8225	27537	8602	22556	17210	22901	26388	22124	0.09603	0.10321	0.09473	0.09669	0.10187
4.70303	25646	25410	26362	27167	32445	38773	44746	39843	0.08175	0.08171	0.08333	0.08907	0.10354	0.12155	0.13488	0.14219		4.70303	21262	23368	25574	23313	12874	14127	44714	45763	0.09633	0.09589	0.09599	0.09782	0.11008	0.1201	0.13761	0.14341		4.70303	7818	26487	7983	21475	16149	21613	24755	20965	0.09127	0.09928	0.08791	0.09206	0.09559
4.8	24079	24175	25150	25409	30808	36917	42809	38448	0.07676	0.07774	0.0795	0.0833	0.09831	0.11573	0.12904	0.13722		4.8	19978	22451	24573	22451	12257	13360	42531	43364	0.09051	0.09213	0.09223	0.0942	0.1048	0.11358	0.13089	0.13589		4.8	7439	24712	7541	20049	15491	20787	23897	19982	0.08685	0.09262	0.08305	0.08595	0.0917
4.89697	22826	22759	23771	23931	29164	34921	41150	36608	0.07276	0.07319	0.07514	0.07846	0.09307	0.10947	0.12404	0.13065		4.89697	18876	21183	23162	21059	11485	12998	40220	41079	0.08552	0.08692	0.08694	0.08836	0.0982	0.1105	0.12378	0.12873		4.89697	7100	23902	7069	19291	14493	19596	22417	19032	0.08289	0.08959	0.07785	0.0827	0.08579
4.99394	21580	21486	22514	22824	27860	33141	38772	34933	0.06879	0.06909	0.07117	0.07483	0.0889	0.10389	0.11687	0.12467		4.99394	17997	20031	21908	20259	10802	12362	38379	39397	0.08154	0.0822	0.08223	0.08501	0.09236	0.10509	0.11811	0.12346		4.99394	6933	22224	6843	18314	13828	18579	21611	18276	0.08094	0.0833	0.07536	0.07851	0.08185
5.09091	20702	20125	21126	21780	26195	31871	36803	33352	0.06599	0.06472	0.06678	0.07141	0.08359	0.09991	0.11094	0.11903		5.09091	17154	19185	20628	19044	10294	11725	36572	37510	0.07772	0.07873	0.07743	0.07991	0.08802	0.09968	0.11255	0.11754		5.09091	6296	21247	6476	17177	13212	17573	20662	17484	0.07351	0.07964	0.07132	0.07364	0.07821
5.18788	19636	19093	20216	20672	24528	30344	35614	31571	0.06259	0.0614	0.0639	0.06777	0.07827	0.09512	0.10735	0.11267		5.18788	16098	18038	19954	18228	9930	10920	34805	35525	0.07293	0.07402	0.0749	0.07648	0.08491	0.09283	0.10711	0.11132		5.18788	6175	20287	6195	16372	12467	16865	19777	16743	0.07209	0.07604	0.06822	0.07018	0.0738
5.28485	18523	18238	18940	19681	23636	28784	33836	30719	0.05905	0.05865	0.05987	0.06452	0.07543	0.09023	0.102	0.10963		5.28485	15218	17149	19007	17019	9492	10641	33441	34087	0.06895	0.07037	0.07134	0.07141	0.08116	0.09046	0.10291	0.10682		5.28485	5678	19191	5749	15542	11878	16146	18871	15777	0.06629	0.07193	0.06331	0.06663	0.07031
5.38182	17632	17423	17914	18528	22434	27480	32325	28959	0.05621	0.05603	0.05663	0.06074	0.07159	0.08615	0.09744	0.10335		5.38182	14703	16217	18290	16358	8936	9962	31778	32812	0.06661	0.06655	0.06865	0.06864	0.07641	0.08469	0.0978	0.10282		5.38182	5364	18588	5519	14851	11190	15121	17748	15202	0.06262	0.06967	0.06078	0.06366	0.06624
5.47879	16505	16076	17352	17512	21238	26036	30923	27546	0.05261	0.0517	0.05485	0.05741	0.06777	0.08162	0.09321	0.09831		5.47879	13710	15487	17116	15543	8294	9677	30179	31441	0.06211	0.06355	0.06424	0.06522	0.07092	0.08227	0.09288	0.09853		5.47879	5160	17460	5236	13950	10627	14292	17177	14511	0.06024	0.06544	0.05766	0.0598	0.0629
5.57576	15593	15753	16097	16646	20328	25109	29376	26378	0.04971	0.05066	0.05088	0.05457	0.06487	0.07871	0.08855	0.09414		5.57576	13286	14892	16349	14926	8233	9004	28825	30016	0.06019	0.06111	0.06137	0.06263	0.0704	0.07654	0.08871	0.09406		5.57576	4889	16645	5024	13134	10099	13967	16226	13868	0.05708	0.06239	0.05533	0.0563	0.05978
5.67273	14871	14744	15654	16082	19150	23650	28118	25294	0.0474	0.04741	0.04948	0.05272	0.06111	0.07414	0.08476	0.09027		5.67273	12481	14235	15579	13926	7619	8742	28178	28383	0.05655	0.05841	0.05848	0.05843	0.06515	0.07432	0.08672	0.08894		5.67273	4575	15695	4643	12527	9614	13155	15622	13312	0.05341	0.05883	0.05113	0.0537	0.05691
5.7697	14162	13978	14747	15089	18429	22424	26970	24203	0.04514	0.04495	0.04661	0.04947	0.05881	0.0703	0.0813	0.08638		5.7697	11987	13334	14852	13246	7286	8358	26640	27216	0.05431	0.05472	0.05575	0.05558	0.0623	0.07105	0.08198	0.08529		5.7697	4382	14925	4344	12132	9193	12652	15044	12633	0.05116	0.05594	0.04784	0.05201	0.05442
5.86667	13672	13373	13884	14522	17507	21504	25327	23120	0.04358	0.043	0.04389	0.04761	0.05587	0.06741	0.07635	0.08251		5.86667	11354	12750	14090	12753	6986	7974	25091	26042	0.05144	0.05232	0.05289	0.05351	0.05973	0.06779	0.07722	0.08161		5.86667	4137	14142	4046	11314	8612	11974	14143	12166	0.0483	0.05301	0.04456	0.0485	0.05098
5.96364	12620	12764	13292	13736	16934	20712	24314	21868	0.04023	0.04105	0.04202	0.04503	0.05404	0.06493	0.07329	0.07804		5.96364	10781	12200	13588	12117	6551	7461	24031	24841	0.04884	0.05006	0.051	0.05084	0.05601	0.06343	0.07396	0.07784		5.96364	3969	13545	3991	10808	8488	11435	13645	11550	0.04634	0.05077	0.04395	0.04633	0.05024
6.06061	12029	12075	12499	13252	15952	19666	23388	21204	0.03834	0.03883	0.03951	0.04345	0.0509	0.06165	0.0705	0.07567		6.06061	10260	11629	12684	11371	6293	7148	22843	23790	0.04648	0.04772	0.04761	0.04771	0.05381	0.06077	0.0703	0.07455		6.06061	3795	12619	3750	10203	7690	10783	12850	11153	0.04431	0.0473	0.0413	0.04374	0.04552
6.15758	11658	11358	11979	12245	15179	18928	22281	20006	0.03716	0.03652	0.03787	0.04015	0.04844	0.05934	0.06716	0.0714		6.15758	9724	11086	12133	10973	6122	6920	22122	22778	0.04406	0.04549	0.04554	0.04604	0.05235	0.05883	0.06808	0.07138		6.15758	3627	12335	3549	9635	7589	10269	12320	10719	0.04234	0.04623	0.03908	0.0413	0.04492
6.25455	10794	11007	11125	11925	14399	17879	21328	19263	0.03441	0.0354	0.03517	0.0391	0.04595	0.05605	0.06429	0.06875		6.25455	9391	10390	11521	10258	5789	6573	20687	21762	0.04255	0.04264	0.04324	0.04304	0.0495	0.05588	0.06366	0.0682		6.25455	3523	11721	3406	9145	7094	9997	11782	10368	0.04113	0.04393	0.03751	0.0392	0.04199
6.35152	10556	10498	10928	11210	13644	17142	20366	18478	0.03365	0.03376	0.03454	0.03675	0.04354	0.05374	0.06139	0.06595		6.35152	8806	10026	11100	9962	5576	6388	20047	20667	0.0399	0.04114	0.04166	0.0418	0.04768	0.05431	0.06169	0.06476		6.35152	3188	11141	3233	8739	6701	9376	11243	9805	0.03722	0.04176	0.0356	0.03746	0.03966
6.44848	9763	9834	10330	10709	13338	16223	19518	17644	0.03112	0.03162	0.03265	0.03511	0.04256	0.05086	0.05884	0.06297		6.44848	8519	9455	10649	9502	5179	6090	19197	20007	0.0386	0.0388	0.03997	0.03987	0.04428	0.05177	0.05908	0.0627		6.44848	3105	10605	3025	8348	6538	8919	10726	9347	0.03625	0.03975	0.03331	0.03579	0.0387
6.54545	9515	9301	9847	10349	12482	15751	18641	16814	0.03033	0.02991	0.03113	0.03393	0.03983	0.04938	0.05619	0.06001		6.54545	8163	9125	9984	9152	5189	5814	18417	18949	0.03698	0.03744	0.03747	0.0384	0.04437	0.04943	0.05668	0.05938		6.54545	2864	10080	2892	8006	6006	8642	10356	9080	0.03344	0.03778	0.03185	0.03432	0.03555
6.64242	9092	8972	9398	9760	12211	15017	17667	16219	0.02898	0.02885	0.02971	0.032	0.03897	0.04708	0.05326	0.05788		6.64242	7723	8698	9471	8629	4713	5392	17533	18167	0.03499	0.03569	0.03555	0.03621	0.0403	0.04584	0.05396	0.05693		6.64242	2843	9647	2774	7643	5775	8164	9858	8476	0.03319	0.03616	0.03055	0.03276	0.03418
6.73939	8551	8489	9123	9285	11437	14435	17264	15535	0.02726	0.0273	0.02884	0.03044	0.0365	0.04525	0.05204	0.05544		6.73939	7261	8165	9185	8348	4644	5145	16714	17406	0.0329	0.03351	0.03448	0.03503	0.03971	0.04374	0.05144	0.05454		6.73939	2676	8996	2669	7145	5604	7630	9423	8067	0.03124	0.03372	0.02939	0.03063	0.03317
6.83636	8097	8218	8473	8797	10850	13676	16370	14869	0.02581	0.02643	0.02678	0.02884	0.03462	0.04287	0.04935	0.05307		6.83636	6971	7968	8728	7921	4491	4926	16275	16468	0.03158	0.0327	0.03276	0.03324	0.0384	0.04188	0.05009	0.05161		6.83636	2497	8539	2642	6935	5303	7513	8903	7787	0.02915	0.03201	0.02909	0.02973	0.03139
6.93333	7867	7632	8082	8543	10541	12944	15779	14271	0.02508	0.02454	0.02555	0.02801	0.03364	0.04058	0.04756	0.05093		6.93333	6613	7508	8311	7507	4362	4796	15331	16065	0.02996	0.03081	0.0312	0.0315	0.0373	0.04077	0.04718	0.05034		6.93333	2417	8248	2415	6658	4987	7125	8500	7492	0.02822	0.03091	0.0266	0.02854	0.02952
7.0303	7482	7387	7753	8113	9878	12254	15057	13602	0.02385	0.02375	0.02451	0.0266	0.03152	0.03841	0.04539	0.04854		7.0303	6410	7021	8062	7065	4010	4566	14565	15149	0.02904	0.02881	0.03026	0.02964	0.03429	0.03882	0.04482	0.04747		7.0303	2301	7953	2300	6147	4726	6853	8205	7138	0.02686	0.02981	0.02533	0.02635	0.02797
7.12727	7139	7213	7366	7776	9724	11833	14360	12975	0.02276	0.0232	0.02328	0.02549	0.03103	0.0371	0.04329	0.04631		7.12727	6100	6736	7560	6895	3853	4264	14036	14432	0.02764	0.02764	0.02838	0.02893	0.03294	0.03625	0.0432	0.04523		7.12727	2097	7450	2122	6037	4502	6686	7907	6848	0.02448	0.02792	0.02337	0.02588	0.02665
7.22424	6700	6681	7055	7288	9239	11265	13701	12635	0.02136	0.02148	0.0223	0.02389	0.02948	0.03531	0.0413	0.04509		7.22424	5783	6483	7235	6618	3611	4129	13592	14084	0.0262	0.0266	0.02716	0.02777	0.03088	0.0351	0.04183	0.04413		7.22424	2024	7253	2056	5714	4441	6177	7656	6709	0.02363	0.02719	0.02264	0.0245	0.02629
7.32121	6557	6371	6755	7107	8517	10983	13184	12097	0.0209	0.02049	0.02135	0.0233	0.02718	0.03443	0.03974	0.04317		7.32121	5477	6299	6905	6248	3582	3995	12953	13663	0.02481	0.02585	0.02592	0.02622	0.03063	0.03396	0.03986	0.04282		7.32121	1977	7026	2004	5358	4305	6032	7160	6096	0.02308	0.02633	0.02207	0.02297	0.02548
7.41818	6264	6200	6340	6915	8305	10446	12541	11535	0.01997	0.01994	0.02004	0.02267	0.0265	0.03275	0.0378	0.04117		7.41818	5377	6050	6682	6171	3425	3944	12202	12793	0.02436	0.02483	0.02508	0.02589	0.02929	0.03353	0.03755	0.04009		7.41818	1929	6479	1955	5218	4002	5762	6895	6070	0.02252	0.02428	0.02153	0.02237	0.02369
7.51515	5861	5923	5984	6415	7994	10034	11948	10965	0.01868	0.01905	0.01892	0.02103	0.02551	0.03146	0.03602	0.03913		7.51515	5100	5737	6388	5756	3242	3746	11866	12236	0.02311	0.02354	0.02398	0.02415	0.02772	0.03185	0.03652	0.03834		7.51515	1746	6228	1788	4969	3832	5600	6719	5956	0.02038	0.02334	0.01969	0.0213	0.02268
7.61212	5621	5725	5824	6049	7751	9372	11378	10524	0.01792	0.01841	0.01841	0.01983	0.02473	0.02938	0.0343	0.03756		7.61212	4869	5507	6181	5607	3114	3628	11384	11839	0.02206	0.0226	0.0232	0.02353	0.02663	0.03084	0.03503	0.0371		7.61212	1654	6038	1809	4880	3518	5254	6281	5460	0.01931	0.02263	0.01992	0.02092	0.02082
7.70909	5249	5374	5664	5957	7352	9256	11149	10380	0.01673	0.01728	0.0179	0.01953	0.02346	0.02902	0.03361	0.03704		7.70909	4654	5313	6005	5324	3076	3443	10762	11452	0.02109	0.0218	0.02254	0.02234	0.0263	0.02927	0.03312	0.03589		7.70909	1624	5827	1641	4570	3490	5034	6007	5313	0.01896	0.02184	0.01807	0.01959	0.02066
7.80606	5123	5056	5332	5705	7007	8789	10727	9962	0.01633	0.01626	0.01685	0.0187	0.02236	0.02755	0.03234	0.03555		7.80606	4415	4972	5510	5005	2837	3175	10297	10670	0.02	0.0204	0.02068	0.021	0.02426	0.02699	0.03169	0.03344		7.80606	1532	5481	1544	4317	3404	4848	5748	5159	0.01789	0.02054	0.017	0.01851	0.02015
7.90303	4849	4947	5139	5458	6834	8425	10069	9611	0.01546	0.01591	0.01624	0.01789	0.02181	0.02641	0.03035	0.0343		7.90303	4394	4770	5431	4774	2656	3035	9954	10410	0.01991	0.01957	0.02039	0.02003	0.02271	0.0258	0.03063	0.03262		7.90303	1502	5164	1532	4130	3154	4496	5690	4917	0.01754	0.01936	0.01687	0.0177	0.01867
8	4753	4801	5016	5241	6255	7987	9755	9077	0.01515	0.01544	0.01586	0.01718	0.01996	0.02504	0.02941	0.03239		8	4121	4661	5111	4473	2706	2982	9489	9830	0.01867	0.01913	0.01918	0.01877	0.02314	0.02535	0.0292	0.0308		8	1445	4971	1428	4010	3023	4392	5312	4642	0.01687	0.01863	0.01573	0.01719	0.01789
8.09697	4657	4464	4722	4942	6119	7791	9468	8637	0.01485	0.01435	0.01493	0.0162	0.01953	0.02442	0.02854	0.03082		8.09697	3915	4451	4792	4312	2443	2917	9090	9669	0.01774	0.01826	0.01799	0.01809	0.02089	0.0248	0.02797	0.0303		8.09697	1385	4784	1420	3740	2938	4273	5136	4597	0.01617	0.01793	0.01564	0.01603	0.01739
8.19394	4259	4336	4526	4841	5861	7436	8966	8268	0.01358	0.01394	0.01431	0.01587	0.0187	0.02331	0.02703	0.02951		8.19394	3751	4152	4768	4213	2407	2715	8590	9206	0.01699	0.01704	0.0179	0.01768	0.02058	0.02308	0.02644	0.02885		8.19394	1304	4670	1351	3516	2753	3913	4902	4433	0.01522	0.0175	0.01488	0.01507	0.0163
8.29091	4177	4133	4293	4485	5644	7142	8461	8012	0.01332	0.01329	0.01357	0.0147	0.01801	0.02239	0.0255	0.02859		8.29091	3592	4111	4533	4014	2384	2682	8395	8956	0.01627	0.01687	0.01701	0.01684	0.02038	0.0228	0.02584	0.02807		8.29091	1280	4326	1274	3534	2704	3900	4681	4299	0.01494	0.01621	0.01403	0.01515	0.01601
8.38788	3900	4023	4106	4292	5428	6870	8264	7819	0.01243	0.01294	0.01298	0.01407	0.01732	0.02154	0.02491	0.0279		8.38788	3468	3959	4403	3736	2173	2512	8194	8260	0.01571	0.01625	0.01653	0.01568	0.01858	0.02135	0.02522	0.02588		8.38788	1305	4224	1235	3148	2525	3621	4591	4073	0.01524	0.01583	0.0136	0.01349	0.01495
8.48485	3805	3751	3900	4261	5119	6608	7959	7428	0.01213	0.01206	0.01233	0.01397	0.01634	0.02072	0.02399	0.02651		8.48485	3343	3650	4187	3748	2200	2509	7806	8120	0.01515	0.01498	0.01572	0.01573	0.01881	0.02133	0.02402	0.02545		8.48485	1195	4062	1166	3139	2519	3515	4309	3879	0.01395	0.01522	0.01284	0.01346	0.01491
8.58182	3711	3702	3654	4054	4981	6242	7697	7114	0.01183	0.0119	0.01155	0.01329	0.01589	0.01957	0.0232	0.02539		8.58182	3105	3591	3969	3573	2118	2415	7483	7929	0.01407	0.01474	0.0149	0.01499	0.01811	0.02053	0.02303	0.02485		8.58182	1136	3793	1047	3028	2373	3356	4237	3761	0.01326	0.01422	0.01153	0.01298	0.01405
8.67879	3467	3543	3663	3937	4868	6062	7216	6962	0.01105	0.01139	0.01158	0.01291	0.01553	0.019	0.02175	0.02485		8.67879	3055	3441	3930	3449	1999	2215	7169	7510	0.01384	0.01412	0.01475	0.01447	0.01709	0.01883	0.02206	0.02353		8.67879	1063	3778	1034	2812	2260	3296	3964	3629	0.01241	0.01416	0.01139	0.01205	0.01338
8.77576	3392	3386	3470	3817	4696	5814	7114	6633	0.01081	0.01089	0.01097	0.01251	0.01499	0.01823	0.02144	0.02367		8.77576	2999	3322	3796	3420	1900	2042	6826	7373	0.01359	0.01363	0.01425	0.01435	0.01625	0.01736	0.02101	0.0231		8.77576	1034	3568	1009	2780	2167	3094	3889	3557	0.01207	0.01337	0.01111	0.01192	0.01283
8.87273	3167	3284	3343	3521	4412	5513	6741	6211	0.0101	0.01056	0.01057	0.01154	0.01408	0.01728	0.02032	0.02217		8.87273	2869	3173	3567	3243	1826	2034	6647	6880	0.013	0.01302	0.01339	0.01361	0.01561	0.01729	0.02046	0.02156		8.87273	973	3323	958	2535	2050	2948	3705	3247	0.01136	0.01246	0.01055	0.01087	0.01213
8.9697	3041	3107	3274	3385	4200	5347	6613	6071	0.00969	0.00999	0.01035	0.0111	0.0134	0.01676	0.01993	0.02167		8.9697	2731	3126	3378	3033	1771	2017	6271	6681	0.01237	0.01283	0.01268	0.01273	0.01514	0.01715	0.0193	0.02094		8.9697	940	3205	922	2527	1948	2863	3496	3265	0.01097	0.01201	0.01015	0.01083	0.01153
9.06667	2904	2978	3044	3277	4212	5042	6338	5947	0.00926	0.00958	0.00962	0.01074	0.01344	0.01581	0.01911	0.02122		9.06667	2661	2926	3283	2999	1632	1998	6042	6486	0.01206	0.01201	0.01232	0.01258	0.01395	0.01699	0.01859	0.02033		9.06667	873	3179	878	2341	1935	2679	3303	3120	0.01019	0.01192	0.00967	0.01004	0.01145
9.16364	2841	2888	2952	3079	3857	4860	5981	5752	0.00906	0.00929	0.00933	0.01009	0.01231	0.01524	0.01803	0.02053		9.16364	2561	2849	3161	2934	1625	1787	5936	6203	0.0116	0.01169	0.01186	0.01231	0.01389	0.01519	0.01827	0.01944		9.16364	828	2939	895	2282	1832	2612	3219	2988	0.00967	0.01102	0.00986	0.00978	0.01084
9.26061	2662	2811	2852	3119	3893	4768	5835	5615	0.00849	0.00904	0.00902	0.01023	0.01242	0.01495	0.01759	0.02004		9.26061	2429	2700	2994	2732	1553	1684	5535	6031	0.011	0.01108	0.01124	0.01146	0.01328	0.01432	0.01703	0.0189		9.26061	854	2857	866	2190	1758	2580	3186	2879	0.00997	0.01071	0.00954	0.00939	0.01041
9.35758	2585	2697	2846	2945	3659	4606	5639	5316	0.00824	0.00867	0.009	0.00966	0.01168	0.01444	0.017	0.01897		9.35758	2294	2594	2922	2647	1499	1686	5339	5686	0.01039	0.01064	0.01097	0.01111	0.01282	0.01433	0.01643	0.01782		9.35758	829	2707	750	2080	1647	2403	3133	2749	0.00968	0.01015	0.00826	0.00892	0.00975
9.45455	2481	2620	2636	2728	3505	4402	5386	5083	0.00791	0.00843	0.00833	0.00894	0.01118	0.0138	0.01624	0.01814		9.45455	2163	2545	2890	2608	1409	1617	5225	5545	0.0098	0.01044	0.01085	0.01094	0.01205	0.01375	0.01608	0.01738		9.45455	744	2751	743	2091	1544	2338	2871	2586	0.00869	0.01031	0.00818	0.00896	0.00914
9.55152	2412	2461	2574	2737	3453	4250	5337	4929	0.00769	0.00791	0.00814	0.00897	0.01102	0.01332	0.01609	0.01759		9.55152	2254	2485	2691	2371	1337	1613	5077	5207	0.01021	0.0102	0.0101	0.00995	0.01143	0.01371	0.01562	0.01632		9.55152	736	2535	693	1937	1520	2331	2781	2578	0.00859	0.0095	0.00763	0.0083	0.009
9.64848	2243	2403	2518	2718	3256	4224	4892	4653	0.00715	0.00773	0.00796	0.00891	0.01039	0.01324	0.01475	0.01661		9.64848	2122	2357	2672	2375	1388	1533	4793	5154	0.00961	0.00967	0.01003	0.00997	0.01187	0.01303	0.01475	0.01615		9.64848	678	2401	643	1851	1524	2174	2651	2406	0.00792	0.009	0.00708	0.00793	0.00902
9.74545	2228	2291	2348	2528	3123	3910	4768	4536	0.0071	0.00737	0.00742	0.00829	0.00997	0.01226	0.01437	0.01619		9.74545	1944	2250	2568	2229	1180	1462	4741	4970	0.00881	0.00923	0.00964	0.00935	0.01009	0.01243	0.01459	0.01557		9.74545	658	2348	684	1851	1447	2181	2626	2414	0.00768	0.0088	0.00753	0.00793	0.00857
9.84242	2231	2219	2261	2435	3090	3732	4638	4420	0.00711	0.00714	0.00715	0.00798	0.00986	0.0117	0.01398	0.01577		9.84242	1985	2198	2448	2159	1202	1430	4551	4773	0.00899	0.00902	0.00919	0.00906	0.01028	0.01216	0.01401	0.01496		9.84242	632	2250	646	1700	1343	1959	2444	2271	0.00738	0.00843	0.00711	0.00729	0.00795
9.93939	2093	2176	2214	2332	2858	3561	4503	4289	0.00667	0.007	0.007	0.00765	0.00912	0.01116	0.01357	0.01531		9.93939	1955	2033	2405	2124	1206	1347	4447	4674	0.00886	0.00834	0.00903	0.00891	0.01031	0.01145	0.01369	0.01465		9.93939	643	2064	628	1666	1334	1887	2365	2163	0.00751	0.00774	0.00692	0.00714	0.0079
10.0364	1922	2150	2182	2234	2768	3579	4280	4207	0.00613	0.00691	0.0069	0.00732	0.00883	0.01122	0.0129	0.01501		10.0364	1882	2016	2239	2142	1174	1284	4210	4388	0.00853	0.00827	0.0084	0.00899	0.01004	0.01092	0.01296	0.01375		10.0364	587	2168	597	1579	1272	1858	2241	2165	0.00685	0.00813	0.00657	0.00677	0.00753
10.1333	1945	1968	2033	2177	2753	3384	4104	4047	0.0062	0.00633	0.00643	0.00714	0.00879	0.01061	0.01237	0.01444		10.1333	1751	1963	2247	1961	1117	1341	4132	4275	0.00793	0.00806	0.00843	0.00823	0.00955	0.0114	0.01272	0.0134		10.1333	577	2059	548	1557	1241	1691	2229	2092	0.00674	0.00772	0.00603	0.00667	0.00735
10.2303	1903	1893	2028	2138	2569	3227	4035	3785	0.00607	0.00609	0.00641	0.00701	0.0082	0.01012	0.01216	0.01351		10.2303	1670	1868	2133	1895	1068	1200	3988	4089	0.00757	0.00767	0.00801	0.00795	0.00913	0.0102	0.01227	0.01281		10.2303	574	1921	539	1491	1176	1782	2149	2062	0.0067	0.0072	0.00594	0.00639	0.00696
10.3273	1869	1900	1968	1979	2480	3110	4026	3703	0.00596	0.00611	0.00622	0.00649	0.00791	0.00975	0.01214	0.01322		10.3273	1645	1818	2007	1922	1076	1184	3727	3955	0.00745	0.00746	0.00753	0.00806	0.0092	0.01007	0.01147	0.01239		10.3273	495	1755	504	1434	1113	1618	2002	1904	0.00578	0.00658	0.00555	0.00615	0.00659
10.4242	1778	1825	1931	2054	2509	3120	3739	3574	0.00567	0.00587	0.0061	0.00673	0.00801	0.00978	0.01127	0.01276		10.4242	1620	1749	1998	1818	966	1144	3618	3904	0.00734	0.00718	0.0075	0.00763	0.00826	0.00973	0.01113	0.01223		10.4242	467	1816	521	1373	1034	1572	1978	1797	0.00545	0.00681	0.00574	0.00589	0.00612
10.5212	1705	1755	1779	1880	2304	2912	3598	3494	0.00544	0.00564	0.00562	0.00616	0.00735	0.00913	0.01085	0.01247		10.5212	1542	1676	1919	1737	954	1112	3467	3569	0.00699	0.00688	0.0072	0.00729	0.00816	0.00945	0.01067	0.01118		10.5212	506	1654	506	1366	1053	1590	1846	1767	0.00591	0.0062	0.00557	0.00586	0.00623
10.6182	1621	1676	1831	1810	2244	2849	3487	3320	0.00517	0.00539	0.00579	0.00593	0.00716	0.00893	0.01051	0.01185		10.6182	1519	1645	1829	1723	948	1099	3392	3517	0.00688	0.00675	0.00687	0.00723	0.00811	0.00934	0.01044	0.01102		10.6182	482	1570	451	1227	932	1455	1830	1688	0.00563	0.00588	0.00497	0.00526	0.00552
10.7151	1641	1677	1694	1824	2212	2727	3290	3201	0.00523	0.00539	0.00535	0.00598	0.00706	0.00855	0.00992	0.01142		10.7151	1477	1627	1855	1602	943	1011	3215	3504	0.00669	0.00668	0.00696	0.00672	0.00806	0.00859	0.00989	0.01098		10.7151	437	1587	433	1239	974	1440	1727	1701	0.0051	0.00595	0.00477	0.00531	0.00577
10.8121	1588	1617	1732	1728	2097	2706	3173	3130	0.00506	0.0052	0.00547	0.00567	0.00669	0.00848	0.00956	0.01117		10.8121	1386	1619	1706	1592	911	964	3049	3381	0.00628	0.00664	0.0064	0.00668	0.00779	0.0082	0.00938	0.01059		10.8121	439	1470	414	1278	948	1333	1791	1697	0.00513	0.00551	0.00456	0.00548	0.00561
10.9091	1449	1544	1618	1657	2040	2527	3196	3039	0.00462	0.00497	0.00511	0.00543	0.00651	0.00792	0.00963	0.01085		10.9091	1348	1504	1627	1508	857	1016	2998	3325	0.00611	0.00617	0.00611	0.00633	0.00733	0.00864	0.00923	0.01042		10.9091	385	1498	405	1157	919	1322	1673	1524	0.00449	0.00561	0.00446	0.00496	0.00544
11.0061	1508	1496	1562	1683	1990	2590	3023	2910	0.00481	0.00481	0.00494	0.00552	0.00635	0.00812	0.00911	0.01039		11.0061	1306	1442	1646	1508	849	922	2863	3069	0.00592	0.00592	0.00618	0.00633	0.00726	0.00784	0.00881	0.00962		11.0061	408	1364	443	1121	856	1227	1618	1522	0.00476	0.00511	0.00488	0.00481	0.00507
11.103	1419	1391	1586	1575	1917	2342	2881	2861	0.00452	0.00447	0.00501	0.00516	0.00612	0.00734	0.00868	0.01021		11.103	1294	1413	1549	1468	740	920	2825	2980	0.00586	0.0058	0.00581	0.00616	0.00633	0.00782	0.00869	0.00934		11.103	369	1329	404	1135	822	1260	1527	1496	0.00431	0.00498	0.00445	0.00487	0.00487
11.2	1381	1438	1489	1579	1868	2357	2836	2693	0.0044	0.00462	0.00471	0.00518	0.00596	0.00739	0.00855	0.00961		11.2	1217	1451	1581	1427	765	902	2766	2874	0.00551	0.00595	0.00593	0.00599	0.00654	0.00767	0.00851	0.00901		11.2	359	1283	355	1106	773	1145	1436	1461	0.00419	0.00481	0.00391	0.00474	0.00458
11.297	1403	1418	1452	1569	1875	2330	2804	2676	0.00447	0.00456	0.00459	0.00514	0.00598	0.0073	0.00845	0.00955		11.297	1187	1391	1553	1338	754	835	2646	2867	0.00538	0.00571	0.00583	0.00561	0.00645	0.0071	0.00814	0.00898		11.297	371	1321	379	978	811	1161	1443	1347	0.00433	0.00495	0.00417	0.00419	0.0048
11.3939	1311	1355	1413	1449	1828	2255	2571	2590	0.00418	0.00436	0.00447	0.00475	0.00583	0.00707	0.00775	0.00924		11.3939	1196	1285	1447	1333	764	849	2540	2780	0.00542	0.00527	0.00543	0.00559	0.00653	0.00722	0.00782	0.00871		11.3939	362	1273	353	970	725	1073	1360	1286	0.00423	0.00477	0.00389	0.00416	0.00429
11.4909	1308	1295	1376	1431	1764	2074	2664	2530	0.00417	0.00416	0.00435	0.00469	0.00563	0.0065	0.00803	0.00903		11.4909	1170	1224	1429	1267	714	788	2581	2628	0.0053	0.00502	0.00536	0.00532	0.0061	0.0067	0.00794	0.00824		11.4909	353	1177	319	927	769	1100	1317	1228	0.00412	0.00441	0.00351	0.00397	0.00455
11.5879	1275	1320	1306	1376	1669	2086	2441	2471	0.00406	0.00424	0.00413	0.00451	0.00533	0.00654	0.00736	0.00882		11.5879	1120	1253	1347	1207	676	745	2503	2606	0.00507	0.00514	0.00506	0.00506	0.00578	0.00633	0.0077	0.00817		11.5879	383	1127	335	931	671	995	1269	1244	0.00447	0.00422	0.00369	0.00399	0.00397
11.6849	1225	1213	1314	1294	1685	2006	2403	2340	0.0039	0.0039	0.00415	0.00424	0.00538	0.00629	0.00724	0.00835		11.6849	1067	1190	1373	1188	720	704	2346	2503	0.00483	0.00488	0.00515	0.00498	0.00616	0.00598	0.00722	0.00784		11.6849	305	1141	321	840	742	945	1238	1223	0.00356	0.00428	0.00354	0.0036	0.00439
11.7818	1154	1181	1184	1332	1537	1880	2337	2333	0.00368	0.0038	0.00374	0.00437	0.0049	0.00589	0.00704	0.00833		11.7818	1098	1189	1293	1160	622	729	2213	2600	0.00497	0.00488	0.00485	0.00487	0.00532	0.0062	0.00681	0.00815		11.7818	310	1146	308	844	703	956	1187	1114	0.00362	0.0043	0.00339	0.00362	0.00416
11.8788	1182	1269	1257	1284	1622	1879	2343	2223	0.00377	0.00408	0.00397	0.00421	0.00518	0.00589	0.00706	0.00793		11.8788	1047	1105	1265	1183	637	640	2213	2480	0.00474	0.00453	0.00475	0.00496	0.00545	0.00544	0.00681	0.00777		11.8788	281	979	283	823	649	972	1186	1106	0.00328	0.00367	0.00312	0.00353	0.00384
11.9758	1110	1136	1271	1230	1574	1815	2190	2141	0.00354	0.00365	0.00402	0.00403	0.00502	0.00569	0.0066	0.00764		11.9758	998	1117	1265	1121	586	743	2191	2269	0.00452	0.00458	0.00475	0.0047	0.00501	0.00632	0.00674	0.00711		11.9758	271	972	298	803	650	917	1211	1105	0.00316	0.00364	0.00328	0.00344	0.00385
12.0727	1087	1067	1144	1197	1473	1802	2163	2186	0.00347	0.00343	0.00362	0.00392	0.0047	0.00565	0.00652	0.0078		12.0727	1037	1067	1191	1102	675	687	2135	2245	0.0047	0.00438	0.00447	0.00462	0.00577	0.00584	0.00657	0.00704		12.0727	298	943	275	766	591	881	1048	1088	0.00348	0.00353	0.00303	0.00328	0.0035
12.1697	1086	1137	1133	1199	1425	1706	2187	2127	0.00346	0.00366	0.00358	0.00393	0.00455	0.00535	0.00659	0.00759		12.1697	984	1006	1146	1055	582	714	2017	2135	0.00446	0.00413	0.0043	0.00443	0.00498	0.00607	0.00621	0.00669		12.1697	264	969	274	705	613	857	981	964	0.00308	0.00363	0.00302	0.00302	0.00363
12.2667	1039	1089	1099	1190	1379	1741	2056	2022	0.00331	0.0035	0.00347	0.0039	0.0044	0.00546	0.0062	0.00722		12.2667	933	989	1146	1074	547	664	2022	2022	0.00423	0.00406	0.0043	0.00451	0.00468	0.00564	0.00622	0.00634		12.2667	257	902	270	727	596	854	982	1020	0.003	0.00338	0.00297	0.00312	0.00353
12.3636	982	1064	1101	1159	1388	1616	1965	1960	0.00313	0.00342	0.00348	0.0038	0.00443	0.00507	0.00592	0.00699		12.3636	949	1037	1098	1015	552	671	1892	2027	0.0043	0.00426	0.00412	0.00426	0.00472	0.0057	0.00582	0.00635		12.3636	268	899	266	698	554	807	961	954	0.00313	0.00337	0.00293	0.00299	0.00328
12.4606	997	1082	1052	1110	1361	1630	1949	1942	0.00318	0.00348	0.00333	0.00364	0.00434	0.00511	0.00588	0.00693		12.4606	896	926	1143	1008	536	591	1844	1891	0.00406	0.0038	0.00429	0.00423	0.00458	0.00502	0.00567	0.00593		12.4606	243	843	236	654	570	805	970	922	0.00284	0.00316	0.0026	0.0028	0.00337
12.5576	924	980	1013	1081	1254	1531	1810	1925	0.00295	0.00315	0.0032	0.00354	0.004	0.0048	0.00546	0.00687		12.5576	923	960	1049	958	572	633	1789	1987	0.00418	0.00394	0.00394	0.00402	0.00489	0.00538	0.00551	0.00623		12.5576	229	815	236	677	528	762	858	912	0.00267	0.00305	0.0026	0.0029	0.00313
12.6546	942	958	998	1002	1246	1483	1825	1830	0.003	0.00308	0.00315	0.00329	0.00398	0.00465	0.0055	0.00653		12.6546	843	1013	1020	931	494	562	1778	1864	0.00382	0.00416	0.00383	0.00391	0.00422	0.00478	0.00547	0.00584		12.6546	252	803	220	666	544	687	909	888	0.00294	0.00301	0.00242	0.00286	0.00322
12.7515	926	916	954	1043	1196	1426	1769	1674	0.00295	0.00295	0.00302	0.00342	0.00382	0.00447	0.00533	0.00597		12.7515	849	993	1024	953	563	552	1765	1806	0.00385	0.00407	0.00384	0.004	0.00481	0.00469	0.00543	0.00566		12.7515	228	804	221	592	502	710	887	856	0.00266	0.00301	0.00243	0.00254	0.00297
12.8485	969	959	974	1034	1207	1474	1768	1755	0.00309	0.00308	0.00308	0.00339	0.00385	0.00462	0.00533	0.00626		12.8485	845	954	977	875	484	562	1656	1831	0.00383	0.00391	0.00367	0.00367	0.00414	0.00478	0.0051	0.00574		12.8485	222	779	216	578	474	709	838	858	0.00259	0.00292	0.00238	0.00248	0.00281
12.9454	894	889	994	966	1187	1425	1654	1779	0.00285	0.00286	0.00314	0.00317	0.00379	0.00447	0.00499	0.00635		12.9454	778	880	1014	876	488	539	1597	1756	0.00352	0.00361	0.00381	0.00368	0.00417	0.00458	0.00491	0.0055		12.9454	215	755	195	583	463	652	823	805	0.00251	0.00283	0.00215	0.0025	0.00274
13.0424	910	895	949	1012	1071	1434	1678	1688	0.0029	0.00288	0.003	0.00332	0.00342	0.0045	0.00506	0.00602		13.0424	767	886	954	810	497	525	1541	1736	0.00347	0.00364	0.00358	0.0034	0.00425	0.00446	0.00474	0.00544		13.0424	188	735	207	537	478	665	838	792	0.00219	0.00275	0.00228	0.0023	0.00283
13.1394	910	911	952	915	1110	1344	1610	1615	0.0029	0.00293	0.00301	0.003	0.00354	0.00421	0.00485	0.00576		13.1394	847	841	912	892	467	527	1570	1688	0.00384	0.00345	0.00342	0.00374	0.00399	0.00448	0.00483	0.00529		13.1394	201	718	213	524	450	596	804	735	0.00235	0.00269	0.00235	0.00225	0.00266
13.2364	808	916	900	945	1102	1303	1636	1511	0.00258	0.00295	0.00284	0.0031	0.00352	0.00408	0.00493	0.00539		13.2364	774	826	950	883	447	508	1535	1590	0.00351	0.00339	0.00357	0.00371	0.00382	0.00432	0.00472	0.00498		13.2364	204	678	225	583	442	668	790	727	0.00238	0.00254	0.00248	0.0025	0.00262
13.3333	850	874	867	925	1079	1317	1545	1545	0.00271	0.00281	0.00274	0.00303	0.00344	0.00413	0.00466	0.00551		13.3333	733	862	904	832	438	481	1471	1545	0.00332	0.00354	0.00339	0.00349	0.00375	0.00409	0.00453	0.00484		13.3333	184	676	180	567	443	554	746	771	0.00215	0.00253	0.00198	0.00243	0.00262
13.4303	806	821	878	937	1064	1245	1574	1522	0.00257	0.00264	0.00278	0.00307	0.0034	0.0039	0.00474	0.00543		13.4303	755	809	857	795	449	463	1419	1477	0.00342	0.00332	0.00322	0.00334	0.00384	0.00394	0.00437	0.00463		13.4303	205	663	177	477	445	653	711	709	0.00239	0.00249	0.00195	0.00204	0.00263
13.5273	794	835	859	891	1000	1190	1557	1471	0.00253	0.00269	0.00272	0.00292	0.00319	0.00373	0.00469	0.00525		13.5273	769	832	907	854	450	436	1410	1586	0.00348	0.00341	0.0034	0.00358	0.00385	0.00371	0.00434	0.00497		13.5273	189	643	188	475	373	581	691	642	0.00221	0.00241	0.00207	0.00204	0.00221
13.6242	795	801	817	939	993	1179	1403	1417	0.00253	0.00258	0.00258	0.00308	0.00317	0.0037	0.00423	0.00506		13.6242	710	851	882	749	433	455	1471	1449	0.00322	0.00349	0.00331	0.00314	0.0037	0.00387	0.00453	0.00454		13.6242	191	616	165	428	399	566	671	680	0.00223	0.00231	0.00182	0.00183	0.00236
13.7212	866	818	838	810	958	1222	1403	1432	0.00276	0.00263	0.00265	0.00266	0.00306	0.00383	0.00423	0.00511		13.7212	701	774	846	765	415	467	1355	1483	0.00318	0.00318	0.00318	0.00321	0.00355	0.00397	0.00417	0.00465		13.7212	165	597	172	479	380	517	652	659	0.00193	0.00224	0.00189	0.00205	0.00225
13.8182	780	815	819	864	981	1169	1402	1395	0.00249	0.00262	0.00259	0.00283	0.00313	0.00366	0.00423	0.00498		13.8182	735	755	794	793	396	452	1332	1428	0.00333	0.0031	0.00298	0.00333	0.00339	0.00384	0.0041	0.00447		13.8182	196	595	155	475	363	516	630	605	0.00229	0.00223	0.00171	0.00204	0.00215
13.9152	755	808	769	857	988	1132	1398	1299	0.00241	0.0026	0.00243	0.00281	0.00315	0.00355	0.00421	0.00464		13.9152	696	789	817	737	400	449	1269	1375	0.00315	0.00324	0.00307	0.00309	0.00342	0.00382	0.00391	0.00431		13.9152	163	557	166	474	388	499	670	640	0.0019	0.00209	0.00183	0.00203	0.0023
14.0121	750	806	819	779	998	1151	1321	1350	0.00239	0.00259	0.00259	0.00255	0.00318	0.00361	0.00398	0.00482		14.0121	680	799	763	741	393	419	1216	1367	0.00308	0.00328	0.00286	0.00311	0.00336	0.00356	0.00374	0.00428		14.0121	156	525	139	461	394	530	604	605	0.00182	0.00197	0.00153	0.00198	0.00233
14.1091	742	779	841	804	882	1170	1358	1298	0.00237	0.00251	0.00266	0.00264	0.00281	0.00367	0.00409	0.00463		14.1091	671	754	759	745	400	421	1321	1308	0.00304	0.00309	0.00285	0.00313	0.00342	0.00358	0.00407	0.0041		14.1091	162	551	169	457	360	507	582	579	0.00189	0.00207	0.00186	0.00196	0.00213
14.2061	693	749	713	792	964	1109	1193	1343	0.00221	0.00241	0.00225	0.0026	0.00308	0.00348	0.0036	0.00479		14.2061	658	699	708	738	369	414	1259	1242	0.00298	0.00287	0.00266	0.0031	0.00316	0.00352	0.00387	0.00389		14.2061	175	490	147	442	346	492	586	547	0.00204	0.00184	0.00162	0.00189	0.00205
14.303	700	749	756	779	888	1018	1285	1224	0.00223	0.00241	0.00239	0.00255	0.00283	0.00319	0.00387	0.00437		14.303	659	780	732	707	358	374	1150	1303	0.00299	0.0032	0.00275	0.00297	0.00306	0.00318	0.00354	0.00408		14.303	163	550	159	429	323	502	571	582	0.0019	0.00206	0.00175	0.00184	0.00191
14.4	708	747	768	784	858	979	1221	1248	0.00226	0.0024	0.00243	0.00257	0.00274	0.00307	0.00368	0.00445		14.4	640	683	783	722	385	378	1149	1185	0.0029	0.0028	0.00294	0.00303	0.00329	0.00321	0.00354	0.00371		14.4	152	493	142	427	385	458	536	531	0.00177	0.00185	0.00156	0.00183	0.00228
14.497	700	746	752	759	830	1026	1268	1191	0.00223	0.0024	0.00238	0.00249	0.00265	0.00322	0.00382	0.00425		14.497	637	644	725	681	416	382	1170	1204	0.00289	0.00264	0.00272	0.00286	0.00356	0.00325	0.0036	0.00377		14.497	156	499	179	386	343	451	505	508	0.00182	0.00187	0.00197	0.00165	0.00203
14.5939	703	718	737	759	907	1007	1260	1181	0.00224	0.00231	0.00233	0.00249	0.00289	0.00316	0.0038	0.00421		14.5939	622	691	731	638	392	385	1056	1196	0.00282	0.00284	0.00274	0.00268	0.00335	0.00327	0.00325	0.00375		14.5939	141	485	132	385	358	453	508	555	0.00165	0.00182	0.00145	0.00165	0.00212
14.6909	727	685	743	758	853	950	1185	1221	0.00232	0.0022	0.00235	0.00249	0.00272	0.00298	0.00357	0.00436		14.6909	659	669	711	642	356	384	1156	1155	0.00299	0.00275	0.00267	0.00269	0.00304	0.00326	0.00356	0.00362		14.6909	144	461	141	410	338	423	514	482	0.00168	0.00173	0.00155	0.00176	0.002
14.7879	693	718	768	761	821	976	1106	1099	0.00221	0.00231	0.00243	0.00249	0.00262	0.00306	0.00333	0.00392		14.7879	589	697	716	660	378	356	1081	1167	0.00267	0.00286	0.00269	0.00277	0.00323	0.00303	0.00333	0.00366		14.7879	146	448	128	394	355	398	455	485	0.0017	0.00168	0.00141	0.00169	0.0021
14.8849	710	672	664	747	853	962	1172	1133	0.00226	0.00216	0.0021	0.00245	0.00272	0.00302	0.00353	0.00404		14.8849	619	706	705	687	332	384	1064	1166	0.0028	0.0029	0.00265	0.00288	0.00284	0.00326	0.00327	0.00365		14.8849	117	479	171	349	316	403	538	483	0.00137	0.0018	0.00188	0.0015	0.00187
14.9818	683	684	713	747	878	971	1102	1094	0.00218	0.0022	0.00225	0.00245	0.0028	0.00304	0.00332	0.0039		14.9818	588	675	686	650	336	367	1092	1048	0.00266	0.00277	0.00257	0.00273	0.00287	0.00312	0.00336	0.00328		14.9818	149	423	141	341	290	412	461	483	0.00174	0.00159	0.00155	0.00146	0.00172
15.0788	638	669	665	711	818	929	1082	1152	0.00203	0.00215	0.0021	0.00233	0.00261	0.00291	0.00326	0.00411		15.0788	596	669	651	606	349	364	1048	1103	0.0027	0.00275	0.00244	0.00254	0.00298	0.00309	0.00323	0.00346		15.0788	150	426	137	351	293	368	502	460	0.00175	0.0016	0.00151	0.0015	0.00173
15.1758	673	641	712	734	822	906	1091	1059	0.00215	0.00206	0.00225	0.00241	0.00262	0.00284	0.00329	0.00378		15.1758	572	630	685	592	332	340	965	1124	0.00259	0.00259	0.00257	0.00248	0.00284	0.00289	0.00297	0.00352		15.1758	137	409	105	375	330	391	456	460	0.0016	0.00153	0.00116	0.00161	0.00195
15.2727	656	688	697	694	782	931	1028	1063	0.00209	0.00221	0.0022	0.00228	0.0025	0.00292	0.0031	0.00379		15.2727	604	575	655	624	362	343	1043	1060	0.00274	0.00236	0.00246	0.00262	0.0031	0.00292	0.00321	0.00332		15.2727	144	409	125	340	293	436	462	426	0.00168	0.00153	0.00138	0.00146	0.00173
15.3697	622	718	651	691	785	878	1063	1059	0.00198	0.00231	0.00206	0.00227	0.00251	0.00275	0.0032	0.00378		15.3697	566	659	614	606	292	331	958	1089	0.00256	0.0027	0.0023	0.00254	0.0025	0.00281	0.00295	0.00341		15.3697	147	404	119	291	298	417	436	437	0.00172	0.00151	0.00131	0.00125	0.00176
15.4667	607	678	696	735	729	919	951	1084	0.00193	0.00218	0.0022	0.00241	0.00233	0.00288	0.00287	0.00387		15.4667	570	615	652	563	365	315	1024	1036	0.00258	0.00252	0.00245	0.00236	0.00312	0.00268	0.00315	0.00325		15.4667	125	389	117	335	280	387	451	423	0.00146	0.00146	0.00129	0.00144	0.00166
15.5636	628	645	658	668	760	882	985	1041	0.002	0.00207	0.00208	0.00219	0.00243	0.00276	0.00297	0.00372		15.5636	590	619	641	606	347	327	969	1024	0.00267	0.00254	0.00241	0.00254	0.00297	0.00278	0.00298	0.00321		15.5636	125	416	121	323	286	344	446	446	0.00146	0.00156	0.00133	0.00138	0.00169
15.6606	621	622	645	698	776	863	1023	1031	0.00198	0.002	0.00204	0.00229	0.00248	0.00271	0.00308	0.00368		15.6606	617	604	619	541	302	314	948	985	0.0028	0.00248	0.00232	0.00227	0.00258	0.00267	0.00292	0.00309		15.6606	124	405	108	333	277	383	439	399	0.00145	0.00152	0.00119	0.00143	0.00164
15.7576	585	666	678	690	745	824	997	1002	0.00186	0.00214	0.00214	0.00226	0.00238	0.00258	0.00301	0.00358		15.7576	616	595	608	610	296	311	954	973	0.00279	0.00244	0.00228	0.00256	0.00253	0.00264	0.00294	0.00305		15.7576	105	367	114	330	258	354	428	424	0.00123	0.00138	0.00126	0.00141	0.00153
15.8545	623	611	628	649	706	837	973	987	0.00199	0.00196	0.00199	0.00213	0.00225	0.00262	0.00293	0.00352		15.8545	553	614	589	595	316	335	987	957	0.00251	0.00252	0.00221	0.0025	0.0027	0.00285	0.00304	0.003		15.8545	118	367	116	313	259	395	401	410	0.00138	0.00138	0.00128	0.00134	0.00153
15.9515	571	603	666	668	745	824	1002	977	0.00182	0.00194	0.00211	0.00219	0.00238	0.00258	0.00302	0.00349		15.9515	545	556	611	565	326	313	936	996	0.00247	0.00228	0.00229	0.00237	0.00279	0.00266	0.00288	0.00312		15.9515	124	373	146	309	281	351	394	413	0.00145	0.0014	0.00161	0.00132	0.00166
16.0485	583	613	641	632	709	834	924	980	0.00186	0.00197	0.00203	0.00207	0.00226	0.00261	0.00279	0.0035		16.0485	530	670	635	571	295	332	905	986	0.0024	0.00275	0.00238	0.0024	0.00252	0.00282	0.00279	0.00309		16.0485	122	342	124	304	268	319	365	410	0.00142	0.00128	0.00137	0.0013	0.00159
16.1455	654	638	630	620	723	823	943	1007	0.00208	0.00205	0.00199	0.00203	0.00231	0.00258	0.00284	0.00359		16.1455	588	565	629	582	315	350	943	949	0.00266	0.00232	0.00236	0.00244	0.00269	0.00298	0.0029	0.00297		16.1455	106	354	115	315	301	344	378	393	0.00124	0.00133	0.00127	0.00135	0.00178
16.2424	590	632	630	671	703	812	871	902	0.00188	0.00203	0.00199	0.0022	0.00224	0.00255	0.00263	0.00322		16.2424	562	543	604	591	299	315	889	964	0.00255	0.00223	0.00227	0.00248	0.00256	0.00268	0.00274	0.00302		16.2424	126	318	109	276	279	339	378	380	0.00147	0.00119	0.0012	0.00118	0.00165
16.3394	580	641	599	677	764	781	918	895	0.00185	0.00206	0.00189	0.00222	0.00244	0.00245	0.00277	0.00319		16.3394	531	587	629	566	288	291	906	945	0.00241	0.00241	0.00236	0.00237	0.00246	0.00247	0.00279	0.00296		16.3394	114	363	105	286	260	330	390	385	0.00133	0.00136	0.00116	0.00123	0.00154
16.4364	630	644	598	584	732	807	904	927	0.00201	0.00207	0.00189	0.00191	0.00234	0.00253	0.00273	0.00331		16.4364	541	603	559	571	286	307	839	855	0.00245	0.00247	0.0021	0.0024	0.00245	0.00261	0.00258	0.00268		16.4364	121	322	112	258	257	328	379	359	0.00141	0.00121	0.00123	0.00111	0.00152
16.5333	571	613	569	633	666	793	876	891	0.00182	0.00197	0.0018	0.00208	0.00213	0.00249	0.00264	0.00318		16.5333	590	572	552	535	280	329	803	903	0.00267	0.00235	0.00207	0.00224	0.00239	0.0028	0.00247	0.00283		16.5333	98	317	86	272	222	279	367	332	0.00114	0.00119	0.000947074	0.00117	0.00131
16.6303	600	600	606	615	668	793	834	930	0.00191	0.00193	0.00192	0.00202	0.00213	0.00249	0.00251	0.00332		16.6303	552	540	607	565	291	290	849	891	0.0025	0.00222	0.00228	0.00237	0.00249	0.00247	0.00261	0.00279		16.6303	122	294	102	307	262	315	354	358	0.00142	0.0011	0.00112	0.00132	0.00155
16.7273	607	641	591	616	681	747	931	853	0.00193	0.00206	0.00187	0.00202	0.00217	0.00234	0.00281	0.00304		16.7273	514	535	582	516	261	272	869	920	0.00233	0.0022	0.00218	0.00217	0.00223	0.00231	0.00267	0.00288		16.7273	108	339	107	291	259	342	374	380	0.00126	0.00127	0.00118	0.00125	0.00153
16.8242	577	627	650	612	692	806	827	892	0.00184	0.00202	0.00205	0.00201	0.00221	0.00253	0.00249	0.00318		16.8242	522	598	633	529	276	273	859	902	0.00236	0.00245	0.00238	0.00222	0.00236	0.00232	0.00264	0.00283		16.8242	98	319	98	304	232	313	354	358	0.00114	0.0012	0.00108	0.0013	0.00137
16.9212	589	561	587	620	673	740	865	865	0.00188	0.0018	0.00186	0.00203	0.00215	0.00232	0.00261	0.00309		16.9212	552	539	585	518	315	328	740	908	0.0025	0.00221	0.0022	0.00217	0.00269	0.00279	0.00228	0.00285		16.9212	99	320	108	299	229	306	335	340	0.00116	0.0012	0.00119	0.00128	0.00136
17.0182	538	581	613	637	689	779	811	785	0.00171	0.00187	0.00194	0.00209	0.0022	0.00244	0.00244	0.0028		17.0182	552	551	546	537	264	271	820	879	0.0025	0.00226	0.00205	0.00225	0.00226	0.0023	0.00252	0.00275		17.0182	97	359	100	265	243	278	345	352	0.00113	0.00135	0.0011	0.00114	0.00144
17.1151	501	537	641	630	691	690	824	881	0.0016	0.00173	0.00203	0.00207	0.00221	0.00216	0.00248	0.00314		17.1151	529	534	543	562	298	282	775	888	0.0024	0.00219	0.00204	0.00236	0.00255	0.0024	0.00239	0.00278		17.1151	102	298	97	281	225	312	348	306	0.00119	0.00112	0.00107	0.0012	0.00133
17.2121	579	580	602	634	681	735	852	817	0.00185	0.00187	0.0019	0.00208	0.00217	0.0023	0.00257	0.00292		17.2121	567	525	586	522	263	282	830	847	0.00257	0.00215	0.0022	0.00219	0.00225	0.0024	0.00255	0.00265		17.2121	102	319	80	283	216	311	309	343	0.00119	0.0012	0.000880999	0.00121	0.00128
17.3091	552	553	614	603	647	779	823	817	0.00176	0.00178	0.00194	0.00198	0.00206	0.00244	0.00248	0.00292		17.3091	493	517	538	510	289	278	757	792	0.00223	0.00212	0.00202	0.00214	0.00247	0.00236	0.00233	0.00248		17.3091	115	287	104	303	236	276	327	313	0.00134	0.00108	0.00115	0.0013	0.0014
17.4061	554	568	601	632	654	677	786	865	0.00177	0.00183	0.0019	0.00207	0.00209	0.00212	0.00237	0.00309		17.4061	514	547	530	500	286	302	726	843	0.00233	0.00224	0.00199	0.0021	0.00245	0.00257	0.00223	0.00264		17.4061	87	290	94	271	238	288	316	287	0.00102	0.00109	0.00104	0.00116	0.00141
17.503	560	586	603	585	648	730	811	806	0.00179	0.00188	0.00191	0.00192	0.00207	0.00229	0.00244	0.00288		17.503	508	572	602	514	284	273	797	848	0.0023	0.00235	0.00226	0.00216	0.00243	0.00232	0.00245	0.00266		17.503	102	275	92	285	222	279	306	328	0.00119	0.00103	0.00101	0.00122	0.00131
17.6	556	593	636	591	635	693	822	844	0.00177	0.00191	0.00201	0.00194	0.00203	0.00217	0.00248	0.00301		17.6	528	555	541	511	262	301	712	859	0.00239	0.00228	0.00203	0.00214	0.00224	0.00256	0.00219	0.00269		17.6	102	267	88	243	216	317	307	307	0.00119	0.001	0.000969099	0.00104	0.00128
17.697	585	545	620	592	626	726	822	785	0.00186	0.00175	0.00196	0.00194	0.002	0.00228	0.00248	0.0028		17.697	495	556	511	529	285	267	795	795	0.00224	0.00228	0.00192	0.00222	0.00244	0.00227	0.00245	0.00249		17.697	106	304	88	254	195	267	303	313	0.00124	0.00114	0.000969099	0.00109	0.00115
17.7939	512	547	610	584	650	698	807	833	0.00163	0.00176	0.00193	0.00191	0.00207	0.00219	0.00243	0.00297		17.7939	553	558	557	517	282	268	730	729	0.00251	0.00229	0.00209	0.00217	0.00241	0.00228	0.00225	0.00228		17.7939	112	306	82	260	237	273	309	337	0.00131	0.00115	0.000903024	0.00111	0.0014
17.8909	521	587	544	593	611	695	770	810	0.00166	0.00189	0.00172	0.00194	0.00195	0.00218	0.00232	0.00289		17.8909	527	558	534	483	268	278	762	819	0.00239	0.00229	0.002	0.00203	0.00229	0.00236	0.00235	0.00257		17.8909	105	302	97	289	216	265	277	329	0.00123	0.00113	0.00107	0.00124	0.00128
17.9879	572	530	586	596	655	701	794	828	0.00182	0.0017	0.00185	0.00195	0.00209	0.0022	0.00239	0.00296		17.9879	486	533	547	494	233	288	736	798	0.0022	0.00219	0.00205	0.00207	0.00199	0.00245	0.00227	0.0025		17.9879	97	283	94	260	217	304	324	298	0.00113	0.00106	0.00104	0.00111	0.00128
18.0848	542	590	596	617	590	693	817	818	0.00173	0.0019	0.00188	0.00202	0.00188	0.00217	0.00246	0.00292		18.0848	490	493	536	512	265	239	756	781	0.00222	0.00202	0.00201	0.00215	0.00227	0.00203	0.00233	0.00245		18.0848	87	273	84	273	227	217	300	273	0.00102	0.00102	0.000925049	0.00117	0.00134
18.1818	540	559	597	581	575	733	812	780	0.00172	0.0018	0.00189	0.0019	0.00183	0.0023	0.00245	0.00278		18.1818	492	507	561	497	241	285	728	801	0.00223	0.00208	0.00211	0.00209	0.00206	0.00242	0.00224	0.00251		18.1818	85	302	106	246	222	263	289	300	0.000992365	0.00113	0.00117	0.00105	0.00131
18.2788	530	589	573	561	638	735	763	796	0.00169	0.00189	0.00181	0.00184	0.00204	0.0023	0.0023	0.00284		18.2788	508	520	520	541	262	292	722	760	0.0023	0.00213	0.00195	0.00227	0.00224	0.00248	0.00222	0.00238		18.2788	105	286	94	231	210	290	282	302	0.00123	0.00107	0.00104	0.00099026	0.00124
18.3758	550	564	545	587	704	697	766	808	0.00175	0.00181	0.00172	0.00192	0.00225	0.00219	0.00231	0.00288		18.3758	545	559	545	490	264	275	733	747	0.00247	0.00229	0.00205	0.00206	0.00226	0.00234	0.00226	0.00234		18.3758	91	273	103	284	213	251	294	266	0.00106	0.00102	0.00113	0.00122	0.00126
18.4727	559	578	506	574	653	739	765	763	0.00178	0.00186	0.0016	0.00188	0.00208	0.00232	0.00231	0.00272		18.4727	500	500	529	523	268	247	715	762	0.00227	0.00205	0.00199	0.00219	0.00229	0.0021	0.0022	0.00239		18.4727	83	279	86	251	184	274	311	282	0.000969015	0.00105	0.000947074	0.00108	0.00109
18.5697	583	563	509	560	577	720	761	782	0.00186	0.00181	0.00161	0.00184	0.00184	0.00226	0.00229	0.00279		18.5697	483	466	502	488	252	273	736	731	0.00219	0.00191	0.00188	0.00205	0.00215	0.00232	0.00227	0.00229		18.5697	95	264	73	265	204	284	287	279	0.00111	0.000989505	0.000803912	0.00114	0.00121
18.6667	544	595	605	567	584	669	775	808	0.00173	0.00191	0.00191	0.00186	0.00186	0.0021	0.00234	0.00288		18.6667	477	550	554	557	244	259	762	812	0.00216	0.00226	0.00208	0.00234	0.00209	0.0022	0.00235	0.00254		18.6667	92	269	107	273	213	251	326	273	0.00107	0.00101	0.00118	0.00117	0.00126
18.7636	541	584	565	528	590	682	714	762	0.00172	0.00188	0.00179	0.00173	0.00188	0.00214	0.00215	0.00272		18.7636	513	543	553	456	272	263	747	739	0.00232	0.00223	0.00208	0.00191	0.00233	0.00224	0.0023	0.00232		18.7636	85	296	104	256	226	280	271	274	0.000992365	0.00111	0.00115	0.0011	0.00134
18.8606	526	569	549	582	663	682	782	752	0.00168	0.00183	0.00174	0.00191	0.00212	0.00214	0.00236	0.00268		18.8606	472	506	551	494	254	265	690	765	0.00214	0.00208	0.00207	0.00207	0.00217	0.00225	0.00212	0.0024		18.8606	90	262	84	274	209	249	290	279	0.00105	0.000982009	0.000925049	0.00117	0.00124
18.9576	550	570	561	542	608	716	796	746	0.00175	0.00183	0.00177	0.00178	0.00194	0.00224	0.0024	0.00266		18.9576	497	538	538	493	249	287	703	762	0.00225	0.00221	0.00202	0.00207	0.00213	0.00244	0.00216	0.00239		18.9576	87	262	80	230	187	240	260	268	0.00102	0.000982009	0.000880999	0.000985973	0.00111
19.0545	545	527	580	601	612	677	699	756	0.00174	0.00169	0.00183	0.00197	0.00195	0.00212	0.00211	0.0027		19.0545	483	527	538	476	246	265	791	703	0.00219	0.00216	0.00202	0.002	0.0021	0.00225	0.00243	0.0022		19.0545	92	250	88	256	217	263	243	262	0.00107	0.000937031	0.000969099	0.0011	0.00128
19.1515	541	539	540	575	626	657	784	751	0.00172	0.00173	0.00171	0.00189	0.002	0.00206	0.00236	0.00268		19.1515	437	498	528	506	240	257	716	791	0.00198	0.00204	0.00198	0.00212	0.00205	0.00218	0.0022	0.00248		19.1515	120	262	93	243	200	258	275	268	0.0014	0.000982009	0.00102	0.00104	0.00118
19.2485	574	519	515	565	610	692	769	769	0.00183	0.00167	0.00163	0.00185	0.00195	0.00217	0.00232	0.00274		19.2485	493	524	580	501	267	268	686	718	0.00223	0.00215	0.00218	0.0021	0.00228	0.00228	0.00211	0.00225		19.2485	98	284	95	233	185	239	253	276	0.00114	0.00106	0.00105	0.000998834	0.0011
19.3454	532	580	542	567	612	649	778	740	0.0017	0.00187	0.00171	0.00186	0.00195	0.00203	0.00235	0.00264		19.3454	459	497	497	505	256	239	708	700	0.00208	0.00204	0.00187	0.00212	0.00219	0.00203	0.00218	0.00219		19.3454	100	277	88	278	206	252	284	268	0.00117	0.00104	0.000969099	0.00119	0.00122
19.4424	513	540	577	577	561	671	688	769	0.00164	0.00174	0.00182	0.00189	0.00179	0.0021	0.00207	0.00274		19.4424	489	551	521	485	258	272	740	718	0.00222	0.00226	0.00196	0.00204	0.00221	0.00231	0.00228	0.00225		19.4424	93	245	88	236	204	233	272	287	0.00109	0.000918291	0.000969099	0.00101	0.00121
19.5394	535	547	568	572	598	595	714	748	0.00171	0.00176	0.0018	0.00188	0.00191	0.00187	0.00215	0.00267		19.5394	489	498	490	482	249	221	695	746	0.00222	0.00204	0.00184	0.00202	0.00213	0.00188	0.00214	0.00234		19.5394	81	267	98	231	195	239	259	238	0.000945665	0.001	0.00108	0.00099026	0.00115
19.6364	508	562	588	557	594	637	740	742	0.00162	0.00181	0.00186	0.00183	0.0019	0.002	0.00223	0.00265		19.6364	542	493	512	484	267	270	684	742	0.00246	0.00202	0.00192	0.00203	0.00228	0.0023	0.00211	0.00233		19.6364	85	251	80	231	224	282	282	269	0.000992365	0.00094078	0.000880999	0.00099026	0.00133
19.7333	530	550	574	566	575	651	656	796	0.00169	0.00177	0.00181	0.00186	0.00183	0.00204	0.00198	0.00284		19.7333	509	515	497	476	326	246	652	668	0.00231	0.00211	0.00187	0.002	0.00279	0.00209	0.00201	0.00209		19.7333	88	256	80	227	213	254	271	271	0.00103	0.00095952	0.000880999	0.000973113	0.00126
19.8303	556	532	577	543	565	696	697	685	0.00177	0.00171	0.00182	0.00178	0.0018	0.00218	0.0021	0.00244		19.8303	482	478	512	506	242	251	673	711	0.00218	0.00196	0.00192	0.00212	0.00207	0.00213	0.00207	0.00223		19.8303	87	293	91	237	207	253	281	265	0.00102	0.0011	0.001	0.00102	0.00123
19.9273	525	510	525	600	569	659	719	720	0.00167	0.00164	0.00166	0.00197	0.00182	0.00207	0.00217	0.00257		19.9273	460	507	500	474	255	265	719	702	0.00208	0.00208	0.00188	0.00199	0.00218	0.00225	0.00221	0.0022		19.9273	98	243	87	218	213	256	256	264	0.00114	0.000910795	0.000958086	0.000934531	0.00126
20.0242	530	527	583	547	634	668	743	753	0.00169	0.00169	0.00184	0.00179	0.00202	0.00209	0.00224	0.00269		20.0242	456	523	491	505	255	245	680	668	0.00207	0.00215	0.00184	0.00212	0.00218	0.00208	0.00209	0.00209		20.0242	87	276	75	208	200	213	242	247	0.00102	0.00103	0.000825937	0.000891663	0.00118
20.1212	545	573	528	540	593	639	751	717	0.00174	0.00184	0.00167	0.00177	0.00189	0.002	0.00226	0.00256		20.1212	451	456	526	462	247	259	671	686	0.00204	0.00187	0.00197	0.00194	0.00211	0.0022	0.00206	0.00215		--	--	--	--	--	--	--	--	--	--	--	--	--	--
20.2182	523	575	481	532	594	629	703	744	0.00167	0.00185	0.00152	0.00174	0.0019	0.00197	0.00212	0.00266		20.2182	439	505	525	515	229	249	706	732	0.00199	0.00207	0.00197	0.00216	0.00196	0.00212	0.00217	0.00229		--	--	--	--	--	--	--	--	--	--	--	--	--	--
20.3151	503	504	578	554	620	601	682	737	0.0016	0.00162	0.00183	0.00182	0.00198	0.00188	0.00206	0.00263		20.3151	475	523	506	451	258	216	687	659	0.00215	0.00215	0.0019	0.00189	0.00221	0.00184	0.00211	0.00207		--	--	--	--	--	--	--	--	--	--	--	--	--	--
20.4121	518	513	577	619	580	666	784	750	0.00165	0.00165	0.00182	0.00203	0.00185	0.00209	0.00236	0.00268		20.4121	496	535	531	503	250	252	718	705	0.00225	0.0022	0.00199	0.00211	0.00214	0.00214	0.00221	0.00221		--	--	--	--	--	--	--	--	--	--	--	--	--	--
20.5091	663	665	713	751	736	837	898	854	0.00211	0.00214	0.00225	0.00246	0.00235	0.00262	0.00271	0.00305		20.5091	665	626	648	628	359	364	825	905	0.00301	0.00257	0.00243	0.00264	0.00307	0.00309	0.00254	0.00284		--	--	--	--	--	--	--	--	--	--	--	--	--	--
20.6061	1689	1618	1666	1641	1681	1765	1834	1865	0.00538	0.0052	0.00527	0.00538	0.00536	0.00553	0.00553	0.00666		20.6061	1635	1658	1645	1610	839	849	1791	1783	0.00741	0.0068	0.00617	0.00676	0.00717	0.00722	0.00551	0.00559		--	--	--	--	--	--	--	--	--	--	--	--	--	--
20.703	4013	3928	3939	3964	4022	4016	3925	4029	0.01279	0.01263	0.01245	0.013	0.01283	0.01259	0.01183	0.01438		20.703	3882	3944	3938	4084	2029	2045	3998	4100	0.01759	0.01618	0.01478	0.01714	0.01735	0.01738	0.0123	0.01285
20.8	5480	5567	5599	5443	5441	5480	5395	5510	0.01747	0.0179	0.0177	0.01784	0.01736	0.01718	0.01626	0.01966		20.8	5445	5543	5637	5842	2885	2770	5664	5784	0.02467	0.02275	0.02116	0.02451	0.02467	0.02355	0.01743	0.01813
20.897	6341	6471	6330	6470	6523	6333	6381	6208	0.02021	0.02081	0.02001	0.02121	0.02082	0.01985	0.01923	0.02216		20.897	6280	6309	6400	6601	3277	3224	6648	6525	0.02845	0.02589	0.02402	0.0277	0.02802	0.02741	0.02046	0.02045
20.9939	6147	6310	6130	6058	6511	6232	6263	6210	0.01959	0.02029	0.01938	0.01986	0.02078	0.01954	0.01888	0.02216		20.9939	6081	6295	6321	6474	3201	3192	6365	6344	0.02755	0.02583	0.02373	0.02716	0.02737	0.02714	0.01959	0.01988
21.0909	6780	6726	6665	6559	6889	6970	6565	6639	0.02161	0.02163	0.02107	0.0215	0.02198	0.02185	0.01979	0.02369		21.0909	6767	6804	6888	6942	3420	3456	6924	6769	0.03066	0.02792	0.02585	0.02913	0.02924	0.02938	0.02131	0.02121
21.1879	30686	30814	30554	30132	30707	30327	30086	29492	0.09782	0.09909	0.09658	0.09879	0.09799	0.09507	0.09069	0.10525		21.1879	30886	30743	31048	31417	15815	15779	31577	31015	0.13993	0.12615	0.11654	0.13182	0.13522	0.13414	0.09718	0.09719
21.2848	84323	85561	83600	84521	85914	84164	83273	83232	0.2688	0.27514	0.26426	0.2771	0.27416	0.26384	0.25102	0.29704		21.2848	85872	85631	85380	88045	44136	42964	86539	85404	0.38905	0.35139	0.32047	0.36943	0.37738	0.36524	0.26632	0.26763
21.3818	45659	46591	45541	45890	47258	46548	45497	45299	0.14555	0.14982	0.14395	0.15045	0.15081	0.14592	0.13715	0.16167		21.3818	46051	46582	46745	48123	23975	23169	46447	46371	0.20864	0.19115	0.17546	0.20192	0.205	0.19696	0.14294	0.14531
21.4788	10511	10803	10570	10637	10996	10695	10400	10444	0.03351	0.03474	0.03341	0.03487	0.03509	0.03353	0.03135	0.03727		21.4788	10649	10780	10673	10870	5561	5426	10766	10648	0.04825	0.04424	0.04006	0.04561	0.04755	0.04613	0.03313	0.03337
21.5758	3245	3337	3265	3265	3405	3350	3251	3390	0.01034	0.01073	0.01032	0.0107	0.01087	0.0105	0.0098	0.0121		21.5758	3211	3279	3205	3374	1723	1618	3410	3400	0.01455	0.01346	0.01203	0.01416	0.01473	0.01375	0.01049	0.01065
21.6727	1456	1415	1464	1430	1513	1554	1631	1629	0.00464	0.00455	0.00463	0.00469	0.00483	0.00487	0.00492	0.00581		21.6727	1413	1414	1446	1539	732	730	1652	1594	0.0064	0.0058	0.00543	0.00646	0.00626	0.00621	0.00508	0.005
21.7697	1062	1069	1082	1015	1145	1220	1145	1257	0.00339	0.00344	0.00342	0.00333	0.00365	0.00382	0.00345	0.00449		21.7697	1054	1002	1034	1049	533	530	1175	1221	0.00478	0.00411	0.00388	0.0044	0.00456	0.00451	0.00362	0.00383
21.8667	998	979	1002	1029	986	1065	1161	1164	0.00318	0.00315	0.00317	0.00337	0.00315	0.00334	0.0035	0.00415		21.8667	908	1003	988	1013	518	471	1150	1157	0.00411	0.00412	0.00371	0.00425	0.00443	0.004	0.00354	0.00363
21.9636	1038	989	1053	1022	1050	1084	1182	1184	0.00331	0.00318	0.00333	0.00335	0.00335	0.0034	0.00356	0.00423		21.9636	939	955	1021	979	521	527	1167	1169	0.00425	0.00392	0.00383	0.00411	0.00445	0.00448	0.00359	0.00366
22.0606	926	955	940	957	985	1077	1137	1143	0.00295	0.00307	0.00297	0.00314	0.00314	0.00338	0.00343	0.00408		22.0606	860	888	895	923	469	462	1087	1057	0.0039	0.00364	0.00336	0.00387	0.00401	0.00393	0.00335	0.00331
22.1576	844	898	907	943	971	912	1028	1072	0.00269	0.00289	0.00287	0.00309	0.0031	0.00286	0.0031	0.00383		22.1576	866	905	833	918	427	438	1023	1028	0.00392	0.00371	0.00313	0.00385	0.00365	0.00372	0.00315	0.00322
22.2545	870	842	871	866	935	932	985	1035	0.00277	0.00271	0.00275	0.00284	0.00298	0.00292	0.00297	0.00369		22.2545	743	821	830	829	414	415	985	1012	0.00337	0.00337	0.00312	0.00348	0.00354	0.00353	0.00303	0.00317
22.3515	791	868	887	890	942	912	987	1023	0.00252	0.00279	0.0028	0.00292	0.00301	0.00286	0.00298	0.00365		22.3515	789	766	817	778	374	417	963	996	0.00357	0.00314	0.00307	0.00326	0.0032	0.00354	0.00296	0.00312
22.4485	855	809	862	877	929	935	1015	984	0.00273	0.0026	0.00272	0.00288	0.00296	0.00293	0.00306	0.00351		22.4485	758	744	785	832	367	375	968	961	0.00343	0.00305	0.00295	0.00349	0.00314	0.00319	0.00298	0.00301
22.5454	839	806	847	869	853	886	998	993	0.00267	0.00259	0.00268	0.00285	0.00272	0.00278	0.00301	0.00354		22.5454	772	793	812	767	410	398	899	1021	0.0035	0.00325	0.00305	0.00322	0.00351	0.00338	0.00277	0.0032
22.6424	882	901	887	923	890	985	1007	1033	0.00281	0.0029	0.0028	0.00303	0.00284	0.00309	0.00304	0.00369		22.6424	855	875	857	865	451	405	1022	931	0.00387	0.00359	0.00322	0.00363	0.00386	0.00344	0.00315	0.00292
22.7394	1298	1135	1174	1226	1288	1320	1323	1340	0.00414	0.00365	0.00371	0.00402	0.00411	0.00414	0.00399	0.00478		22.7394	1140	1137	1179	1142	609	622	1343	1329	0.00516	0.00467	0.00443	0.00479	0.00521	0.00529	0.00413	0.00416
22.8364	3047	2958	3030	2986	3091	3114	3059	3049	0.00971	0.00951	0.00958	0.00979	0.00986	0.00976	0.00922	0.01088		22.8364	2907	3033	3001	3004	1551	1495	3250	3145	0.01317	0.01245	0.01126	0.0126	0.01326	0.01271	0.01	0.00986
22.9333	3639	3689	3644	3619	3689	3697	3684	3682	0.0116	0.01186	0.01152	0.01186	0.01177	0.01159	0.01111	0.01314		22.9333	3557	3581	3627	3600	1908	1815	3808	3714	0.01612	0.01469	0.01361	0.01511	0.01631	0.01543	0.01172	0.01164
23.0303	2166	2048	2031	2059	2156	2238	2189	2282	0.0069	0.00659	0.00642	0.00675	0.00688	0.00702	0.0066	0.00814		23.0303	2082	2153	2132	2026	1062	1029	2233	2278	0.00943	0.00883	0.008	0.0085	0.00908	0.00875	0.00687	0.00714
23.1273	1687	1696	1688	1688	1721	1653	1786	1701	0.00538	0.00545	0.00534	0.00553	0.00549	0.00518	0.00538	0.00607		23.1273	1635	1607	1710	1626	848	827	1808	1869	0.00741	0.00659	0.00642	0.00682	0.00725	0.00703	0.00556	0.00586
23.2242	1515	1556	1494	1536	1654	1631	1644	1602	0.00483	0.005	0.00472	0.00504	0.00528	0.00511	0.00496	0.00572		23.2242	1416	1516	1532	1489	741	717	1626	1690	0.00642	0.00622	0.00575	0.00625	0.00634	0.0061	0.005	0.0053
23.3212	1082	1109	1089	1114	1112	1171	1234	1186	0.00345	0.00357	0.00344	0.00365	0.00355	0.00367	0.00372	0.00423		23.3212	1012	1048	1091	1086	554	510	1273	1198	0.00458	0.0043	0.0041	0.00456	0.00474	0.00434	0.00392	0.00375
23.4182	840	855	853	833	911	994	994	1045	0.00268	0.00275	0.0027	0.00273	0.00291	0.00312	0.003	0.00373		23.4182	739	819	817	826	425	386	934	986	0.00335	0.00336	0.00307	0.00347	0.00363	0.00328	0.00287	0.00309
23.5151	742	784	751	826	770	885	920	912	0.00237	0.00252	0.00237	0.00271	0.00246	0.00277	0.00277	0.00325		23.5151	708	679	709	712	346	350	861	912	0.00321	0.00279	0.00266	0.00299	0.00296	0.00298	0.00265	0.00286
23.6121	755	725	768	819	788	836	816	929	0.00241	0.00233	0.00243	0.00269	0.00251	0.00262	0.00246	0.00332		23.6121	669	743	722	668	338	383	850	880	0.00303	0.00305	0.00271	0.0028	0.00289	0.00326	0.00262	0.00276
23.7091	686	756	744	755	799	828	831	940	0.00219	0.00243	0.00235	0.00248	0.00255	0.0026	0.0025	0.00335		23.7091	678	712	706	707	346	359	867	858	0.00307	0.00292	0.00265	0.00297	0.00296	0.00305	0.00267	0.00269
23.8061	720	779	715	721	749	792	861	806	0.0023	0.00251	0.00226	0.00236	0.00239	0.00248	0.0026	0.00288		23.8061	608	728	623	659	364	354	877	820	0.00275	0.00299	0.00234	0.00277	0.00311	0.00301	0.0027	0.00257
23.903	669	717	738	750	800	791	805	862	0.00213	0.00231	0.00233	0.00246	0.00255	0.00248	0.00243	0.00308		23.903	658	703	652	656	334	345	870	846	0.00298	0.00288	0.00245	0.00275	0.00286	0.00293	0.00268	0.00265
24	685	725	733	720	835	787	876	893	0.00218	0.00233	0.00232	0.00236	0.00266	0.00247	0.00264	0.00319		24	640	664	669	649	317	331	848	853	0.0029	0.00272	0.00251	0.00272	0.00271	0.00281	0.00261	0.00267
24.097	649	714	744	681	757	715	840	830	0.00207	0.0023	0.00235	0.00223	0.00242	0.00224	0.00253	0.00296		24.097	605	676	658	661	330	364	807	842	0.00274	0.00277	0.00247	0.00277	0.00282	0.00309	0.00248	0.00264
24.2909	667	672	744	684	738	804	833	833	0.00213	0.00216	0.00235	0.00224	0.00236	0.00252	0.00251	0.00297		24.2909	629	613	655	642	337	329	788	820	0.00285	0.00252	0.00246	0.00269	0.00288	0.0028	0.00243	0.00257
24.3879	728	662	720	698	718	804	777	858	0.00232	0.00213	0.00228	0.00229	0.00229	0.00252	0.00234	0.00306		24.3879	629	651	660	665	336	306	772	801	0.00285	0.00267	0.00248	0.00279	0.00287	0.0026	0.00238	0.00251
24.4849	691	616	683	666	739	737	825	846	0.0022	0.00198	0.00216	0.00218	0.00236	0.00231	0.00249	0.00302		24.4849	619	634	667	583	313	307	809	816	0.0028	0.0026	0.0025	0.00245	0.00268	0.00261	0.00249	0.00256
24.5818	694	646	670	660	694	722	814	766	0.00221	0.00208	0.00212	0.00216	0.00221	0.00226	0.00245	0.00273		24.5818	594	574	632	587	331	318	801	832	0.00269	0.00236	0.00237	0.00246	0.00283	0.0027	0.00247	0.00261
24.6788	708	660	675	664	774	789	839	813	0.00226	0.00212	0.00213	0.00218	0.00247	0.00247	0.00253	0.0029		24.6788	634	615	656	602	307	312	778	807	0.00287	0.00252	0.00246	0.00253	0.00262	0.00265	0.00239	0.00253
24.7758	695	688	683	677	712	765	796	807	0.00222	0.00221	0.00216	0.00222	0.00227	0.0024	0.0024	0.00288		24.7758	632	615	618	605	304	308	750	774	0.00286	0.00252	0.00232	0.00254	0.0026	0.00262	0.00231	0.00243
24.8727	664	671	684	669	754	780	827	807	0.00212	0.00216	0.00216	0.00219	0.00241	0.00245	0.00249	0.00288		24.8727	636	666	665	623	324	316	779	797	0.00288	0.00273	0.0025	0.00261	0.00277	0.00269	0.0024	0.0025
24.9697	726	790	780	780	876	881	927	923	0.00231	0.00254	0.00247	0.00256	0.0028	0.00276	0.00279	0.00329		24.9697	720	746	764	709	363	377	854	938	0.00326	0.00306	0.00287	0.00297	0.0031	0.0032	0.00263	0.00294
25.0667	727	772	814	798	852	833	959	897	0.00232	0.00248	0.00257	0.00262	0.00272	0.00261	0.00289	0.0032		25.0667	688	730	751	757	362	344	863	902	0.00312	0.003	0.00282	0.00318	0.0031	0.00292	0.00266	0.00283
25.1636	674	674	698	731	695	762	890	852	0.00215	0.00217	0.00221	0.0024	0.00222	0.00239	0.00268	0.00304		25.1636	653	624	703	678	351	311	777	864	0.00296	0.00256	0.00264	0.00284	0.003	0.00264	0.00239	0.00271
25.2606	655	641	690	675	701		770		0.00209	0.00206	0.00218	0.00221	0.00224	--	0.00232	--		25.2606	598	601	591			304	765	772	0.00271	0.00247	0.00222	--		0.00258	0.00235	0.00242
25.3576	630						748		0.00201						0.00225	--									745	768		--					0.00229	0.00241
[truncated: 3 more columns]

## Sheet: ed_fig10f
V97T
	FLIM	FLIM	FLIM	mean		E	E	E	mean
1.28e-08	1.256	1.26	1.266	1.26067	0.00503	0.43408	0.43227	0.42957	0.43197	0.00227
6.4e-08	1.252	1.269	1.257	1.25933	0.00874	0.43588	0.42822	0.43363	0.43257	0.00394
3.2e-07	1.261	1.263	1.254	1.25933	0.00473	0.43182	0.43092	0.43498	0.43257	0.00213
1.6e-06	1.32	1.312	1.287	1.30633	0.01721	0.40524	0.40884	0.42011	0.4114	0.00776
8e-06	1.355	1.374	1.361	1.36333	0.00971	0.38947	0.38091	0.38677	0.38571	0.00438
4e-05	1.449	1.458	1.486	1.46433	0.0193	0.34711	0.34306	0.33044	0.34021	0.00869
0.0002	1.579	1.577	1.555	1.57033	0.01332	0.28854	0.28944	0.29935	0.29245	0.006
0.001	1.625	1.619	1.612	1.61867	0.00651	0.26781	0.27052	0.27367	0.27067	0.00293
G41
	FLIM	FLIM	FLIM	mean		E	E	E	mean
3.2e-08	1.144	1.156	1.16	1.15333	0.00833	0.48454	0.47913	0.47733	0.48034	0.00375
1.6e-07	1.142	1.164	1.136	1.14733	0.01474	0.48544	0.47553	0.48815	0.48304	0.00664
8e-07	1.154	1.142	1.148	1.148	0.006	0.48003	0.48544	0.48274	0.48274	0.0027
4e-06	1.206	1.218	1.198	1.20733	0.01007	0.4566	0.4512	0.46021	0.456	0.00454
2e-05	1.319	1.314	1.343	1.32533	0.0155	0.40569	0.40794	0.39488	0.40284	0.00699
0.0001	1.454	1.454	1.458	1.45533	0.00231	0.34486	0.34486	0.34306	0.34426	0.00104
0.0005	1.584	1.563	1.584	1.577	0.01212	0.28629	0.29575	0.28629	0.28944	0.00546
0.0025	1.628	1.625	1.659	1.63733	0.01882	0.26646	0.26781	0.25249	0.26226	0.00848
G41S
	FLIM	FLIM	FLIM	mean		E	E	E	mean
6.4e-08	1.147	1.162	1.163	1.15733	0.00896	0.49581	0.50301	0.50527	0.50136	0.00494
3.2e-07	1.221	1.242	1.268	1.24367	0.02354	0.4895	0.49941	0.4922	0.4937	0.00512
1.6e-06	1.172	1.194	1.2	1.18867	0.01474	0.4895	0.49626	0.49535	0.4937	0.00367
8e-06	1.231	1.185	1.197	1.20433	0.02386	0.48003	0.48229	0.48094	0.48109	0.00113
4e-05	1.262	1.22	1.241	1.241	0.021	0.43678	0.42822	0.43588	0.43363	0.0047
0.0002	1.401	1.392	1.421	1.40467	0.01484	0.37775	0.38046	0.37866	0.37896	0.00138
0.001	1.618	1.616	1.52	1.58467	0.05601	0.27728	0.27457	0.27187	0.27457	0.0027
0.005	1.722	1.74	1.736	1.73267	0.00945	0.19933	0.22816	0.22591	0.2178	0.01604
